# Supplementary material for: Mahalanobis distances for ecological niche modelling and outlier detection: implications of sample size, error, and bias for selecting and parameterising a multivariate location and scatter method
Source: PeerJ. 2021 May 11;9:e11436. doi: 10.7717/peerj.11436 (PMC8121071; doi:10.7717/peerj.11436)
Supplement: Supplemental Information 1 [file peerj-09-11436-s001.zip]

Archive with 35 entries (23 files):
- 1-data/
- 1-data/process-climate-data.R
- 1-data/rain.tif
- 1-data/temp.tif
- 2-experiments/
- 2-experiments/experiment-bias/
- 2-experiments/experiment-bias/experiment-bias.R
- 2-experiments/experiment-bias/experiment-bias.txt
- 2-experiments/experiment-error/
- 2-experiments/experiment-error/experiment-error.R
- 2-experiments/experiment-error/experiment-error.txt
- 2-experiments/experiment-size/
- 2-experiments/experiment-size/experiment-size.R
- 2-experiments/experiment-size/experiment-size.txt
- 2-experiments/experimental-functions.R
- 3-figures/
- 3-figures/figure1/
- 3-figures/figure1/figure1.pdf
- 3-figures/figure1/figure1.R
- 3-figures/figure2/
- 3-figures/figure2/figure2.pdf
- 3-figures/figure2/figure2.R
- 3-figures/figure3/
- 3-figures/figure3/figure3.pdf
- 3-figures/figure3/figure3.R
- 3-figures/figure3/nz-climate-space.txt
- 3-figures/figure4/
- 3-figures/figure4/figure4.pdf
- 3-figures/figure4/figure4.R
- 3-figures/figure5/
- 3-figures/figure5/figure5.pdf
- 3-figures/figure5/figure5.R
- 3-figures/figure6/
- 3-figures/figure6/figure6.pdf
- 3-figures/figure6/figure6.R
