# Supplementary material for: Mahalanobis distances for ecological niche modelling and outlier detection: implications of sample size, error, and bias for selecting and parameterising a multivariate location and scatter method
Source: PeerJ. 2021 May 11;9:e11436. doi: 10.7717/peerj.11436 (PMC8121071; doi:10.7717/peerj.11436)
Supplement: Supplemental Information 1 [file peerj-09-11436-s001.zip › 2-experiments/experiment-bias/experiment-bias.txt]

bias	smvrs	mcdrsh51	mcdrsh75	mcdrsh95	mversh51	mversh75	mversh95
0	0.95399148414958	0.951659398890475	0.96232628299338	0.951659398890475	0.96232628299338	0.951684012530584	0.951659398890475
0	0.916624639251518	0.770695868439828	0.889623346093554	0.889623346093554	0.813954883153009	0.921150283692381	0.889623346093554
0	0.983346212993972	0.979367250503634	0.979692471658302	0.979692471658302	0.979692471658302	0.976421084886724	0.981596255010294
0	0.986146478652026	0.974580231814819	0.986146478652026	0.986146478652026	0.986146478652026	0.986146478652026	0.986146478652026
0	0.988366897307142	0.988366897307142	0.99002026338585	0.989762129258293	0.99002026338585	0.99002026338585	0.989762129258293
0	0.969043254083045	0.969043254083045	0.968077812369646	0.963787609183502	0.937894837615851	0.96189698921565	0.963787609183502
0	0.969365485203425	0.969649880107951	0.971035864340624	0.962854752500402	0.971059260432046	0.971035864340624	0.962261138938925
0	0.948326633791561	0.933926975179108	0.933491140881273	0.933926975179108	0.933491140881273	0.933491140881273	0.945477723858231
0	0.98633121579172	0.968039136932629	0.984572670247082	0.979869347324472	0.964704447524759	0.982481448566835	0.979869347324472
0	0.973808239837238	0.973808239837238	0.97216280299568	0.969743062731514	0.965816088969583	0.965816088969583	0.968117849982587
0	0.95515486636272	0.949099582338339	0.95515486636272	0.95515486636272	0.960507797207544	0.949099582338339	0.95515486636272
0	0.985971549146438	0.977429534527561	0.985971549146438	0.985971549146438	0.983062307579004	0.980690250124189	0.986265024111737
0	0.986714870759711	0.970096284666262	0.985618910342137	0.978497915466596	0.932733523061967	0.978497915466596	0.978497915466596
0	0.965028416419996	0.942082413088584	0.942082413088584	0.958616888402873	0.915178290684153	0.942082413088584	0.958616888402873
0	0.978276471161408	0.973648080050008	0.977719429052158	0.977719429052158	0.978276471161409	0.977719429052158	0.977719429052158
0	0.957227386560716	0.919873106242022	0.944085908872726	0.935571548020544	0.947789277030303	0.944085908872726	0.935571548020544
0	0.984083571052905	0.978186775118367	0.976982978952421	0.978953507093182	0.981391409820169	0.984083571052905	0.978953507093182
0	0.986223615795795	0.986223615795795	0.980609528605098	0.986223615795795	0.986223615795795	0.964337548973755	0.98569671681054
0	0.987434540163516	0.981911095874844	0.987434540163516	0.980254598019648	0.976030324649853	0.987434540163516	0.984205485528323
0	0.970724901456387	0.954449648738902	0.956098109948314	0.964347814477116	0.940474148562926	0.956098109948314	0.959761621523641
0	0.956557416232635	0.955776006772968	0.948411117543573	0.943954404591808	0.938676837889861	0.956557416232635	0.943954404591808
0	0.982706899814687	0.940757497439657	0.972310700342287	0.97317354039976	0.921141006351522	0.978793979298663	0.977808786767364
0	0.978881388941567	0.938325572500671	0.975878255297514	0.969514344262647	0.969748452093036	0.976484647369062	0.969514344262647
0	0.976334137696275	0.929525408767911	0.976334137696275	0.971252218120322	0.976334137696275	0.976334137696275	0.973456787791498
0	0.956492508751394	0.946215419728218	0.957733770591036	0.947676984386608	0.942338804479698	0.946215419728218	0.946215419728218
0	0.947027978091931	0.940294420755213	0.942176803372997	0.937081309122161	0.943169772935756	0.942176803372997	0.937081309122161
0	0.934437586138155	0.69784560899579	0.934437586138155	0.896015974470395	0.894370089985697	0.940721227583497	0.905433482126144
0	0.98318302581055	0.969587379131971	0.974520622745951	0.96815585085313	0.975732044756804	0.974520622745951	0.974520622745951
0	0.971104805048202	0.94172514070787	0.971104805048202	0.980573003870148	0.927104659330888	0.971104805048202	0.980573003870148
0	0.950671614012563	0.924348532674638	0.938649100312459	0.938649100312459	0.924348532674638	0.938649100312459	0.938649100312459
0	0.990936195086897	0.990936195086897	0.990936195086897	0.990936195086897	0.991212255301787	0.981260496692137	0.990936195086897
0	0.980444837823069	0.959178610185982	0.971484830969664	0.964134075304228	0.912721502934177	0.955105985363625	0.968855131720029
0	0.97260739593062	0.925994327569971	0.95488088094187	0.971020206483052	0.925994327569971	0.971004940160055	0.971020206483052
0	0.987896826925344	0.991546675296384	0.990553942126244	0.9878092713494	0.983306808932634	0.987896826925344	0.983714675079416
0	0.963727842333197	0.794813520421323	0.87917497107058	0.960314288536906	0.933123558284414	0.87917497107058	0.960314288536906
0	0.984481028267827	0.984806150162196	0.968012122060353	0.968012122060353	0.940651850915636	0.984481028267827	0.968012122060353
0	0.967565053849379	0.952686772420815	0.968235259980771	0.957198693723098	0.968235259980771	0.968235259980771	0.968235259980771
0	0.990297230072916	0.992390379316442	0.99165915724196	0.986921162674898	0.98654494063996	0.990297230072916	0.986921162674898
0	0.967072534183645	0.967072534183646	0.935160920056461	0.967072534183646	0.907199263315879	0.927376062725701	0.964077382528328
0	0.98035493631798	0.98165566014939	0.959056283945262	0.959056283945262	0.964188674429708	0.976725770008	0.974639515345149
0	0.988062871206467	0.979626968952796	0.975414541087417	0.975414541087417	0.965174484439634	0.97370985045852	0.975414541087417
0	0.935771271572146	0.899544313662496	0.928797576546734	0.932358473851882	0.925466948998702	0.933693274495491	0.925493364436626
0	0.973526179381385	0.979581960002326	0.975771635643024	0.978187382304932	0.975771635643024	0.975771635643024	0.977224191401416
0	0.978359554430299	0.949577474806784	0.9754933592843	0.966825679673376	0.962441161293904	0.9754933592843	0.966825679673376
0	0.992222609187282	0.950232594786623	0.992222609187282	0.989803398403812	0.991495293308413	0.992222609187282	0.98958230439397
0	0.938407724750012	0.894244945694705	0.938407724750012	0.928419800718868	0.938407724750012	0.938407724750012	0.938407724750012
0	0.986914263889768	0.986914263889768	0.986914263889768	0.986914263889768	0.987014187822141	0.987841918528137	0.981922569959288
0	0.980917192700758	0.918685208573261	0.956542835453828	0.968085784054466	0.956542835453828	0.956588512040744	0.97358497399141
0	0.981305240071981	0.967343939723954	0.980605753243884	0.979251588474475	0.981305240071981	0.981305240071981	0.978885210466888
0	0.984975158974629	0.984975158974629	0.9800469429289	0.9800469429289	0.984975158974629	0.977019840845161	0.9800469429289
0	0.984621252604571	0.969610210204453	0.984274814812762	0.980478084791634	0.984382319775382	0.984621252604571	0.984726951719908
0	0.966492610575639	0.912420043604461	0.948245627041714	0.96375141729371	0.885617717792477	0.913271800522501	0.971855910451728
0	0.987301856162924	0.984586748833127	0.987301856162923	0.984116507827772	0.986792217360615	0.983297381610118	0.983627645493417
0	0.969113753793743	0.969113753793743	0.963478330288148	0.956306813290004	0.963478330288148	0.963478330288148	0.966744409390393
0	0.975229147432378	0.955574571079445	0.980899595246227	0.97967465896064	0.975229147432378	0.97967465896064	0.97967465896064
0	0.946298331555597	0.896785214013812	0.943811582576692	0.946059710296524	0.931733455462449	0.952987232255189	0.946059710296524
0	0.991561937786038	0.980077827792293	0.991561937786038	0.988761334932749	0.989387754617137	0.990542723336443	0.991210785526503
0	0.942323544757481	0.936908797417257	0.931966205003746	0.917364313885867	0.942323544757481	0.921483296648032	0.917364313885867
0	0.987037058350292	0.972847086909884	0.977336089120408	0.979719582782916	0.955272517429372	0.987037058350292	0.979719582782916
0	0.986209977731543	0.977503591234553	0.983230638528655	0.980504840366248	0.985445520634567	0.984571208419852	0.980504840366248
0	0.944850318222689	0.943019747354385	0.944850318222689	0.925782762593436	0.916297355305741	0.944850318222689	0.933845527246078
0	0.975809354731236	0.965315595330516	0.962799846727256	0.969340945803605	0.962799846727256	0.969340945803605	0.969340945803605
0	0.981110871039798	0.981110871039798	0.982760023966301	0.981110871039798	0.985655530049383	0.981110871039798	0.98342760589374
0	0.973513856560374	0.974601856166268	0.965967912854285	0.965967912854285	0.973513856560374	0.965967912854285	0.965967912854285
0	0.969944664910381	0.823432112532933	0.9418365839538	0.9418365839538	0.919642593706792	0.919642593706792	0.960860784353002
0	0.988970379722085	0.988970379722085	0.989204423750448	0.986133214046442	0.989204423750448	0.978887101406147	0.988970379722085
0	0.979585066535058	0.908570887930571	0.979585066535058	0.972593237389714	0.939564823870555	0.974673568663858	0.972593237389714
0	0.973054610595209	0.965355119596262	0.973054610595209	0.967718171527134	0.959567145194146	0.973054610595209	0.967718171527134
0	0.98013599080569	0.975636220332197	0.974669403030599	0.962899596256147	0.969379688202434	0.975636220332197	0.962899596256147
0	0.974052913337609	0.975441189669328	0.974052913337609	0.95798276105067	0.924238650615948	0.974138694692115	0.964491608673559
0	0.985077324109398	0.936846283238906	0.981852147265779	0.972776417315508	0.981852147265779	0.977795767805341	0.981852147265779
0	0.983863358646665	0.983863358646665	0.983863358646665	0.976934351551716	0.980559670732793	0.984342524867911	0.984342524867911
0	0.978368481690146	0.939740987518426	0.97356681674034	0.97356681674034	0.97356681674034	0.978368481690146	0.97356681674034
0	0.97209327549702	0.975816775107341	0.962719886566065	0.962719886566065	0.974683952204345	0.97209327549702	0.962719886566065
0	0.937012016890451	0.903078233161067	0.904494491819148	0.911485836429979	0.906426586561205	0.919569904633136	0.911485836429979
0	0.979283713854429	0.937919067007442	0.976418749273693	0.970795897917022	0.935465762014998	0.976418749273693	0.976381878025079
0	0.986470356622543	0.912543077398683	0.974008301440505	0.974236461687535	0.925988221327868	0.974008301440505	0.983110732619509
0	0.978003397585654	0.969470722789336	0.970794304218027	0.973731887311657	0.970794304218027	0.980197108683051	0.973731887311657
0	0.979256938675225	0.96671605811651	0.918705592120764	0.972205481286907	0.94921268228869	0.918705592120764	0.972205481286907
0	0.98020445252303	0.98020445252303	0.976911470102262	0.957908446140454	0.98020445252303	0.963032712354174	0.957908446140454
0	0.987352242426639	0.976863187748879	0.987352242426639	0.98123336870224	0.987352242426639	0.987352242426639	0.98145553105061
0	0.969571440141522	0.953324160259894	0.946934538266615	0.946934538266615	0.946934538266615	0.946934538266615	0.969571440141522
0	0.974452738781093	0.957194057086015	0.968173350653303	0.968173350653303	0.954738175035196	0.975974169525313	0.968173350653303
0	0.983354390064585	0.983354390064585	0.9704355618901	0.9704355618901	0.9704355618901	0.978836014678667	0.977666170757806
0	0.98210419430562	0.98210419430562	0.98210419430562	0.975908474996628	0.961120229538681	0.978554888155058	0.975908474996628
0	0.978293476026827	0.978293476026828	0.97299176727191	0.972282666074811	0.954367862881039	0.97299176727191	0.978752934982198
0	0.980230594254913	0.9824509560631	0.980230594254913	0.973727372922815	0.980230594254913	0.980230594254913	0.973727372922815
0	0.985846841038046	0.980479206863608	0.985846841038046	0.979894249186473	0.980479206863608	0.985846841038046	0.980479206863608
0	0.989043217973608	0.985157760207179	0.988006813662947	0.986471993615108	0.976298893967376	0.989323729475729	0.984705353026397
0	0.984778789807791	0.984373038352804	0.983999734257315	0.983875388706487	0.983171202305978	0.984778789807791	0.980949677159263
0	0.989402894464028	0.989402894464028	0.984221503635842	0.984547830558149	0.989402894464028	0.989402894464028	0.983979723025719
0	0.979123845783102	0.953273561588848	0.979123845783102	0.973255973253087	0.979123845783102	0.979123845783102	0.973255973253087
0	0.979301830447908	0.946119578792503	0.974998725629319	0.974998725629319	0.974998725629319	0.974998725629319	0.975275470745667
0	0.976362473800732	0.978383692934643	0.976362473800733	0.97986669933585	0.978668197351913	0.978383692934643	0.97986669933585
0	0.970087413302928	0.945689309624332	0.948854495644061	0.963986486701442	0.955539288665913	0.959582078514816	0.96710862620062
0	0.987303669994066	0.979056449108433	0.987004744848277	0.984940569044491	0.987303669994066	0.987303669994066	0.984119394485053
0	0.927749010888961	0.878886196271382	0.901151682846274	0.901151682846274	0.88332934617445	0.901151682846274	0.912322014608734
0	0.979730958693971	0.954782354483756	0.975978046112118	0.975978046112118	0.971922251437729	0.97875704418939	0.97875704418939
0	0.988087695146552	0.949970587700435	0.98771853465325	0.981814710656326	0.977181151506174	0.982179851144629	0.981814710656326
0	0.980662742248331	0.923443233124782	0.982111132676762	0.967686645159536	0.892570201287916	0.980662742248332	0.967686645159536
0	0.986221995300992	0.97342748895922	0.983591196521877	0.978351530527442	0.967312939796104	0.983591196521877	0.982556307562993
0	0.97806964328432	0.97806964328432	0.97806964328432	0.975851636523778	0.977925813492357	0.971671971192053	0.968714933147946
0	0.910409030087635	0.917097971895606	0.898148983367426	0.865950129597637	0.915922544661563	0.910409030087635	0.865950129597637
0	0.988668492502143	0.9848468276262	0.989266677593745	0.9848468276262	0.967325429006705	0.983873595365026	0.9848468276262
0	0.961474884570631	0.913099024233818	0.95109990728488	0.95109990728488	0.95109990728488	0.961474884570631	0.95109990728488
0	0.990206189579501	0.966773552703047	0.990206189579501	0.986085894499422	0.981995124814339	0.982143385928809	0.989583854006444
0	0.976738275324062	0.974257062953676	0.979506924727495	0.982550021911597	0.965137789930775	0.982550021911597	0.979506924727495
0	0.96347216303345	0.956237706718883	0.963097046229432	0.94422973787213	0.967698415866224	0.952856709289035	0.952856709289035
0	0.974431217795012	0.971240553619114	0.974431217795012	0.969934967826092	0.974431217795012	0.974431217795012	0.969934967826092
0	0.957185556966318	0.952018515215093	0.957185556966318	0.945087849659586	0.952018515215093	0.952018515215093	0.945087849659586
0	0.98511589261778	0.953155838200609	0.98511589261778	0.980010069506539	0.962859324775091	0.97105172030006	0.980010069506539
0	0.984053427124326	0.965284964220009	0.984053427124326	0.979001187960348	0.984053427124326	0.979001187960348	0.979001187960348
0	0.97521142061394	0.885606566183123	0.941252473775669	0.950364586886515	0.875475710678576	0.958616034555905	0.961355045000972
0	0.976482506522255	0.956303289343907	0.97317348656059	0.97317348656059	0.966173739517212	0.976482506522255	0.976482506522255
0	0.935431784018467	0.908262138340866	0.926448662564025	0.926448662564025	0.907074169167399	0.926448662564025	0.926448662564025
0	0.968053130644176	0.954652280157162	0.968053130644176	0.967678980007742	0.939163633024944	0.960750355370888	0.974349254656201
0	0.930229765269108	0.913624290392671	0.930229765269108	0.935417796022532	0.930229765269108	0.943020934104285	0.943020934104285
0	0.988310647193223	0.984634706779371	0.986697498835813	0.976573854920362	0.984634706779371	0.984634706779371	0.973647857874625
0	0.973237776884301	0.967763335562564	0.972894692288268	0.972873499984806	0.969465126578955	0.973042852936593	0.972873499984806
0	0.984801299857726	0.980848717893351	0.980848717893351	0.973059720633676	0.981375772110909	0.977101024919366	0.977101024919366
0	0.965317704666148	0.966622808096962	0.965317704666147	0.963184448189796	0.964102858922512	0.965317704666147	0.966925389661466
0	0.985078848120955	0.963365509276717	0.938851406319898	0.975628643852535	0.940917502513246	0.938851406319898	0.981364184697961
0	0.974604560601359	0.942248664461991	0.942248664461991	0.958989616277391	0.958989616277391	0.939256468060371	0.958989616277391
0	0.98937214406641	0.975186737189229	0.98937214406641	0.980925780344419	0.975186737189229	0.9889683464497	0.985710516313081
0	0.955977531433629	0.900334297107456	0.955977531433629	0.948976180622269	0.961166746111763	0.955977531433629	0.948976180622269
0	0.985021422869168	0.984700076401446	0.987771437502831	0.983895100751363	0.987771437502831	0.980363480991528	0.983895100751363
0	0.955247867979112	0.955247867979112	0.954517015231099	0.955351246246164	0.936404967842003	0.955351246246164	0.944496310407427
0	0.970438534586046	0.924238954689578	0.947061683763093	0.968049495904323	0.964499058447779	0.962835304609218	0.953219354694379
0	0.963036387224647	0.936602559956279	0.936602559956279	0.936602559956279	0.936602559956279	0.963036387224647	0.963036387224647
0	0.979217043578563	0.979217043578563	0.979217043578563	0.970338696237886	0.979217043578563	0.974013215657402	0.979217043578563
0	0.987607356072593	0.987607356072593	0.986007967279545	0.982123494801609	0.986007967279545	0.982123494801609	0.982123494801609
0	0.885203166604706	0.856145050416362	0.846621695117777	0.853563619707179	0.851445329449926	0.861309777019137	0.850979251806365
0	0.987323768702542	0.923236840681683	0.96297864548614	0.96943672778738	0.923236840681683	0.96943672778738	0.982794482056721
0	0.93357823184678	0.927017882320528	0.927017882320528	0.927017882320528	0.905122060055012	0.927017882320528	0.933693694977982
0	0.991452462792895	0.976820787809399	0.991659135618111	0.98355766761592	0.991659135618111	0.991452462792895	0.987495783276277
0	0.990970064254159	0.92897163462892	0.987959221915357	0.990298465664437	0.980708783961447	0.990970064254159	0.985051437556875
0	0.938794521823819	0.940310406414644	0.936743930973947	0.936743930973947	0.910984673269265	0.936743930973947	0.949486282069392
0	0.962343315237612	0.904566591209395	0.961367519608803	0.951382663416782	0.954020257240749	0.943177371364536	0.951382663416782
0	0.931697366348898	0.880268391521807	0.925553307749434	0.925553307749434	0.908547031907264	0.922274658835534	0.918089020039259
0	0.988946318606655	0.971163617376579	0.977341902410885	0.982986829633826	0.977341902410885	0.982986829633826	0.982986829633826
0	0.957706879734095	0.949007381788385	0.968361498889478	0.94868462061348	0.93890512086057	0.957706879734096	0.94868462061348
0	0.988635653222707	0.987909788213194	0.988635653222707	0.987909788213194	0.988635653222707	0.987909788213194	0.987909788213194
0	0.972545572412906	0.963780981994051	0.971169860757288	0.959637181389306	0.968448071249168	0.968448071249168	0.963780981994051
0	0.963744457196872	0.914217887762389	0.956763590395819	0.945827131896915	0.934327693693016	0.941990596202277	0.945827131896915
0	0.970800879564633	0.959747536200299	0.959747536200299	0.952657427494606	0.947665114047582	0.952657427494606	0.959747536200299
0	0.955462756656164	0.9465119040684	0.93745676388793	0.93641287556818	0.9465119040684	0.93745676388793	0.93641287556818
0	0.993179445410409	0.977770054644179	0.972976416787403	0.983309301309417	0.983309301309417	0.993179445410409	0.993179445410409
0	0.976090038600096	0.970091100465451	0.976090038600096	0.963305726047838	0.965737341359767	0.967746825312415	0.963305726047838
0	0.974579601197737	0.948167201260022	0.963902071625823	0.957011676149927	0.966030639139231	0.966030639139231	0.957011676149927
0	0.97821236437718	0.905448958007316	0.971235852656356	0.960117318282516	0.923927343173918	0.969280125082521	0.960117318282516
0	0.940526358566443	0.91111988401768	0.940526358566443	0.931257553982422	0.93384829306379	0.940526358566443	0.931257553982422
0	0.991867774810556	0.988870814472598	0.988870814472598	0.990882996285555	0.991867774810556	0.991867774810556	0.991867774810556
0	0.966146211894427	0.96912849257762	0.956618958671274	0.964044620029853	0.96714803677119	0.951493202623549	0.964044620029853
0	0.985333471402691	0.980723354392442	0.980723354392442	0.985333471402691	0.963414040222935	0.988129159583833	0.983942338034965
0	0.9567925998892	0.906720923666736	0.931464047403391	0.915985541705721	0.939324411262109	0.927327492139449	0.915985541705721
0	0.975396315676641	0.964166659744236	0.962462830624467	0.97356312600176	0.954547313448397	0.969702578668299	0.97356312600176
0	0.977801904479157	0.904194499659571	0.943466108832969	0.935188529289151	0.924601307521616	0.962326563283496	0.977801904479157
0	0.936244491997781	0.752082309911082	0.900295412542311	0.926669276636006	0.866710188016335	0.936244491997781	0.919046522369041
0	0.983307679248256	0.948622896547464	0.983307679248256	0.969907082392998	0.925132263290447	0.965879973478077	0.973367176361354
0	0.975688121865278	0.943910060406159	0.956993449677371	0.953311687789774	0.96493999958652	0.971093000411138	0.975688121865278
0	0.977089668837076	0.980632246545634	0.977089668837076	0.95601202315255	0.977089668837076	0.966374808116997	0.966374808116997
0	0.986218755762095	0.98055865451518	0.984273115330297	0.975716194823187	0.960368360693425	0.984273115330297	0.977236377826726
0	0.975230516559526	0.939485896169804	0.975230516559526	0.966621603548637	0.975230516559526	0.975230516559526	0.966621603548637
0	0.953702283307612	0.956548758995026	0.953702283307612	0.948076159911649	0.953702283307612	0.955333895876249	0.958884615266991
0	0.899992025933734	0.85802677462051	0.895485469751166	0.882537718945803	0.887334007281308	0.895485469751166	0.882537718945803
0	0.975123928799762	0.975335676972339	0.975123928799762	0.972949286249391	0.975123928799762	0.977426791650626	0.972949286249391
0	0.991164654440796	0.991164654440796	0.991164654440796	0.990776655098579	0.989174827544172	0.991164654440796	0.991164654440796
0	0.99017438738234	0.962369832134737	0.99017438738234	0.990671594399725	0.99017438738234	0.99017438738234	0.99017438738234
0	0.947712482791051	0.8812555700829	0.919767783795794	0.947712482791051	0.919767783795794	0.947712482791051	0.947712482791051
0	0.990351407617966	0.984984945230067	0.984623390299863	0.982245563664276	0.984623390299863	0.98740739647141	0.984444898792104
0	0.977319045412183	0.971245313099224	0.979680987627683	0.979680987627683	0.975756844763478	0.978812804050453	0.979680987627683
0	0.961794660612959	0.826258765496598	0.925155494472382	0.918054126378421	0.805990444247983	0.903808975648079	0.940349381151426
0	0.986551327652638	0.977528221845426	0.984969426961226	0.984969426961226	0.977528221845426	0.984969426961226	0.985140482361844
0	0.962832933740152	0.936644183919252	0.956782238029253	0.958098177272258	0.937860585746085	0.964203127514774	0.958098177272258
0	0.986238144200513	0.974544550273491	0.978554697138381	0.978005920859277	0.981920514008388	0.986238144200513	0.978005920859277
0	0.98466835822003	0.973602709840681	0.978171771691509	0.971953022928032	0.983659587737182	0.978171771691509	0.971953022928032
0	0.9544032551921	0.940987216944976	0.9544032551921	0.934083062842489	0.957374170954648	0.9544032551921	0.944853540648659
0	0.955309447773021	0.959325113924531	0.945867321082008	0.936880686004871	0.947644650851842	0.909888225029095	0.946798975496948
0	0.95389778746601	0.892196535230623	0.937714569796804	0.952942172293019	0.859646520769248	0.952942172293019	0.952942172293019
0	0.947726398677184	0.925531903546316	0.950961957085457	0.951865852316312	0.939571400579966	0.950111484598122	0.950961957085457
0	0.985537303116215	0.986594246506628	0.985537303116216	0.986594246506628	0.986917364731464	0.985537303116216	0.988463957977692
0	0.93269854518359	0.893211718555951	0.927877819479989	0.918676857814548	0.93269854518359	0.93269854518359	0.918676857814548
0	0.964604873403768	0.930735382667296	0.957503746013016	0.953756695459604	0.948161514682105	0.953756695459604	0.957503746013016
0	0.975517749352079	0.975517749352079	0.97632653821067	0.97598135856648	0.97632653821067	0.97632653821067	0.973194668455506
0	0.944024746296027	0.938416433178884	0.936930471468048	0.943838823170562	0.92807568847294	0.943838823170562	0.943838823170562
0	0.983205668923312	0.960719253355063	0.981975062731925	0.981975062731925	0.965431847416287	0.949466357550606	0.983205668923312
0	0.950876119266032	0.950876119266032	0.950876119266032	0.936843960323775	0.950876119266032	0.950876119266032	0.936843960323775
0	0.976381902918439	0.976381902918438	0.969715816311924	0.965706360754472	0.943575101608602	0.956683668974906	0.965706360754472
0	0.973219854514473	0.979039425135279	0.973219854514473	0.975061120998914	0.97854280738086	0.972812425675277	0.967138810351321
0	0.985061868641091	0.967328515382486	0.977058208709371	0.970661781420299	0.973586714959042	0.975027720450488	0.970661781420299
0	0.975599911613696	0.97598392400485	0.97598392400485	0.969261183293895	0.977079653618023	0.97598392400485	0.969261183293895
0	0.982345083261046	0.978571287983821	0.981981739672152	0.976330647457967	0.977931102674362	0.980058136135236	0.976330647457967
0	0.988261076062083	0.988261076062083	0.983571649237049	0.983571649237049	0.988261076062083	0.983571649237049	0.980889558331634
0	0.9858998913012	0.9858998913012	0.9858998913012	0.987829648623356	0.9858998913012	0.9858998913012	0.987829648623356
0	0.971791945111642	0.942017457195303	0.964003636146569	0.971791945111642	0.948895569113327	0.971791945111642	0.973217001139749
0	0.977352944689268	0.977352944689268	0.962188954954101	0.959201656006438	0.967866863138241	0.962969502615284	0.959201656006438
0	0.962116024028719	0.962116024028719	0.962116024028719	0.953779071896066	0.966436694612552	0.962116024028719	0.953779071896066
0	0.971205804065495	0.971205804065495	0.971205804065495	0.972799145571865	0.972799145571865	0.971205804065495	0.965117967974467
0	0.982087467041673	0.981177832727869	0.982087467041673	0.975388154181535	0.982087467041673	0.982087467041673	0.975388154181535
0	0.984904943409335	0.978777634130913	0.982031036952583	0.982031036952583	0.981227778469164	0.973077066902068	0.982031036952583
0	0.943462073753301	0.915809887766973	0.933003282108904	0.925788188278618	0.908010419868998	0.943462073753301	0.925788188278618
0	0.962852599657936	0.943893325743438	0.952970674952142	0.952970674952142	0.966265827695718	0.952970674952142	0.958458215519506
0	0.977515938314416	0.932888559959708	0.960366431045238	0.960366431045238	0.958933038841369	0.960366431045238	0.960366431045238
0	0.949745059443829	0.947070713044819	0.949745059443828	0.949745059443828	0.949745059443828	0.950006007611748	0.952985477887143
0	0.988278074843715	0.98640162013633	0.988278074843715	0.9801692254536	0.988278074843715	0.988278074843715	0.983288940251224
0	0.946837100108459	0.91331550992804	0.91331550992804	0.946837100108459	0.890373782045188	0.897931510331501	0.938228917554973
0	0.983771341773764	0.977617332502421	0.968697022007399	0.968697022007399	0.981047111650794	0.983771341773764	0.981047111650794
0	0.982439220457783	0.982439220457783	0.982439220457783	0.97603653763705	0.982439220457783	0.982439220457783	0.976411699629492
0	0.968957496209143	0.942157048758914	0.951641135021784	0.951668259640075	0.935590549736256	0.951641135021784	0.951641135021784
0	0.989966830966997	0.936879396602705	0.971951066637474	0.975905489200578	0.975905489200578	0.986069028067114	0.98142389232751
0	0.972367251694181	0.926532592659277	0.970867755472457	0.965822473437558	0.926532592659277	0.966685104823227	0.970867755472457
0	0.979948950979354	0.859822008305147	0.976359394690325	0.971740054170148	0.904347237016745	0.972297157358356	0.979948950979353
0	0.962095161787029	0.951147368227133	0.956131253286753	0.964559882860379	0.969815443529094	0.962095161787029	0.957511438860311
0	0.960439728603307	0.959317370222776	0.956873730893907	0.947901519484854	0.956873730893907	0.956873730893907	0.956873730893907
0	0.964600827771311	0.906881826526865	0.928554341200846	0.958867127575834	0.895334237270403	0.958867127575834	0.965607715271812
0	0.98888184190142	0.984516846865162	0.984516846865162	0.984516846865162	0.984516846865162	0.984163750891823	0.984516846865162
0	0.968977916413489	0.96328895177613	0.966417245138892	0.96328895177613	0.96328895177613	0.955836069731801	0.966417245138892
0	0.972909065159629	0.952766588279275	0.965989740165699	0.963002956118947	0.95323379696717	0.96575728603724	0.963002956118947
0	0.989025522302771	0.980613003071168	0.985241666270782	0.98130734752363	0.974142426721861	0.989025522302771	0.98130734752363
0	0.986328358581357	0.98344525761616	0.98344525761616	0.980371174123334	0.984713624859161	0.98344525761616	0.98344525761616
0	0.976057517857061	0.951585448125796	0.96907574583113	0.970027190289823	0.972863527343447	0.972863527343447	0.970027190289823
0	0.984730615506263	0.980592689694075	0.985803518661294	0.985262614938185	0.969157227830625	0.984730615506263	0.985262614938185
0	0.93278128667376	0.826122766947633	0.873740942865849	0.879537507780818	0.934206587341716	0.879537507780818	0.881536556076189
0	0.987521646479048	0.987521646479048	0.987521646479048	0.982568204185211	0.97583740854469	0.987521646479048	0.980185490168931
0	0.985134135687079	0.979132074512131	0.985134135687079	0.983557380770349	0.983557380770349	0.985134135687079	0.981633695395534
0	0.979632096034547	0.979632096034547	0.974277188732256	0.974277188732256	0.96148720254238	0.974277188732256	0.974277188732256
0	0.987284154830196	0.987284154830197	0.987284154830197	0.971427263887228	0.972813854267259	0.982818713281128	0.98389184192001
0	0.981931985112856	0.954451550307508	0.960663143306929	0.960663143306929	0.977112177665375	0.960663143306929	0.969181221376136
0	0.983053266691848	0.978316408342853	0.978207904218415	0.978207904218415	0.978027523925822	0.978207904218415	0.977316959103111
0	0.969737238330875	0.969737238330875	0.963669452628278	0.950589807240886	0.961338390793334	0.961338390793334	0.950589807240886
0	0.989276262785081	0.989276262785081	0.983018316027551	0.98010422622418	0.954100096846413	0.983119556028154	0.98010422622418
0	0.963734091311501	0.921862000178941	0.937971399231766	0.953023616976094	0.949491033840271	0.942021684959257	0.959270238450951
0	0.940279160350455	0.926997074996445	0.904741231193931	0.926997074996445	0.904741231193931	0.915940332142969	0.926997074996445
0	0.989337304079419	0.953656359346664	0.98390367491251	0.981228830402465	0.981412100856745	0.988227381083879	0.981228830402465
0	0.977692495280442	0.955873271410832	0.973128719596041	0.974981859926872	0.977692495280442	0.977692495280442	0.97919506106878
0	0.980353945795837	0.976211770938171	0.960041904959902	0.979367319110103	0.976200946098805	0.976200946098805	0.976200946098805
0	0.977280446098378	0.977280446098378	0.977280446098378	0.974143983363533	0.973959263506737	0.976215971687271	0.974143983363533
0	0.982217014795568	0.968965209572179	0.982217014795568	0.966588340941261	0.972601426599615	0.968965209572179	0.968965209572179
0	0.975564482694589	0.975564482694589	0.975564482694589	0.975564482694589	0.975564482694589	0.975564482694589	0.975564482694589
0	0.975906522006699	0.953817581185331	0.975906522006699	0.975906522006699	0.96710777278661	0.975906522006699	0.977610685930263
0	0.971398712943926	0.971398712943926	0.971398712943926	0.945442573994955	0.975848884334584	0.971398712943926	0.962975938488262
0	0.964065507404152	0.915589788814497	0.958320011250942	0.950682820893518	0.950682820893518	0.964065507404152	0.967275648799461
0	0.972744716620016	0.949771099405276	0.953519263141918	0.958067260771523	0.947058080893388	0.953519263141918	0.958067260771523
0	0.989216337869488	0.986047237352259	0.989216337869488	0.989216337869488	0.989216337869488	0.989216337869488	0.989216337869488
0	0.98245562174712	0.98245562174712	0.98245562174712	0.972784776228032	0.978057418431345	0.981056777527338	0.977326586884019
0	0.970925377440836	0.95822801436059	0.970925377440836	0.960164842777687	0.974771446042742	0.970925377440836	0.963611729228702
0	0.976569247388879	0.963435118853133	0.976569247388879	0.951520175705473	0.974974496998134	0.966242623383256	0.962268765171393
0	0.988318158536461	0.988318158536461	0.988318158536461	0.989055939698059	0.988318158536461	0.988318158536461	0.98606803489523
0	0.944858851602883	0.903170632745044	0.933082460685745	0.928914524171716	0.933082460685745	0.928914524171716	0.928914524171716
0	0.991714368646608	0.991714368646608	0.987721779833812	0.982456991782082	0.981583109927433	0.982456991782082	0.982456991782082
0	0.968302601151988	0.964143047135009	0.964143047135009	0.965737843019918	0.968302601151987	0.97209690587088	0.965737843019918
0	0.947123744531962	0.870134933094014	0.931173735569249	0.933160225180568	0.887765585626782	0.939119309659944	0.935324995125714
0	0.973378468597087	0.952485054644005	0.964578567876243	0.972893265511973	0.959604484574055	0.967043406573343	0.972893265511973
0	0.985007193540843	0.975411333602646	0.980903835848427	0.975411333602646	0.975411333602646	0.979097949092769	0.975411333602646
0	0.961645669524762	0.960201627380807	0.950337552078884	0.951309779595083	0.951309779595083	0.951309779595083	0.951309779595083
0	0.961989714945561	0.894142629972069	0.928716612494103	0.930446243128226	0.864391031526634	0.956880949673371	0.950739026954675
0	0.964797304366474	0.945609226305843	0.964797304366474	0.929295954235135	0.954221244304043	0.964797304366474	0.929295954235135
0	0.979763827737624	0.982161386016728	0.979763827737624	0.979763827737624	0.982929307328849	0.979763827737624	0.975887091701655
0	0.975170811438781	0.965007141996093	0.966481131401295	0.971471949973519	0.951059023448134	0.972545305113862	0.971471949973519
0	0.969833653207924	0.953137229396636	0.964119437452372	0.956776578592676	0.940356329247379	0.958329192222862	0.956776578592676
0	0.988407618286786	0.989704382743677	0.987752561434309	0.989698531856099	0.987752561434309	0.984376291090365	0.989698531856099
0	0.988160833194762	0.970829360839499	0.988508660318268	0.984103566212633	0.988508660318268	0.988508660318268	0.984103566212633
0	0.974573860442591	0.976352980088012	0.951123231558889	0.970376306348114	0.919335137865321	0.968072685917044	0.970376306348114
0	0.979273664993572	0.977788946991519	0.976953750156353	0.976953750156353	0.96681170476987	0.976953750156353	0.976953750156353
0	0.97387291985054	0.957379352514311	0.972624798182732	0.97387291985054	0.963819103485929	0.953496963619947	0.975092515020478
0	0.986337126552616	0.982535450680065	0.986337126552616	0.970908101838629	0.979772827675693	0.986337126552616	0.981496476817688
0	0.973245627691682	0.973245627691682	0.953526012267106	0.947107608428199	0.936276824440304	0.961890863354227	0.956089745611399
0	0.962259396234641	0.939638858866818	0.943103625454089	0.940366969201364	0.940366969201364	0.939558605218167	0.940366969201364
0	0.932695961316074	0.88932623720099	0.932695961316075	0.924410645477179	0.932695961316075	0.932695961316075	0.929827783914471
0	0.970098902231055	0.965404238819438	0.969182121616908	0.970098902231055	0.967875749657428	0.971191654232967	0.961751746759458
0	0.989940526975153	0.989071500227282	0.988791049090474	0.982954565082027	0.988791049090474	0.982954565082027	0.982954565082027
0	0.920267733024238	0.894006539379068	0.920267733024239	0.921369609488292	0.88865558843522	0.920267733024239	0.921369609488292
0	0.984538476573662	0.979023298919007	0.978421752612169	0.972300438397712	0.978421752612169	0.978421752612169	0.97291382331659
0	0.984868009719293	0.957842561342526	0.982488248957877	0.984868009719293	0.971105867920132	0.984868009719293	0.984868009719293
0	0.975451082800335	0.918497449264599	0.93942036029333	0.96242868862212	0.96052183083809	0.968059232379911	0.96242868862212
0	0.969539461840329	0.945535743849163	0.966394194867526	0.969682583377523	0.966394194867526	0.968861155912749	0.969682583377523
0	0.945601605856358	0.864550995249751	0.87438660478489	0.880827912940211	0.945601605856357	0.91235461974954	0.880827912940211
0	0.980486014736888	0.980486014736888	0.980486014736888	0.980790409154753	0.980486014736888	0.980486014736888	0.975259580289087
0	0.973426175230807	0.929110438633378	0.929110438633378	0.961777271089582	0.91802031631423	0.95461019323213	0.971613304917313
0	0.972658950027316	0.976874554075101	0.972658950027316	0.963640644323979	0.96152919652253	0.963640644323979	0.963640644323979
0	0.969756001078832	0.896944887573049	0.956669417418804	0.956669417418804	0.965584158918467	0.965584158918467	0.956669417418804
0	0.932981935417736	0.794298454357652	0.92265774495061	0.932981935417736	0.870224146610022	0.914201858693749	0.932981935417736
0	0.981561524948637	0.980784002866913	0.980057740712108	0.957299988878926	0.956232424203712	0.975147754016973	0.965248354100305
0	0.975032328409585	0.97048718238303	0.975032328409585	0.968711730581458	0.970129723842403	0.969456393788155	0.96765684860117
0	0.964719938229177	0.973854486697786	0.957216647722224	0.973854486697786	0.957216647722224	0.964719938229177	0.973854486697786
0	0.969847878211232	0.967375886802035	0.969847878211232	0.967375886802035	0.941851772699832	0.969847878211232	0.967057768297807
0	0.957190294656924	0.921416668835229	0.945537881283465	0.932300686439567	0.908596792050757	0.932300686439567	0.931216067321748
0	0.942575554313147	0.909184840591216	0.931268964188078	0.931268964188078	0.942575554313146	0.915728525053185	0.952194270128572
0	0.981909753664607	0.980797424656613	0.981909753664607	0.980797424656613	0.983699691368817	0.981909753664607	0.980797424656613
0	0.985644579903899	0.975479175892809	0.985635481905329	0.982058632220572	0.988892460090703	0.969621239933984	0.985644579903899
0	0.983527473308056	0.985206581319308	0.983527473308056	0.988098361461423	0.983527473308056	0.983527473308056	0.988098361461423
0	0.988405516805279	0.961107081225338	0.982597170084339	0.970505238675433	0.958868672466461	0.982597170084339	0.970505238675433
0	0.959548849907751	0.899002045818456	0.937586203387123	0.948109128632849	0.948109128632849	0.948109128632849	0.948109128632849
0	0.943595400707889	0.92599907892162	0.943595400707889	0.929256786399465	0.92496259753495	0.943595400707889	0.929256786399465
0	0.973631054751803	0.954075754375036	0.932813412988963	0.944121774493101	0.932813412988963	0.932813412988963	0.955381457121966
0	0.948807809296465	0.941147203623474	0.948807809296465	0.954964893889152	0.946026722924285	0.948807809296465	0.948807809296465
0	0.979845082098993	0.979845082098993	0.964697521598737	0.971285350789856	0.979845082098993	0.971285350789856	0.973043633871846
0	0.963410150627599	0.916835080449998	0.963410150627599	0.958331048828234	0.916552650860809	0.961870272272484	0.963410150627599
0	0.968303947962376	0.944041003492176	0.959756619716586	0.960811131936265	0.956470398627072	0.963065281624977	0.958174778033443
0	0.990015274251916	0.950948866220188	0.985730877154237	0.986296304830358	0.98412612365805	0.987148688292438	0.980500880193928
0	0.987826976428781	0.987826976428781	0.985656090245413	0.981391544246905	0.98720276548381	0.985656090245413	0.979814137004474
0	0.923676518156549	0.941641986405359	0.903180119062559	0.846531759684691	0.930853563046573	0.903180119062559	0.846531759684691
0	0.982663048234628	0.957899873973031	0.977388580791332	0.982072363166139	0.950123971027088	0.977388580791332	0.982072363166139
0	0.984472712204894	0.978186703686688	0.980469507193912	0.979928030610125	0.984472712204894	0.980469507193912	0.979928030610125
0	0.967097887180961	0.958334881374565	0.94521863924492	0.950870039941136	0.949653087516272	0.961926225886222	0.959334105280173
0	0.98857053974526	0.960867819415699	0.98732283073897	0.979983650431786	0.988437586804837	0.98857053974526	0.979983650431786
0	0.97527649353058	0.970985961767436	0.97527649353058	0.979396152574517	0.97527649353058	0.97527649353058	0.980469811288212
0	0.982649768338055	0.972663175143124	0.977370636546522	0.983555577420838	0.977370636546522	0.982649768338055	0.983780577467364
0	0.978825330295111	0.949213002822866	0.975975496693539	0.974329159865103	0.976591061729393	0.974329159865103	0.974329159865103
0	0.979212179101051	0.974313353152805	0.979212179101051	0.971871694061621	0.975489540889958	0.979212179101051	0.975489540889958
0	0.965938947415797	0.959699568006139	0.965938947415797	0.966193888822432	0.96107522943605	0.958867519516005	0.963237628148772
0	0.962840501846906	0.95878652947332	0.961228372606589	0.946209221556003	0.963979977570354	0.963084131691271	0.946209221556003
0	0.979880902933131	0.952312531229284	0.956030087430646	0.975799826477985	0.95909731597621	0.979880902933131	0.980976500393717
0	0.982350874851624	0.917507534843381	0.977546309340694	0.977546309340694	0.961392529247522	0.982350874851624	0.98031643148937
0	0.985503320702439	0.983858565571655	0.984346771795581	0.976748695842221	0.978901222879218	0.976748695842221	0.975976097525174
0	0.976782972616945	0.949758185473334	0.956250801833324	0.959258211119879	0.949758185473334	0.956250801833324	0.959258211119879
0	0.960881398906821	0.965499061369892	0.953907821398491	0.94276679599981	0.950033374384691	0.959179498078371	0.959179498078371
0	0.965381238958303	0.975056850845583	0.965381238958303	0.952258547311604	0.965381238958303	0.956583675565441	0.952258547311604
0	0.994327197363722	0.994419199154375	0.994327197363722	0.995062341707759	0.991127789845866	0.991127789845866	0.994327197363722
0	0.991234542289507	0.991234542289507	0.98912572837241	0.98912572837241	0.991234542289507	0.986010399159751	0.991234542289507
0	0.986685912130231	0.968974650539482	0.968974650539482	0.968974650539482	0.971255581758669	0.966177782482615	0.968974650539482
0	0.932958993580225	0.930337845544855	0.932958993580225	0.919513993222435	0.930337845544855	0.917670831859338	0.919513993222435
0	0.980427964487232	0.963878876106462	0.970115579510641	0.970115579510641	0.95578616011225	0.959826787291723	0.970115579510641
0	0.964414826695534	0.967075421150955	0.964414826695534	0.967075421150955	0.964345149882403	0.969623007520593	0.967075421150955
0	0.992563613748066	0.987577994338683	0.992563613748066	0.991783006576243	0.982052045804619	0.992563613748066	0.991783006576243
0	0.981422557193386	0.974621696963226	0.975904443083782	0.975904443083782	0.975904443083782	0.975904443083782	0.975904443083782
0	0.992223824958302	0.991548289886827	0.990010279828255	0.99138269531222	0.984188224131031	0.989554460972829	0.99138269531222
0	0.974737569438995	0.976483543590606	0.974737569438995	0.975840800988161	0.964795483647075	0.974737569438995	0.976483543590606
0	0.969682727748762	0.963113893079414	0.960799019116879	0.958257771479024	0.956491957395638	0.969366365608217	0.958257771479024
0	0.962974506866242	0.949632192128658	0.922897961200703	0.96224803714486	0.956611158977627	0.949366459712459	0.96224803714486
0	0.96889925880341	0.955845378527851	0.962060947943675	0.948701543913783	0.937707098069739	0.944383766937503	0.948701543913783
0	0.979904264818178	0.958520657553093	0.978605785162727	0.979801947448528	0.961822557218135	0.979801947448528	0.97349769332325
0	0.978044131646951	0.978044131646951	0.936774164212052	0.946479030811356	0.936774164212052	0.935523723948948	0.95402168055756
0	0.983011456355332	0.935555344455812	0.968360341492918	0.960562639982463	0.938601889648046	0.968360341492918	0.960562639982463
0	0.981936382444729	0.978161720685999	0.973598759264526	0.98062027154558	0.935412167767457	0.973598759264526	0.98062027154558
0	0.987687455934616	0.984791159988089	0.987687455934616	0.986028070941087	0.986028070941087	0.979470659044185	0.986028070941087
0	0.968240859540404	0.907252793536279	0.918449914965129	0.930360276298982	0.918449914965129	0.968240859540404	0.960472580199238
0	0.959840083601454	0.960795483891946	0.959840083601454	0.938105512156257	0.958512809527072	0.959840083601454	0.938105512156257
0	0.98298249578377	0.944492959599019	0.972184896441444	0.975096583364654	0.943831733264112	0.972184896441444	0.977163292379843
0	0.981544385758458	0.972768241620191	0.981544385758458	0.977195783409099	0.974944794694532	0.981544385758458	0.977195783409099
0	0.974323549126289	0.913686459398674	0.967424016079623	0.972108681016868	0.974323549126289	0.974323549126289	0.978009426002418
0	0.9530635758379	0.967235808410977	0.9530635758379	0.937740754577057	0.967235808410977	0.930222929940582	0.930222929940582
0	0.9453812309197	0.921419530317273	0.938454236570731	0.938454236570731	0.938454236570731	0.9453812309197	0.938454236570731
0	0.980273501031986	0.942684405862846	0.954586995537178	0.972474962467497	0.975949144946869	0.975949144946869	0.975949144946869
0	0.986888348089243	0.986888348089243	0.986888348089243	0.979733008051436	0.986888348089243	0.983521041809009	0.979733008051436
0	0.973021868286597	0.948063938943286	0.967596149738286	0.959950964558611	0.967596149738286	0.967596149738286	0.963276198593226
0	0.971392209913171	0.932070347809284	0.957565449581529	0.961653154366725	0.95701636388792	0.95701636388792	0.961653154366725
0	0.983640639503232	0.97372410663167	0.983640639503232	0.980506715909379	0.97372410663167	0.980506715909379	0.980506715909379
0	0.921123406548924	0.824437339630083	0.882156352283203	0.89890226918927	0.874688542401962	0.864764890469163	0.908879076257489
0	0.95546911323086	0.927152221757183	0.957653544325107	0.955509277146855	0.927152221757183	0.95546911323086	0.955509277146855
0	0.977421388905106	0.940562620583876	0.954971981154115	0.964114000396453	0.95834155142144	0.960034079516586	0.963093800411689
0	0.98552920981399	0.98020309947067	0.984612778019364	0.983331072101747	0.98450157934074	0.98552920981399	0.983331072101747
0	0.943687329873345	0.933655281895674	0.947687659620152	0.957503723115522	0.949339185972042	0.943687329873345	0.957503723115522
0	0.982389611103342	0.966471068757968	0.982389611103342	0.976862162224528	0.982068959369923	0.982068959369923	0.982389611103342
0	0.964376785453694	0.959315976208617	0.955797408068309	0.947433746847963	0.964376785453695	0.955797408068309	0.955797408068309
0	0.952900510733211	0.954044265577443	0.949680754865088	0.960787626225251	0.946569092960083	0.961625347416424	0.960787626225251
0	0.946030115238348	0.927630464639604	0.919185104826415	0.932267542733027	0.907150054016444	0.936624109472309	0.936624109472309
0	0.97845990753468	0.944180796189678	0.96970306007297	0.97845990753468	0.976557820402466	0.96629773063346	0.981131864449282
0	0.977642754704451	0.965519325777392	0.954764679108737	0.952470558578423	0.954764679108737	0.969271864296728	0.954764679108737
0	0.973875577887577	0.970910070413543	0.967494075015476	0.972674793601783	0.971782262506219	0.979774636839789	0.979774636839789
0	0.980227796371431	0.914480856097458	0.957632949834016	0.980227796371431	0.867961135389976	0.980227796371431	0.978769215358381
0	0.977422155518485	0.963969796982192	0.96493670171181	0.97587799906426	0.963969796982192	0.967524402790169	0.976748085653014
0	0.978217280448722	0.909721516657088	0.953455798764308	0.96166997614686	0.920638158335138	0.96166997614686	0.973624425785942
0	0.975547054686858	0.903494026633609	0.951882449681672	0.953075446514586	0.858912947235372	0.961603503796775	0.953075446514586
0	0.987227411637055	0.977255409079349	0.985974910388738	0.97928164875595	0.975199982347392	0.97928164875595	0.97928164875595
0	0.983977677488385	0.983977677488385	0.983977677488385	0.985598447764796	0.983977677488385	0.983977677488385	0.983307517813919
0	0.959965945865845	0.961155386908276	0.959082042295483	0.953111427552151	0.959082042295483	0.959888522271513	0.953111427552151
0	0.9393413315487	0.928719184409892	0.928719184409892	0.932869328849853	0.935622847040542	0.943379258496653	0.924724210595312
0	0.981386544647063	0.910675461180347	0.981386544647063	0.981386544647063	0.929298659955	0.981386544647063	0.97973748380712
0	0.984849698256674	0.984849698256674	0.984849698256674	0.983503429478199	0.984849698256674	0.984849698256674	0.983503429478199
0	0.984675230906644	0.980348227267565	0.982034117044946	0.982034117044946	0.966598301051694	0.982034117044946	0.982034117044946
0	0.96122923687438	0.962729129927156	0.96122923687438	0.943083837753477	0.96122923687438	0.964921181971802	0.943083837753477
0	0.990148652579077	0.976830306813304	0.98727773038822	0.986869961060632	0.980696432418237	0.986869961060632	0.989538213475885
0	0.966190047219876	0.948026029966901	0.952800511638036	0.95533792987563	0.883431879034222	0.948026029966901	0.957373748709723
0	0.991529947180533	0.978720099012497	0.991018741491587	0.987459880340404	0.99126648840716	0.987459880340404	0.987459880340404
0	0.98113209621454	0.981132096214539	0.981132096214539	0.979984048833742	0.981132096214539	0.981132096214539	0.979984048833742
0	0.971363042298333	0.963626671173483	0.971363042298333	0.964325129477834	0.965717658142932	0.9630714679538	0.964325129477834
0	0.970101588448049	0.934699926881006	0.934425207745108	0.951832264705467	0.940428373622173	0.954771869871735	0.970101588448049
0	0.9678918980331	0.901272974809632	0.966755064085888	0.962505263646688	0.9678918980331	0.9678918980331	0.962505263646688
0	0.979671161713734	0.960553746539921	0.951089466403368	0.957247474557824	0.964290470755683	0.960709728308054	0.957247474557824
0	0.974289476742684	0.964383370864014	0.971519812518009	0.965020716077374	0.971633187066769	0.974289476742684	0.965020716077374
0	0.98231151757762	0.98231151757762	0.98231151757762	0.979736954763064	0.979582096674794	0.98231151757762	0.97939433663708
0	0.97429481810843	0.966247764807635	0.961206546191252	0.969544096419371	0.950035209973595	0.969544096419371	0.969544096419371
0	0.982027158366414	0.984372840356179	0.980980160931674	0.970599960881247	0.970595297583565	0.970599960881247	0.982027158366414
0	0.989366859642541	0.968005145205223	0.968005145205223	0.98525359065759	0.93501400637181	0.989366859642541	0.98525359065759
0	0.974531402707149	0.904327875821437	0.962290276644867	0.962290276644867	0.943951054246799	0.962290276644867	0.962290276644867
0	0.956200764026572	0.958918013985985	0.934840620932827	0.959921391317586	0.956200764026572	0.956200764026572	0.958918013985985
0	0.989813381918256	0.960704199495208	0.989550051214897	0.989550051214897	0.934216429157276	0.989813381918257	0.988421099297542
0	0.98599297615305	0.977786173061746	0.98599297615305	0.98599297615305	0.977786173061746	0.98599297615305	0.98599297615305
0	0.975387558170095	0.949199603522836	0.971949792777684	0.958933754754653	0.975387558170095	0.967946895931342	0.975225739423842
0	0.946997540313408	0.931125007642903	0.946055695302893	0.952516637723945	0.944905273600783	0.946055695302893	0.952516637723945
0	0.970539909926619	0.961720076010072	0.970539909926619	0.973739923866547	0.952933973606193	0.970539909926619	0.973739923866547
0	0.981068463666797	0.981068463666797	0.975771765882828	0.975771765882828	0.954551428681145	0.975771765882828	0.979970160521292
0	0.987992280530994	0.982499901579918	0.989146392859709	0.987329351180432	0.988781535207068	0.987992280530994	0.989146392859709
0	0.979491257877331	0.941129262190415	0.97950669249472	0.967713566980619	0.948149929009403	0.982340774673028	0.967713566980619
0	0.976483452204697	0.968370306719812	0.970799785848164	0.970372288833463	0.968370306719812	0.960874721023544	0.970372288833463
0	0.974033312354186	0.80297004049539	0.921376591471881	0.957441203194872	0.881641133281339	0.957441203194872	0.976082869713404
0	0.984104261493951	0.874879685837402	0.95666150616534	0.970957102791716	0.874879685837402	0.981099621596435	0.97703445944429
0	0.966071654302703	0.95814180780611	0.951116238710021	0.95814180780611	0.927078247861435	0.95814180780611	0.95814180780611
0	0.982136804216107	0.982136804216107	0.980849032261833	0.982197689138806	0.982136804216107	0.982197689138806	0.975826957344572
0	0.958766805559143	0.906604119014796	0.939162898828578	0.959693295298968	0.890332450355711	0.957392869533625	0.957392869533625
0	0.987120856961151	0.945407926332243	0.987120856961151	0.985409237866907	0.987120856961151	0.987163381840174	0.981829798704879
0	0.971950729258666	0.885163888578333	0.958672654641657	0.955878454004867	0.971950729258666	0.971950729258666	0.959070322180876
0	0.984719736495216	0.9693872815039	0.975439734505172	0.967752661038124	0.979596720946308	0.984719736495216	0.979596720946308
0	0.986320303022582	0.968725028648584	0.982015248585841	0.980948692852446	0.974071256478869	0.986320303022582	0.984929958359068
0	0.975437815399797	0.956627820986689	0.975437815399797	0.961447167686871	0.954577573674667	0.975437815399797	0.979622920589833
0	0.975679769483688	0.962673250761595	0.971013933810732	0.963890989593126	0.953111818032074	0.963890989593126	0.963890989593126
0	0.987076628621578	0.972782635089047	0.987076628621578	0.983246258198479	0.987076628621578	0.987076628621578	0.979959676276587
0	0.969174096964449	0.965090230574688	0.971724611944072	0.971970098231425	0.965090230574688	0.971724611944072	0.971724611944072
0	0.986753902109577	0.98650329359967	0.986753902109577	0.981709183952615	0.986753902109577	0.986753902109577	0.981709183952615
0	0.976446687454945	0.951033577727353	0.976446687454945	0.977364088674528	0.973579612632157	0.976446687454945	0.978394336118574
0	0.980220238549866	0.979288646460698	0.979288646460698	0.972790232173323	0.971826292741904	0.973248721863918	0.972790232173323
0	0.96492232832538	0.948342619309689	0.964922328325379	0.957585792963399	0.964922328325379	0.964922328325379	0.963601264801011
0	0.974154591092926	0.90784257631419	0.919527317202703	0.967212743106358	0.935357699109983	0.915791409354318	0.967212743106358
0	0.984829483375095	0.958130594539035	0.977094410217684	0.977094410217684	0.935443011458751	0.981610291734176	0.977094410217684
0	0.981993775866104	0.979393568126226	0.981993775866104	0.979393568126226	0.981993775866104	0.981993775866104	0.974938745317269
0	0.98405582891421	0.98405582891421	0.982247672292525	0.982446471595222	0.982247672292525	0.982247672292525	0.982446471595222
0	0.97236094687002	0.97236094687002	0.97236094687002	0.965426473999319	0.97236094687002	0.971954010552771	0.965426473999319
0	0.978714592116555	0.972982910546297	0.971854282826221	0.960580294335591	0.97995074887104	0.971854282826221	0.960580294335591
0	0.985199081347038	0.985199081347038	0.985199081347038	0.980133408129583	0.97637052917358	0.973973593612646	0.980133408129583
0	0.971517940556145	0.954430332552652	0.968259661154544	0.962751720490628	0.971969454616842	0.965515781300722	0.962751720490628
0	0.945946412076316	0.920849257899806	0.945946412076316	0.919195798203517	0.911895297814656	0.945946412076316	0.919195798203517
0	0.988748166418856	0.985676436047376	0.982430511097885	0.982430511097885	0.982430511097885	0.975539269821858	0.982430511097885
0	0.985064778710701	0.962185594516916	0.968793383407201	0.977187302244946	0.981995633420663	0.973679983578524	0.981995633420663
0	0.935246450010758	0.926779609096413	0.926779609096413	0.924730654724638	0.937471434545165	0.926779609096413	0.924730654724638
0	0.96385345112323	0.947353875407196	0.96385345112323	0.947353875407196	0.956835445398166	0.947353875407196	0.947353875407196
0	0.987647746094685	0.974752407478602	0.974752407478602	0.983224452425014	0.949732828351703	0.983224452425014	0.985220951508967
0	0.984609940582356	0.98331103340261	0.984609940582356	0.979839706293216	0.984609940582356	0.982882235940674	0.980327741111167
0	0.985566106055144	0.966385651311225	0.978001149779695	0.971189008857924	0.966385651311225	0.972154200352097	0.971189008857924
0	0.975644792469056	0.94259542918818	0.935344481810199	0.958847373718744	0.94259542918818	0.971576331212434	0.965338734071574
0	0.954947346650927	0.961416118782916	0.954947346650927	0.965413218425978	0.965413218425978	0.954947346650927	0.963676939354678
0	0.988190390504565	0.97707900459228	0.988190390504565	0.97001583708869	0.97001583708869	0.985601011658842	0.97001583708869
0	0.966006673619404	0.958954303471994	0.958954303471994	0.958954303471994	0.958954303471994	0.960759335376569	0.951457735349485
0	0.982955948084079	0.971697600343747	0.97476826269004	0.970072302352136	0.980539644586936	0.980539644586936	0.97476826269004
0	0.985785115144003	0.978129775467846	0.983370873425558	0.982039935545597	0.97439966541776	0.985785115144003	0.982039935545597
0	0.960973333444678	0.955024952962171	0.950473575106096	0.950473575106096	0.942567169739559	0.950473575106096	0.956573014612971
0	0.965589304669911	0.962529352024828	0.965775365414225	0.942976436713645	0.961957125312793	0.955972818041338	0.942976436713645
0	0.972681293324996	0.972681293324997	0.972681293324997	0.971415043240187	0.961735491449972	0.972681293324997	0.972681293324997
0	0.985934606975462	0.968046833307153	0.971161969406907	0.981853027288118	0.974271339951971	0.981853027288118	0.982067331767218
0	0.973748568049836	0.978053146453115	0.98268010520132	0.97804582067922	0.98268010520132	0.98268010520132	0.97804582067922
0	0.98646662286888	0.948276811134166	0.98646662286888	0.979712597879012	0.977389306421705	0.98646662286888	0.979712597879012
0	0.979806614508625	0.980509873172547	0.980509873172547	0.976198823784308	0.976198823784308	0.979280751161127	0.980509873172547
0	0.962710113166254	0.968027444047312	0.968027444047312	0.95922185650415	0.958918999140969	0.968027444047312	0.95922185650415
0	0.966340905797016	0.966340905797016	0.964111971079331	0.964111971079331	0.964111971079331	0.964111971079331	0.964111971079331
0	0.983306669182263	0.94688791979553	0.983306669182263	0.979848787957614	0.982315612698182	0.968990544928237	0.979187727050291
0	0.971842467568879	0.95529385860975	0.969934268896356	0.96727021922348	0.950067402386695	0.954670415924967	0.964126974162264
0	0.948320497904514	0.93384967443151	0.938277820300427	0.926133657404276	0.938277820300427	0.948320497904514	0.926133657404276
0	0.964922971057273	0.965061951761538	0.965061951761538	0.960677515765132	0.965061951761538	0.960677515765132	0.953809657012856
0	0.978185471333269	0.978425603348346	0.973404347661764	0.978425603348346	0.971732813184086	0.978185471333269	0.978425603348346
0	0.920972657735448	0.732212353418798	0.848906117972193	0.906930775777787	0.767868885247713	0.920972657735448	0.904338170195383
0	0.979049529802976	0.908007460640791	0.954475077873386	0.978656424367287	0.933496203311744	0.979049529802976	0.978656424367287
0	0.962664470292724	0.962664470292724	0.964696425259722	0.968375218731025	0.96255506906709	0.968368259439752	0.968375218731025
0	0.975280278291498	0.956901704576269	0.981193561354924	0.977710569903948	0.981193561354924	0.975280278291498	0.97301195996402
0	0.968970288223515	0.976061151336218	0.965702742051517	0.965702742051517	0.972737606420858	0.960998082451006	0.965702742051517
0	0.978119123321227	0.978119123321227	0.978119123321227	0.972443932360994	0.972443932360994	0.978119123321227	0.978119123321227
0	0.935874160108732	0.929090142135224	0.932367920525797	0.926123237170192	0.920801325762509	0.932367920525797	0.926123237170192
0	0.979207938707073	0.982621490870957	0.979207938707073	0.982621490870957	0.982621490870957	0.979207938707073	0.980838906389308
0	0.980396883879991	0.977531999315214	0.980396883879992	0.974766056226487	0.977531999315214	0.980396883879992	0.974766056226487
0	0.986876924815591	0.979633910962718	0.986876924815591	0.981444800934906	0.982761604108237	0.986876924815591	0.987120087139155
0	0.975783119083525	0.974714026188413	0.977977790489522	0.978785412884077	0.980783643998113	0.977261524641175	0.978357951003068
0	0.956018190702792	0.944765443242917	0.963725105840251	0.951583235193361	0.954585248740291	0.949238779970362	0.951583235193361
0	0.965286372489182	0.910255993239145	0.956988868335338	0.941532149618002	0.956988868335338	0.947212069574137	0.965286372489182
0	0.985464255108248	0.974210252863695	0.985464255108248	0.98492591965454	0.972525923432181	0.983695287749765	0.98492591965454
0	0.977254912649973	0.977254912649973	0.977254912649973	0.978514056564074	0.97135363183588	0.977254912649973	0.977791303053329
0	0.985719462600932	0.98082486713984	0.985020702775174	0.9813352810931	0.982304782741125	0.985719462600932	0.982304782741125
0	0.97353050668024	0.964175685379911	0.97353050668024	0.964274093032656	0.94890166313322	0.964274093032656	0.964274093032656
0	0.951509382036271	0.892908920121611	0.942915057131879	0.952750050596304	0.942915057131879	0.951509382036271	0.952750050596304
0	0.940607815823446	0.877772681961496	0.907218978853804	0.927508027710316	0.940607815823446	0.940607815823446	0.927508027710316
0	0.986291861179815	0.958463756693351	0.986291861179815	0.985271367459034	0.962286058997713	0.986291861179815	0.986291861179815
0	0.988665436582494	0.972280361077395	0.986826920413421	0.988665436582493	0.988393857460576	0.986826920413421	0.988393857460576
0	0.965291608050985	0.93809210935501	0.964147557351762	0.966094001557771	0.942554329721146	0.964147557351762	0.967811884404113
0	0.968618463393088	0.970962572186844	0.968618463393088	0.961628579877604	0.961176274417505	0.968618463393088	0.961628579877604
0	0.977910779761691	0.965574503191033	0.977910779761691	0.97431203100547	0.873756973817968	0.959612255455016	0.97431203100547
0	0.986098241333288	0.968747785589036	0.982081149841886	0.976364099975363	0.976022036910185	0.982081149841886	0.976364099975363
0	0.977814725759113	0.961063382117248	0.973550469970666	0.974420580121446	0.972853357461328	0.973550469970666	0.974420580121446
0	0.962670664008493	0.939425212147913	0.939425212147913	0.954054855071736	0.92025818623319	0.958284581670522	0.954054855071736
0	0.971589501119757	0.944460880663612	0.955116102853811	0.969730722331958	0.970985559417886	0.971589501119757	0.969559086174169
0	0.966580522270506	0.94134374042357	0.949795958912808	0.966580522270506	0.97304273439909	0.966580522270506	0.971612213917332
0	0.970935386214227	0.949170687613127	0.952710556964304	0.939479358861656	0.946167899387034	0.946167899387034	0.949170687613127
0	0.964451692694737	0.965632173578355	0.965632173578355	0.965632173578355	0.965632173578355	0.965632173578355	0.965632173578355
0	0.959928436081526	0.941080654691745	0.955606407029079	0.959928436081527	0.828607968071264	0.959928436081527	0.950816693956655
0	0.968478161199645	0.965914848808322	0.968478161199645	0.947488682109731	0.968682002179996	0.965914848808322	0.947488682109731
0	0.981194250917024	0.971817516921487	0.974459386259379	0.970077065463499	0.980482523140406	0.970077065463499	0.970077065463499
0	0.9829450441077	0.9829450441077	0.9829450441077	0.975264629326362	0.982180564496077	0.983531735194098	0.975264629326362
0	0.989424950409718	0.989880555557633	0.988338450869377	0.989880555557633	0.989880555557633	0.988338450869377	0.987602072541566
0	0.948149638670909	0.807629090232197	0.916896204493026	0.927509118059247	0.87136491950452	0.940304834146129	0.927509118059247
0	0.971798856039441	0.971797880724299	0.964491272375551	0.972504403470495	0.973361544413814	0.962782781131984	0.972504403470495
0	0.958004148408274	0.965728201619892	0.958897495266618	0.957847961916712	0.962628906647747	0.955315978279813	0.958897495266618
0	0.963280160607665	0.913967408341298	0.958056192396611	0.947421321430683	0.91535097224732	0.962800004631057	0.947421321430683
0	0.970815028017425	0.973420298569506	0.97070686860267	0.967298172871507	0.963702502272156	0.964885249733823	0.973420298569506
0	0.971834140842968	0.947802094303941	0.938669073421506	0.964303740051236	0.950035547682177	0.962538428732065	0.964303740051236
0	0.981513117016551	0.927737253484367	0.956533713455205	0.964207507213713	0.914449090261582	0.947133844372601	0.976604807947906
0	0.979219198628133	0.97584491008522	0.979219198628133	0.97584491008522	0.965998857103625	0.93808067658104	0.97584491008522
0	0.989052104642856	0.988508822274186	0.988075222088572	0.989052104642856	0.989052104642856	0.989052104642856	0.989232938140445
0	0.97206921005965	0.960135206515676	0.959183245221566	0.961437822343911	0.95696340483559	0.963931414080598	0.961437822343911
0	0.988404964789552	0.971400978873656	0.988808038857247	0.985149822852423	0.986049013169264	0.988404964789552	0.985149822852423
0	0.951486117292229	0.933506067633808	0.951486117292229	0.948413600499251	0.961300998685656	0.951486117292229	0.948413600499251
0	0.974010546142084	0.974010546142084	0.974010546142084	0.958704338118564	0.974010546142084	0.972123067859279	0.958704338118564
0	0.989954163595118	0.989954163595118	0.989954163595118	0.986926012765486	0.989954163595118	0.989954163595118	0.986926012765486
0	0.942813401354176	0.9262635976744	0.925305952211362	0.929370643493495	0.929370643493495	0.9262635976744	0.929370643493495
10	0.979923231591936	0.965279582361168	0.970897514446464	0.973072290394253	0.974946041552211	0.979923231591936	0.967671825024564
10	0.959894428168136	0.925200704568875	0.909866115069828	0.930483426583844	0.823389624440541	0.959894428168136	0.930483426583844
10	0.985878294125699	0.957706627315759	0.955261981353023	0.980538296696681	0.948895432990639	0.945047792730838	0.980538296696681
10	0.9801497650309	0.968594955360076	0.976334319648526	0.979761743156788	0.969451651211807	0.979761743156788	0.9801497650309
10	0.988614185684474	0.913129243490753	0.976963482455053	0.979626892289744	0.940125847031056	0.988614185684474	0.984560404285057
10	0.975513107819217	0.980521464643374	0.975513107819217	0.966096483147728	0.975513107819217	0.964602777183263	0.970335053415324
10	0.985007436568277	0.985007436568277	0.985007436568277	0.972231080673832	0.985007436568277	0.972779961230384	0.972231080673832
10	0.978018675194119	0.966375296772357	0.971620669148321	0.971620669148321	0.978018675194119	0.978018675194119	0.971620669148321
10	0.843450980444327	0.69747987149945	0.79275873717055	0.811089584917148	0.826983530320722	0.79275873717055	0.811089584917148
10	0.966414213969777	0.928892502715928	0.952455003952203	0.935041550235285	0.952455003952203	0.952455003952203	0.935041550235285
10	0.976863591518422	0.978794811216003	0.976682483030907	0.968116240311741	0.981326496601914	0.967258470685208	0.968116240311741
10	0.959618116355239	0.95961811635524	0.95961811635524	0.954335542870844	0.95961811635524	0.95961811635524	0.962871537747006
10	0.969565911518905	0.961320667806866	0.961320667806866	0.957201018536465	0.961320667806866	0.969565911518905	0.957201018536465
10	0.929990950774575	0.924818613848669	0.930255977305899	0.933278925302541	0.922032057364457	0.930255977305899	0.933278925302541
10	0.958492473781985	0.943725700970331	0.955120636641077	0.950364438200668	0.943725700970331	0.952975796332711	0.946031318330164
10	0.959992113676291	0.959992113676292	0.950443585895738	0.939496062388702	0.97511943849671	0.950443585895738	0.939496062388702
10	0.968436778106233	0.968436778106233	0.968436778106233	0.960399780739509	0.948318946569052	0.960806180063265	0.966803178424163
10	0.980695232710634	0.982269300499331	0.980239092408072	0.980695232710634	0.969450807348014	0.977593055801049	0.980695232710634
10	0.964899010342373	0.952002145109485	0.958224925970054	0.945588177111701	0.952002145109485	0.953835272783574	0.945588177111701
10	0.948774195252169	0.930091587024485	0.945560048786558	0.953614163142918	0.939618329865937	0.948774195252169	0.953614163142918
10	0.947437811248712	0.947437811248712	0.947437811248712	0.941173791532497	0.947437811248712	0.947437811248712	0.941173791532497
10	0.9603270114726	0.945580306395762	0.948158540174686	0.931515857488372	0.942943407002881	0.920690638570198	0.934139627781368
10	0.96488023391059	0.915732304025449	0.95002174224987	0.960198223173591	0.915732304025449	0.960198223173591	0.960198223173591
10	0.882255361051113	0.90729933418133	0.925489105924607	0.930137248740597	0.902580855027002	0.925489105924607	0.946422551985606
10	0.966507656281141	0.971072838473418	0.949366632429965	0.947995069551398	0.966507656281141	0.96955487993848	0.957476294207531
10	0.986117091896222	0.988668822761035	0.985074230085311	0.981965744900067	0.983260902685591	0.97961900693427	0.982213286089887
10	0.990402342508127	0.969587931864466	0.98792148696078	0.986068297851604	0.951449941411658	0.990402342508127	0.990159128740992
10	0.973983331759145	0.973983331759145	0.977947950036177	0.972620883448129	0.975008324961123	0.973983331759145	0.967636170794076
10	0.976397523950233	0.948539538275052	0.965953007413629	0.965953007413629	0.96697459139957	0.965953007413629	0.965953007413629
10	0.986716740164634	0.969214084704816	0.987982454247777	0.986716740164634	0.969214084704816	0.986716740164634	0.986716740164634
10	0.963637425015871	0.960388114159667	0.965686992597452	0.942042461402521	0.963637425015871	0.951094300152137	0.942042461402521
10	0.962284753385017	0.963931612126002	0.956642547388149	0.955843030998715	0.956313513240989	0.962284753385017	0.955843030998715
10	0.988200523576002	0.977860706428594	0.970996288689218	0.978123948770882	0.986335547512551	0.988200523576002	0.988499834500221
10	0.958528543899356	0.948967229440268	0.952827379396778	0.957530725993691	0.945201360734241	0.957530725993691	0.948342480010109
10	0.961907498693095	0.94354058374347	0.952301414738555	0.941005376769404	0.953382504131489	0.941005376769404	0.941005376769404
10	0.974376141460345	0.966397566906977	0.960851137557226	0.95813159090001	0.96768582519093	0.97651397115099	0.96407088317489
10	0.957332659174325	0.963075913455428	0.961988338988325	0.95063174761443	0.961988338988325	0.957332659174325	0.957332659174325
10	0.93700334368796	0.981862675928849	0.981862675928849	0.968476913137028	0.973902409693663	0.981862675928849	0.968476913137028
10	0.973301307447301	0.970446231712123	0.970413820743335	0.969402836525028	0.970446231712123	0.973301307447301	0.966010632036094
10	0.944761316685964	0.931985451832383	0.941575183858085	0.939804553933742	0.942291997101241	0.944761316685964	0.95060830767533
10	0.978307913535871	0.896649818006504	0.921963361840107	0.964975399467911	0.88205612112396	0.959682514291653	0.972468817227758
10	0.897657190784703	0.904541335253542	0.904541335253542	0.904541335253542	0.906667004002623	0.90699178071973	0.904541335253542
10	0.975005300129652	0.970298635975364	0.983103253459015	0.978832957447471	0.977941784507769	0.984482330247973	0.983103253459015
10	0.991113024345242	0.991113024345242	0.973187186950693	0.984183990627581	0.978381778741146	0.97575331734063	0.984183990627581
10	0.963466737164415	0.926437727326843	0.973953795362515	0.969456101947776	0.973521493531109	0.968676398252376	0.969456101947776
10	0.943252584229439	0.946699276885677	0.952973139568535	0.958729766714698	0.934303984856327	0.952834151903636	0.958729766714698
10	0.989871207774741	0.974100511458371	0.99039464813766	0.988207269720209	0.97537416697449	0.988342642159928	0.988207269720209
10	0.944325943636068	0.939698104983104	0.960772207217181	0.960772207217181	0.95182377844999	0.968760803492996	0.960772207217181
10	0.990553134194988	0.960504499301166	0.973694358676107	0.980644323122491	0.981711792654566	0.988319978610329	0.980644323122491
10	0.881108517982325	0.677761333239633	0.783980464060496	0.804857854054729	0.804857854054729	0.804857854054729	0.804857854054729
10	0.972199006000973	0.937741058326178	0.915563331891067	0.963524094436041	0.928577986411363	0.928577986411363	0.963524094436041
10	0.936599672273774	0.889063145617065	0.937671411980082	0.949093358251069	0.883086956399066	0.937671411980082	0.946120832756896
10	0.943767414948237	0.880621370990959	0.943767414948237	0.907737523981092	0.940641703543693	0.922074191408443	0.907737523981092
10	0.974816481178975	0.961013642815484	0.977382989194965	0.977382989194965	0.974422247714331	0.9792288768224	0.973745638253643
10	0.975836064805166	0.979427585572557	0.982050551942229	0.981061150904739	0.979427585572557	0.979427585572557	0.979427585572557
10	0.980302075281035	0.982136715574681	0.982136715574681	0.981147574623167	0.982538690265362	0.982136715574681	0.981147574623167
10	0.991270922048438	0.991270922048438	0.991270922048438	0.991937630472754	0.975305425854844	0.991937630472754	0.988917611111755
10	0.982353864881375	0.979762471323546	0.972010298803697	0.96708867142589	0.975482154718369	0.96708867142589	0.96708867142589
10	0.966105372758343	0.969389910123374	0.969389910123374	0.969389910123374	0.969389910123374	0.969389910123374	0.969389910123374
10	0.977845563921883	0.955185431498145	0.966947492990902	0.973448167388515	0.961862353202869	0.966947492990902	0.967504389222976
10	0.972054675780316	0.944353587476681	0.964788219705775	0.962838824177128	0.967506411818577	0.962838824177128	0.962838824177128
10	0.973186439800679	0.958912969800293	0.9809815436695	0.983531900087281	0.958912969800293	0.983531900087281	0.983531900087281
10	0.9607377992915	0.806256574049395	0.931515344518202	0.949185348128293	0.806256574049395	0.949185348128293	0.940909307538113
10	0.902326547764702	0.957345458289744	0.948791608594174	0.96411780917661	0.968052329649084	0.943196735316751	0.951565639152493
10	0.976637549331126	0.979384208422329	0.968702878216216	0.968942573155167	0.966758796602308	0.976637549331126	0.971026174680205
10	0.983714332830352	0.970062855070737	0.986696083152646	0.979808390506941	0.983714332830352	0.983714332830352	0.977421042557604
10	0.956316910979046	0.948135598219231	0.956316910979046	0.942704147289045	0.956316910979046	0.956316910979046	0.942704147289045
10	0.964177565682545	0.964177565682545	0.964177565682545	0.954004451992003	0.960735617965357	0.964177565682545	0.954004451992003
10	0.966964096107514	0.927005808926093	0.949867601278006	0.960405306162223	0.93223268159991	0.954838736478797	0.960405306162223
10	0.980604051857988	0.987218852645967	0.987218852645967	0.983685733538054	0.979788796662344	0.972239147121673	0.986346331370149
10	0.979406994959955	0.945298575416423	0.965395434714952	0.965395434714952	0.956306122761156	0.960740787443022	0.965395434714952
10	0.954610552294807	0.911201637190374	0.932116306577952	0.935379984860493	0.932116306577952	0.920874008349686	0.932116306577952
10	0.974067539796553	0.972085005850094	0.973373161680472	0.958204590931634	0.958204590931634	0.974067539796553	0.966098414898421
10	0.937516610509269	0.939743281991317	0.943564585815485	0.933092074846209	0.943564585815485	0.9383569074124	0.933092074846209
10	0.989886036211128	0.989101761181881	0.989886036211128	0.972268821577578	0.980948369973575	0.989886036211128	0.980948369973575
10	0.971588784744146	0.917700897369225	0.967518821556691	0.971588784744146	0.967518821556691	0.971588784744146	0.966663837029079
10	0.97448663578376	0.962126074222094	0.97448663578376	0.97448663578376	0.954409099439632	0.977655834987131	0.97448663578376
10	0.977357850254163	0.977269709270539	0.975633991923277	0.970104944725047	0.962735397015211	0.97239613896025	0.970104944725047
10	0.989536655085234	0.966303151092831	0.988855581499878	0.989536655085234	0.988331557054264	0.989536655085234	0.989536655085234
10	0.98899050960028	0.96685168574395	0.978492744771107	0.98899050960028	0.986610682460168	0.985560358385979	0.98899050960028
10	0.964237163187057	0.943515735255148	0.961373220875117	0.946347521432221	0.949166987570143	0.956054411913544	0.946347521432221
10	0.956721653958007	0.882347569960505	0.954376110426923	0.95466012357448	0.882347569960505	0.956993892232184	0.95466012357448
10	0.986914558526499	0.960079113991308	0.980212261877192	0.982030939809418	0.988640755811709	0.986914558526499	0.976650328454758
10	0.988152539394506	0.973386261207471	0.985502803286259	0.981062764081774	0.983116529290049	0.98584847963273	0.985502803286259
10	0.952123348872511	0.92668345704851	0.977628964045757	0.972893546027467	0.977628964045757	0.972893546027467	0.972893546027467
10	0.965678511630029	0.972401759057195	0.981936250855236	0.976224760932833	0.978972627967047	0.975193788727298	0.975193788727298
10	0.97113019743203	0.960806576019916	0.953284845883908	0.953284845883908	0.953284845883908	0.949332514321358	0.967400138235028
10	0.98482489984983	0.969316270370028	0.970334587557461	0.97302954876559	0.980416904442632	0.951987186906392	0.97302954876559
10	0.984522035035905	0.978940760332748	0.978940760332748	0.980276208392177	0.967918859435268	0.978940760332748	0.980276208392177
10	0.974046294979821	0.925363893547661	0.958797217051402	0.96502118268477	0.942986362162167	0.972435520696188	0.96502118268477
10	0.952175959754296	0.896121001515854	0.929490803920923	0.944103319780267	0.911654190361357	0.949646430614853	0.944103319780267
10	0.957574952383402	0.95111665279455	0.946680606670356	0.946680606670356	0.946680606670356	0.946680606670356	0.953134176592145
10	0.983113401132595	0.862349948380653	0.979230065243575	0.972343588075812	0.891725248983923	0.967154875891051	0.972636740224506
10	0.971335199545958	0.945637548575096	0.99136340883033	0.988325277693631	0.988325277693631	0.99136340883033	0.988325277693631
10	0.991983099106323	0.982623953914234	0.987634322366635	0.982681820497396	0.987765595264633	0.987634322366635	0.982681820497396
10	0.98101933564615	0.980823402087136	0.979670746851954	0.972112732619174	0.980823402087136	0.979670746851954	0.972449608677898
10	0.977845125677776	0.946783083187354	0.957035823401049	0.961382096135166	0.957035823401049	0.957035823401049	0.977845125677776
10	0.978242295356743	0.974392702702834	0.963978568231874	0.963978568231874	0.971361223888092	0.95540783029021	0.971361223888092
10	0.977880401184299	0.977880401184299	0.977880401184299	0.970506803511113	0.977880401184299	0.977880401184299	0.972261827365753
10	0.955923329634507	0.949973800132812	0.930712465486683	0.930712465486683	0.956901276926785	0.930712465486683	0.930712465486683
10	0.967751686267458	0.962199647158853	0.967751686267458	0.961834567718922	0.962199647158853	0.967187611719193	0.961834567718922
10	0.976127256347	0.965111528475676	0.948553165582002	0.965111528475676	0.906427593651033	0.976127256347	0.970368714845044
10	0.985776762987916	0.960765948309787	0.978617158885864	0.972297868281949	0.955343395966351	0.985776762987916	0.985776762987916
10	0.97191459034463	0.871941387776983	0.97191459034463	0.957249991378119	0.960581792811086	0.949800834949251	0.957111143086816
10	0.978594760731306	0.979770459857249	0.982908183274311	0.983991184292701	0.983991184292701	0.983991184292701	0.983991184292701
10	0.983182644648349	0.906819467725667	0.97960869233323	0.980823450687958	0.964278253338971	0.983182644648349	0.980823450687958
10	0.978909240190106	0.978909240190106	0.971430414174923	0.971430414174923	0.972311138829223	0.975291573151717	0.972375436012267
10	0.937052124171316	0.797791096001611	0.873557707149227	0.918776755045712	0.870059130646265	0.907877402962365	0.919732375396189
10	0.986103907450148	0.985856274542965	0.986103907450148	0.971534873611171	0.986103907450148	0.986103907450148	0.975963803023742
10	0.93478105075643	0.978962043671719	0.977565843723751	0.977565843723751	0.973854349419825	0.977565843723751	0.977565843723751
10	0.976353716446748	0.979720532788841	0.976353716446748	0.965539488514458	0.976353716446748	0.976353716446748	0.965539488514458
10	0.955220429215405	0.955220429215405	0.955220429215405	0.949049388990972	0.949767374414832	0.955220429215405	0.955220429215405
10	0.987461842566907	0.937688670035572	0.986708362876338	0.981829033302376	0.948210384424286	0.970340868429275	0.987461842566907
10	0.953932102047033	0.927793760606129	0.937870857879298	0.941306843362768	0.912693907362498	0.950668214482462	0.95072299178318
10	0.963119029453884	0.911198160007574	0.963119029453884	0.933760097907077	0.958182447015976	0.955079017615941	0.950029548076922
10	0.985497994827263	0.985497994827263	0.985497994827263	0.977455953803784	0.986554512285528	0.985497994827263	0.977455953803784
10	0.910397824043602	0.902794716151365	0.8845886926353	0.868791335802538	0.8062987912527	0.910397824043602	0.868791335802538
10	0.96899880129055	0.865583175405523	0.96139674985906	0.952886509715762	0.834724934263375	0.952886509715762	0.96139674985906
10	0.967805649073561	0.944409250416007	0.941400567025874	0.956079631735083	0.938316049305952	0.941400567025874	0.956686585200501
10	0.865119025173823	0.814680282187703	0.844619559195973	0.831857553463528	0.814680282187703	0.862745027945652	0.837154108785118
10	0.980425087202588	0.929203100079812	0.960625234848405	0.960625234848405	0.960625234848405	0.960625234848405	0.960625234848405
10	0.96921637719984	0.969981695164853	0.969981695164853	0.969981695164853	0.942880824960085	0.969981695164853	0.962463335372381
10	0.987581850470079	0.982540983370993	0.975870742068863	0.973939974499671	0.978856722690245	0.98076951958611	0.973939974499671
10	0.955173801165893	0.938904367465789	0.946089050321273	0.94479326148466	0.93625011555656	0.942372346308596	0.94479326148466
10	0.988685423350301	0.963411768263367	0.986077782061575	0.983654498776754	0.957626607284332	0.987439316195835	0.987439316195835
10	0.990295921715128	0.961087190233419	0.968223719473094	0.97287640810377	0.961087190233419	0.97287640810377	0.97287640810377
10	0.986628046058753	0.970485936402894	0.98294634227252	0.978782247429571	0.970823512728592	0.98294634227252	0.978782247429571
10	0.986424244305108	0.972647961326988	0.985352495209805	0.985272747487393	0.986701600165585	0.988202576834727	0.985272747487393
10	0.987547060179257	0.988638800293996	0.987547060179257	0.981953801873531	0.985925284530619	0.980911813356697	0.98781302886174
10	0.958730124972256	0.970120432893076	0.963955441480353	0.958917112967087	0.967622730684402	0.94982323731409	0.958917112967087
10	0.987895501858999	0.990292056654329	0.977877699680416	0.977877699680416	0.977877699680416	0.987895501858999	0.977877699680416
10	0.993492115462157	0.985168600651688	0.993492115462157	0.982558567910005	0.978737415893969	0.990708324430376	0.982558567910005
10	0.947595439729955	0.917393978076099	0.934160876242499	0.920785661167628	0.934160876242499	0.946641719717324	0.920785661167628
10	0.972474532929551	0.970433806951944	0.977779059006296	0.968272226187475	0.977779059006296	0.969170584435733	0.968272226187475
10	0.965702465123442	0.965683691374418	0.969120657334157	0.9799126160761	0.969120657334157	0.976545291414938	0.979942522222804
10	0.975541045505185	0.972295866314131	0.966754930457345	0.959589589596486	0.959589589596486	0.975541045505185	0.972673743691705
10	0.984001536377897	0.936969910477101	0.982844127706061	0.971234031274634	0.944453009075713	0.971234031274634	0.972212882270314
10	0.984186929077151	0.983903261722027	0.965378724457991	0.972387447766946	0.983903261722027	0.980888882880883	0.983903261722027
10	0.990448440415271	0.990448440415271	0.990694448946165	0.990448440415271	0.985309717531487	0.991150489886259	0.990448440415271
10	0.986462367412867	0.979384452725549	0.985632661638201	0.983439972806266	0.981159931490152	0.989035765680871	0.983439972806266
10	0.956256023789895	0.973082945419448	0.977894565206781	0.977894565206781	0.978007136921581	0.980218841567792	0.977894565206781
10	0.975179123904135	0.971556182217553	0.964446273804324	0.964446273804324	0.96686517645678	0.941831900238343	0.964446273804324
10	0.983100607206618	0.983100607206618	0.983100607206618	0.983100607206618	0.983100607206618	0.983100607206618	0.982398375037389
10	0.936524156187672	0.94069552942861	0.910982270728226	0.910982270728226	0.90733156105783	0.9227623090591	0.915927556570511
10	0.985147223933341	0.971875200466849	0.981666982387138	0.984660538462359	0.977335008732842	0.985147223933341	0.984660538462359
10	0.971182217813193	0.932639717201091	0.956987737470529	0.965043709484598	0.979230314603604	0.957716504891592	0.965043709484598
10	0.980316029742251	0.982589065373092	0.980316029742251	0.982589065373092	0.982589065373092	0.980316029742251	0.982589065373092
10	0.932469683952247	0.930509236799234	0.932469683952246	0.926723749985068	0.932469683952246	0.932469683952246	0.930509236799234
10	0.986210183721868	0.910995206532247	0.974694375063794	0.981290070522688	0.960931370451883	0.974694375063794	0.986044284857802
10	0.981184352048616	0.935996721992323	0.981077264681221	0.984542640821169	0.935996721992323	0.981077264681221	0.985519607647853
10	0.950105928270546	0.945018282853719	0.917058947624309	0.939643657389822	0.868663879782255	0.950105928270546	0.948185687019501
10	0.958028306490621	0.888003613888433	0.918368019939078	0.94450969239482	0.903322779246007	0.938681466831739	0.94450969239482
10	0.972776611712374	0.957309224386747	0.96966543501099	0.971810988781105	0.931035838358327	0.966261442118302	0.972776611712374
10	0.978172939326909	0.976447553544152	0.976447553544152	0.966181695581455	0.978172939326909	0.978172939326909	0.966181695581455
10	0.97041375604327	0.972750061015681	0.972750061015681	0.958334679382085	0.962064291105609	0.969196835098126	0.958334679382085
10	0.97002185628477	0.97002185628477	0.97002185628477	0.955960810920996	0.922716395680893	0.963445655576795	0.957731306773991
10	0.953030325320223	0.943373221149554	0.936662985926847	0.930050443254474	0.886089230103333	0.949041669346027	0.930050443254474
10	0.951448770882939	0.950253066447816	0.968203754796736	0.971267210621533	0.975270610475849	0.971267210621533	0.971267210621533
10	0.979860365320966	0.954720440457278	0.977579332540615	0.968006090041764	0.975144628104634	0.968006090041764	0.971179888676492
10	0.963298260790285	0.934114648897616	0.946051493169326	0.973303661036437	0.93429938499177	0.934393047860494	0.973303661036437
10	0.99426348399012	0.994025065733229	0.99426348399012	0.984684848726909	0.99426348399012	0.99164603959312	0.99426348399012
10	0.979093703087251	0.987025299503301	0.979093703087251	0.976717779551847	0.977294025240778	0.979093703087251	0.976717779551847
10	0.992669477259246	0.991656883254648	0.992669477259246	0.98532471597295	0.983923298430514	0.992669477259246	0.98532471597295
10	0.977511915836403	0.975199001002452	0.977511915836403	0.972615726679235	0.977511915836403	0.975199001002452	0.97451745807383
10	0.925681003039179	0.903081515505503	0.919926304607102	0.919926304607102	0.893372248139567	0.92568100303918	0.919926304607102
10	0.988182211894709	0.988182211894709	0.988182211894709	0.981744198509024	0.988182211894709	0.988349542662843	0.988349542662843
10	0.978905028111131	0.978905028111131	0.978905028111131	0.975556754573508	0.978905028111131	0.978905028111131	0.975556754573508
10	0.958137346418532	0.952652066444263	0.952652066444263	0.955748477575504	0.961137866623955	0.955748477575504	0.951092860819731
10	0.94696286770721	0.952746833469944	0.962013726774386	0.947234025919784	0.954915074274831	0.962013726774386	0.947234025919784
10	0.989770857433016	0.982038737052402	0.990594132995511	0.989770857433016	0.989770857433016	0.990594132995511	0.989770857433016
10	0.987282038629054	0.977065998076184	0.983320316429507	0.989689371921134	0.989862569908876	0.989862569908876	0.98700357836041
10	0.929764612342076	0.945811753040303	0.929764612342076	0.922284200548507	0.945811753040303	0.929764612342076	0.928268572934677
10	0.95298172971737	0.955568436226734	0.955007540491305	0.967028313701759	0.958790642823653	0.960986739639334	0.967028313701759
10	0.96651757017367	0.980577267707935	0.980577267707935	0.976204735296193	0.980577267707935	0.980577267707935	0.976204735296193
10	0.914419481333722	0.89549095966362	0.914419481333722	0.918841879086654	0.86994992193186	0.902740878862659	0.923264812170403
10	0.937334799561712	0.908043976057995	0.863009420593001	0.926025365457205	0.908043976057995	0.863009420593001	0.929946542186912
10	0.990672819583786	0.963620659620642	0.982509290656203	0.982351811811691	0.982509290656203	0.982509290656203	0.9803574836658
10	0.975564154579167	0.971803188960853	0.969164839951002	0.969164839951002	0.966637682472955	0.97270560315769	0.969164839951002
10	0.965794120047694	0.968958454453708	0.972125964665827	0.965633001814344	0.968958454453708	0.965633001814344	0.965633001814344
10	0.964609977785201	0.977979295906877	0.977979295906877	0.977979295906877	0.977979295906877	0.977979295906877	0.977979295906877
10	0.974877033214247	0.956581202571109	0.965067861103873	0.967944307772875	0.956581202571109	0.974362881719999	0.967944307772875
10	0.979931443644455	0.98801541362096	0.984532603248228	0.985757043295195	0.984532603248228	0.985757043295195	0.985757043295195
10	0.954479485890233	0.957114250257154	0.954479485890233	0.954479485890233	0.949985129128293	0.954479485890233	0.95967664968372
10	0.932650807628003	0.857389579857317	0.883556815278755	0.89686747428672	0.883556815278755	0.89403868539553	0.910289814153362
10	0.989652732809825	0.98482308613734	0.98482308613734	0.974515128537117	0.98482308613734	0.98482308613734	0.98482308613734
10	0.971888923071151	0.928822643497016	0.955054482826588	0.960315128227637	0.913973853889376	0.960315128227637	0.960315128227637
10	0.980981112879901	0.934404160957901	0.982159076894064	0.984868711774578	0.973506220141701	0.984868711774578	0.984868711774578
10	0.977003611439449	0.973730446854478	0.977003611439449	0.967408183675368	0.977003611439449	0.977003611439449	0.967408183675368
10	0.937157449420115	0.844942848135623	0.920614453678542	0.944580468597555	0.909507139456262	0.937157449420116	0.934881966309737
10	0.990796140770386	0.986887398543978	0.990796140770386	0.98426528712167	0.990306364559596	0.990796140770386	0.98426528712167
10	0.970687495248067	0.935530350884059	0.956387724678167	0.971505804002895	0.935530350884059	0.956387724678167	0.971505804002895
10	0.984045153635339	0.978435653261201	0.984045153635339	0.97861221045489	0.971541083497616	0.97861221045489	0.982764102944619
10	0.925440594617577	0.864660650272794	0.923033369151469	0.892456025109163	0.926238868498556	0.923033369151469	0.904404316485876
10	0.957780006893751	0.985458886907837	0.976193212278052	0.986680820846673	0.986680820846673	0.976193212278052	0.986680820846673
10	0.966152474891417	0.923228600815118	0.957592469975559	0.933336697794947	0.924490238550718	0.957592469975559	0.957592469975559
10	0.97761492167572	0.960260693830156	0.927074774257544	0.968470510071472	0.935183263295336	0.944236805186034	0.972738101918723
10	0.978916209030941	0.955061306808943	0.983969736939328	0.980894476516497	0.983969736939328	0.980894476516497	0.980894476516497
10	0.985003046775482	0.974707342549105	0.980604803942038	0.974404292885343	0.975133704714129	0.983393321790441	0.979606765667794
10	0.963336553152947	0.968394525427927	0.969880355535889	0.964380006560298	0.966155492718633	0.969880355535889	0.976810927384434
10	0.984191817902388	0.983130721241901	0.98188332535801	0.98188332535801	0.983024651081178	0.979938885219017	0.98188332535801
10	0.981563129139805	0.979554828266525	0.968744590974952	0.979554828266525	0.934626739032546	0.968744590974952	0.979554828266525
10	0.978298332837172	0.966815516108912	0.981782045914087	0.981782045914087	0.971725999468609	0.977624112385373	0.981517025529669
10	0.963315368644849	0.954345383123728	0.963315368644849	0.9666578934494	0.963315368644849	0.961691794881978	0.963501988611343
10	0.962882387331817	0.963642009682448	0.95101396445732	0.95101396445732	0.952177015169482	0.945147762930769	0.962882387331817
10	0.986359970682267	0.953231566395975	0.978979781451143	0.978979781451143	0.978675650616984	0.982061362291751	0.978979781451143
10	0.96597344910257	0.965919748140713	0.96127934978824	0.959593383707852	0.96127934978824	0.96127934978824	0.967862598047829
10	0.967060560666115	0.987392959120873	0.987392959120873	0.983947297896023	0.987392959120873	0.987392959120873	0.983947297896023
10	0.980765421301828	0.965340607548936	0.974084703144669	0.970255382970821	0.966400550595574	0.974762226764237	0.975510631053234
10	0.955473028065277	0.963000040379558	0.955473028065278	0.955369902126595	0.929592059151002	0.939087024164147	0.955369902126595
10	0.969997984770726	0.945246965310609	0.951927900117419	0.942312600416944	0.933859805091617	0.941677303311696	0.961302985635905
10	0.983806540875183	0.916949251391187	0.96254872585639	0.967902045452003	0.945611364741037	0.967902045452003	0.968219613189915
10	0.967193867730182	0.960978635340294	0.967193867730182	0.964350295074477	0.967193867730182	0.967193867730182	0.964350295074477
10	0.983479702635317	0.985987118978917	0.985383580191514	0.97915545459788	0.981689051426248	0.979741538650709	0.979741538650709
10	0.980014538359574	0.980014538359574	0.980014538359574	0.978887775924089	0.980014538359574	0.980014538359574	0.967822500958153
10	0.972725803236561	0.966815847394757	0.972725803236561	0.975090703472131	0.972725803236561	0.977820914771474	0.975090703472131
10	0.95655299166654	0.945523318398655	0.95655299166654	0.945523318398655	0.945523318398655	0.945523318398655	0.945523318398655
10	0.968458047023324	0.961240024809669	0.975589924472501	0.98132186570044	0.961912527040048	0.975589924472501	0.980613479213914
10	0.955954290058103	0.961622558646374	0.968488139028408	0.957490058322231	0.968488139028408	0.968488139028408	0.964886478870889
10	0.983912501351851	0.971951797586171	0.978225004589642	0.988661161619732	0.968206085740706	0.98713974364216	0.988661161619732
10	0.928747851403887	0.916879073861073	0.916879073861073	0.914156337672867	0.910958529209311	0.920727322880567	0.914156337672867
10	0.978762369428789	0.982719786220249	0.982719786220249	0.982906993488301	0.982719786220249	0.982906993488301	0.982487931442688
10	0.984089761654514	0.981658841611103	0.972334805686304	0.974223355195034	0.970917164825596	0.974223355195034	0.974223355195034
10	0.909921881164595	0.89925916266616	0.900819937028216	0.901284514464682	0.909921881164594	0.909921881164594	0.893436403308181
10	0.978653289104689	0.979791671571262	0.978653289104689	0.982679659924425	0.962706152379646	0.979791671571262	0.982679659924425
10	0.956219731231174	0.956270082107705	0.956270082107705	0.928740973543205	0.956270082107705	0.956219731231174	0.956219731231174
10	0.967166521343417	0.967166521343417	0.967166521343417	0.961143253956736	0.963077460272133	0.967166521343417	0.961143253956736
10	0.990746093364359	0.98055950663275	0.990746093364359	0.976727258805389	0.985918251624623	0.990746093364359	0.976727258805389
10	0.95734928832202	0.953328884795273	0.953344668501717	0.944340094030317	0.946070163601747	0.955806521338814	0.945495743739418
10	0.950878338374718	0.968162158717545	0.955797011604007	0.961415605688404	0.968162158717545	0.955797011604007	0.940440361574371
10	0.975491835172927	0.88957907374246	0.981512774130709	0.981512774130709	0.983379418125019	0.981512774130709	0.981512774130709
10	0.947867023657848	0.922131591895978	0.922131591895978	0.910928893683593	0.912171613029206	0.922131591895978	0.922131591895978
10	0.967809808469744	0.958085595946447	0.938127279045558	0.948609628173705	0.930602463659356	0.958473208472748	0.948609628173705
10	0.987826009011609	0.983951419422115	0.986204282622964	0.986556924647415	0.984857653501092	0.986204282622964	0.984857653501092
10	0.963225037637373	0.963414965882133	0.963414965882133	0.962267935252903	0.949381456424848	0.968815821402321	0.960822615056763
10	0.943756948116952	0.929295119488989	0.941573602779872	0.924907070530342	0.910656944498197	0.941573602779872	0.924907070530342
10	0.984900556834371	0.979701672686055	0.984900556834371	0.98656785051547	0.984006114001256	0.984900556834371	0.987524912100201
10	0.957705299097157	0.935477871751324	0.960091660266405	0.939687286004994	0.960091660266405	0.95564631555261	0.960091660266405
10	0.982168311755596	0.963382326004767	0.972334584548607	0.966570237290451	0.955930385533923	0.963100061679585	0.980365771471729
10	0.965026224327305	0.95360043343976	0.954485579862608	0.945475762656748	0.967360697785211	0.945475762656748	0.945475762656748
10	0.946362182414268	0.948191824895009	0.956099104315985	0.956099104315985	0.937999563229927	0.956099104315985	0.956099104315985
10	0.989522093486341	0.965827641400473	0.988867311755779	0.983840267603947	0.985618600713001	0.985800654496457	0.983840267603947
10	0.978435990223738	0.921620987921858	0.944262360710542	0.955531551900642	0.978435990223738	0.978435990223738	0.955531551900642
10	0.987887569584789	0.987887569584789	0.987734919951186	0.9784483535465	0.987734919951186	0.983932044166302	0.9784483535465
10	0.97775363387633	0.97775363387633	0.979320525731341	0.973329251086618	0.980786871263345	0.969808097158038	0.973329251086618
10	0.984433767953424	0.979127310831654	0.975627413826213	0.980711839956558	0.968663108823396	0.968663108823396	0.975627413826213
10	0.9756238296636	0.94319155950537	0.936111797302451	0.956197466032555	0.904969242777583	0.936111797302451	0.956197466032555
10	0.937167506933614	0.916768489136128	0.933794226218212	0.946790293107072	0.916768489136128	0.933034404527484	0.946790293107072
10	0.985793421956472	0.958667667469466	0.975871891158673	0.983365392744845	0.971953024955304	0.985793421956472	0.983365392744845
10	0.976074240636572	0.973706151279656	0.97005619581896	0.973018672289112	0.978492679344599	0.97005619581896	0.973706151279656
10	0.989618865888444	0.98549826787791	0.988981148051329	0.985194065051914	0.986909421526598	0.97787587189473	0.988044448048087
10	0.982864569204194	0.98382465518672	0.98382465518672	0.977752257895969	0.966140443555429	0.965967936846503	0.981939966718934
10	0.966125805132091	0.89049005887545	0.966125805132091	0.968520469502544	0.961155520792126	0.966125805132091	0.968520469502544
10	0.986073065750101	0.910632099322448	0.976857408549464	0.982198149569349	0.914183934195023	0.976857408549464	0.982198149569349
10	0.974932715707168	0.978846939261038	0.974932715707168	0.958921532920588	0.969498600504044	0.974932715707168	0.970572873809881
10	0.955023271549015	0.938294406383571	0.940462976957752	0.932743211184184	0.943518627655274	0.943518627655274	0.932743211184184
10	0.933689581813931	0.819758797776351	0.845154330313517	0.905638941745262	0.793340703320489	0.845154330313517	0.915568450444565
10	0.992437795005421	0.990897252891599	0.992437795005421	0.993078957955473	0.987835510078766	0.992437795005421	0.993078957955473
10	0.986694071104342	0.986694071104342	0.98031427745007	0.978289041953728	0.987403304778982	0.983927925530544	0.98323172515123
10	0.939256589446503	0.971140651423411	0.975392405772281	0.975173845339506	0.971140651423411	0.972518501193038	0.975173845339506
10	0.934999374646859	0.892434029692779	0.926209887435996	0.920738125929777	0.91070800888192	0.916048089940576	0.924464992348431
10	0.984484419571852	0.974814618956434	0.974814618956434	0.963884908607742	0.961981068463893	0.984484419571852	0.984484419571852
10	0.974775754999025	0.975104179740502	0.975334480719057	0.970670472355876	0.978739826797187	0.970917527392953	0.970670472355876
10	0.970746756143903	0.963097721519865	0.970746756143903	0.963112269427112	0.971738674438225	0.966462948147967	0.961187454033198
10	0.993789082448903	0.978961626745532	0.981103660021647	0.978961626745532	0.922666232359507	0.97267530886619	0.978961626745532
10	0.985711227440234	0.963462160588666	0.983008173715425	0.9838904833998	0.956680799175814	0.9838904833998	0.9838904833998
10	0.988611539492052	0.982423656595398	0.980537782386659	0.982423656595398	0.979973420595477	0.977442607923923	0.977442607923923
10	0.984108416800362	0.977980805094929	0.982661056691245	0.974888885378108	0.977980805094929	0.986277424579381	0.974888885378108
10	0.978165814877352	0.968959149114079	0.973584405617125	0.973584405617125	0.927542930151311	0.9771191055396	0.973584405617125
10	0.98817284376682	0.950503951794418	0.967035175021088	0.984528518654206	0.94645294946117	0.967402123136564	0.984528518654206
10	0.947850648942725	0.900702323260893	0.9039896954105	0.9039896954105	0.900702323260893	0.9039896954105	0.92590779952867
10	0.934024267727441	0.933929262088473	0.934024267727441	0.917116594209357	0.934024267727441	0.934024267727441	0.917559675569283
10	0.975407160586034	0.966141319386403	0.975407160586033	0.963828740976276	0.962076750551971	0.967300348801576	0.963828740976276
10	0.933215429119755	0.933215429119755	0.923277141217969	0.923277141217969	0.904774128700659	0.926175926531445	0.926175926531445
10	0.977074582151982	0.977074582151982	0.971215738759741	0.971215738759741	0.963952364104355	0.957459120851496	0.971215738759741
10	0.974926264282197	0.979941828944168	0.971768938416176	0.963279202856555	0.954618390768197	0.971768938416176	0.963279202856555
10	0.982284395014568	0.982670880288487	0.978753114157754	0.976321913191193	0.981119511038457	0.96710447042461	0.979865223085631
10	0.989395685598142	0.984195624514334	0.985773535422433	0.990322554093684	0.988528350918794	0.989764343804283	0.989395685598142
10	0.989986659586866	0.981137309652718	0.981137309652718	0.968450437736846	0.968450437736846	0.981137309652718	0.967464592064986
10	0.863062012781008	0.7394355771257	0.808133729261677	0.824355372517086	0.757010848565053	0.863062012781008	0.863062012781008
10	0.981919220754843	0.976090918467691	0.977058144560635	0.977283899467555	0.976090918467691	0.976477086888498	0.977283899467555
10	0.981424226010709	0.980647868221595	0.981424226010709	0.973686681342186	0.985962445671898	0.981424226010709	0.97938561675238
10	0.957021438041516	0.924999509092166	0.957021438041516	0.95658984212688	0.957021438041516	0.957021438041516	0.94874021748376
10	0.960797949141918	0.963520965062165	0.960797949141918	0.941945795954504	0.963520965062165	0.953527832319867	0.949920470179692
10	0.955769145614507	0.950010426143594	0.950010426143594	0.955769145614507	0.938535507068293	0.944012203428871	0.955769145614507
10	0.977678624887469	0.974603107081222	0.977678624887469	0.97475849803842	0.97475849803842	0.97700978037148	0.977678624887469
10	0.974086110108637	0.984272361856027	0.984272361856027	0.984272361856027	0.984272361856027	0.984346369642821	0.984272361856027
10	0.9833560226379	0.976558137477432	0.976558137477432	0.969681251152681	0.979911682726608	0.975616130621828	0.969681251152681
10	0.989177281771856	0.987930785258064	0.969167520249067	0.989177281771856	0.958199039897596	0.975263293004676	0.989177281771856
10	0.966962716172044	0.880354581403344	0.958551514577436	0.963239166177282	0.966962716172044	0.966962716172044	0.959526810250826
10	0.976011764907596	0.976011764907596	0.976011764907596	0.976011764907596	0.974046109265306	0.976011764907596	0.974205010850828
10	0.988428777332808	0.9810446339984	0.986889225854372	0.982893054103099	0.985202955524257	0.985202955524257	0.982893054103099
10	0.992204358359508	0.989461521192452	0.988062457994892	0.989472726779347	0.98513135925163	0.989472726779347	0.987264129165037
10	0.944449188716588	0.914217853264924	0.944449188716588	0.943092654687002	0.944449188716588	0.94672600990221	0.935605888102783
10	0.960505248291938	0.963551852255681	0.949278569296314	0.966680134784712	0.948120541773159	0.949278569296314	0.966680134784712
10	0.954074175404541	0.94354196319996	0.94354196319996	0.951748879655608	0.94354196319996	0.962525647075363	0.96044180867953
10	0.984206498812314	0.973983719267921	0.979142108855559	0.980050599672133	0.975971996722181	0.984206498812314	0.974311135655187
10	0.962175173455328	0.943180946327825	0.953706541665443	0.943117270336165	0.961582838494784	0.940159373759996	0.93085788803718
10	0.964715009732321	0.960865011357371	0.960865011357371	0.95626748812035	0.86530197621748	0.96471500973232	0.95626748812035
10	0.981516222593335	0.985452449730654	0.981516222593335	0.976661537633463	0.981516222593335	0.981516222593335	0.985452449730654
10	0.988365971331378	0.9396068523634	0.970364229621517	0.960466432927211	0.988365971331378	0.969700022825334	0.984346905318121
10	0.972967730454807	0.966655688971661	0.974107954630827	0.969458050279163	0.966655688971661	0.969458050279163	0.969458050279163
10	0.987128834698379	0.987093523787691	0.983794050201336	0.985732395292352	0.985029182418702	0.987093523787691	0.983150010276195
10	0.980422516091999	0.980354591413824	0.986908748322235	0.978145385867193	0.984330079410606	0.980422516091999	0.978145385867193
10	0.946375318733628	0.960718482443396	0.94955461927315	0.955681713763739	0.956735784100196	0.953589448054054	0.94955461927315
10	0.966180731428172	0.966180731428172	0.964215453161665	0.964215453161665	0.963163685476059	0.966180731428172	0.963163685476059
10	0.969752798984852	0.953563365195936	0.958588940109729	0.969225149268444	0.952691469687682	0.951677065248927	0.969225149268444
10	0.982014583658413	0.960673580747843	0.969747802371412	0.972099741093635	0.972099741093635	0.962510503931389	0.976570300563513
10	0.947727842276059	0.947727842276059	0.947727842276059	0.940027530916202	0.947727842276059	0.947727842276059	0.944346348899669
10	0.953779858910098	0.931690238828545	0.934090166428382	0.960514115846657	0.93236895236169	0.920372465762336	0.960514115846657
10	0.97981133187749	0.97981133187749	0.97981133187749	0.964390416162913	0.976062423398742	0.97981133187749	0.964390416162913
10	0.979995485424208	0.971618735456742	0.973687569013732	0.973687569013732	0.965176940554589	0.979995485424208	0.975822850555948
10	0.973888854353607	0.96359898277545	0.973888854353607	0.970866919524969	0.973888854353607	0.973888854353607	0.974978584356986
10	0.982982577412564	0.983851690368895	0.983851690368895	0.982982577412564	0.983851690368895	0.982982577412564	0.983851690368895
10	0.943780665667144	0.925115401483984	0.940352221150779	0.908670206045711	0.92982410771885	0.943780665667144	0.908670206045711
10	0.975013147701683	0.916068961727675	0.924588244978388	0.953146378059748	0.916781030787195	0.947692447488535	0.963315152978266
10	0.978640306430627	0.951975972795713	0.978640306430627	0.97600064191571	0.969167876572	0.978640306430627	0.978640306430627
10	0.938748925927097	0.925969856890054	0.915526801349158	0.915526801349158	0.925205822576556	0.938610451405254	0.915526801349158
10	0.950276885320253	0.932600361581214	0.905595891448152	0.88651934593591	0.915591958985398	0.898648211576671	0.88651934593591
10	0.993326715307847	0.982192142600192	0.991696786634736	0.986589950879709	0.98843569383759	0.991696786634736	0.991696786634736
10	0.980241074494217	0.976884559259246	0.979643447305854	0.978758782121024	0.979643447305854	0.979643447305854	0.978758782121024
10	0.950244957354978	0.966042989580984	0.965968613455843	0.966042989580984	0.944501018886983	0.966042989580984	0.966042989580984
10	0.961691985772338	0.930877470395656	0.953966287669975	0.94037173894058	0.94037173894058	0.94037173894058	0.94037173894058
10	0.986487633630246	0.894850579661191	0.973682482970801	0.969928891556734	0.971480160271624	0.969928891556734	0.973563062787837
10	0.987346772560674	0.987346772560674	0.98256440913744	0.981881515590172	0.970846522128247	0.987346772560674	0.98256440913744
10	0.935409655660527	0.909732742300672	0.909732742300672	0.92188791575872	0.92188791575872	0.863387387656107	0.91444161941524
10	0.963179121391684	0.98055647964027	0.988008652754642	0.988008652754642	0.986271160459535	0.988008652754642	0.984217101326395
10	0.968075088965289	0.963635660119988	0.96055302210118	0.957966254438712	0.968075088965289	0.968075088965289	0.96154214806448
10	0.97922496253628	0.973506141315905	0.97052914278328	0.975830244125218	0.95895822199422	0.970870664668395	0.974431213674596
10	0.988957113464533	0.981147686571694	0.981577492486135	0.978582623928117	0.981147686571694	0.978059037593699	0.978582623928117
10	0.964431001197347	0.961181523435679	0.964431001197347	0.949187770203214	0.960806139918389	0.964431001197347	0.949187770203214
10	0.96215273637459	0.952343480759427	0.943485774635907	0.931925178513404	0.920090267959823	0.931925178513404	0.931925178513404
10	0.989826022359921	0.973228891281057	0.989826022359921	0.977356333546064	0.989826022359921	0.989500676944675	0.98457117082954
10	0.940683731189114	0.833912725139363	0.912002882720043	0.92033081016095	0.871505282757697	0.929861711075541	0.93364326672969
10	0.929660024236675	0.894782391724437	0.922570689364949	0.897475117513766	0.860182502997212	0.90895217115761	0.919231781041443
10	0.977552491929734	0.977552491929734	0.973901077755264	0.970273570502614	0.973901077755264	0.977552491929734	0.978557574422358
10	0.934652013326313	0.896542531926592	0.896542531926592	0.896542531926592	0.934652013326313	0.896542531926592	0.934652013326313
10	0.985793814200687	0.985793814200687	0.964060563822505	0.969681298954839	0.979773412349753	0.964060563822505	0.97963010496875
10	0.934188490124963	0.893713350922018	0.913019436230644	0.927603303115766	0.893522645528289	0.926994317074186	0.928323246423509
10	0.961922844603863	0.973544361765862	0.970926032139113	0.970926032139113	0.970926032139113	0.973544361765862	0.968480359053205
10	0.95735379744193	0.900262878312155	0.95735379744193	0.93216889750835	0.95735379744193	0.945269071156404	0.93216889750835
10	0.995160067743512	0.990257930863647	0.995160067743512	0.991987395421873	0.995160067743512	0.995160067743512	0.995160067743512
10	0.980931972176699	0.958556434197412	0.970492305192295	0.973632571487925	0.973913936500321	0.977388730376408	0.973632571487925
10	0.986109942274444	0.980609012727941	0.986109942274444	0.986109942274444	0.986109942274444	0.986109942274444	0.984047281544659
10	0.969424076100265	0.881424089445939	0.941887366571406	0.952967803882798	0.969424076100265	0.941887366571406	0.962279834397369
10	0.98939829189084	0.986749867296404	0.986749867296404	0.986749867296404	0.98962243072943	0.984864022482258	0.986749867296404
10	0.980705239319406	0.971688454118464	0.960843133123816	0.971004161002028	0.976001263431286	0.956307590194777	0.976001263431286
10	0.992199731310091	0.969158144863733	0.990689432182218	0.971929613724478	0.992199731310091	0.992199731310091	0.971929613724478
10	0.977993400902381	0.934668503868866	0.949887260398158	0.941117812292371	0.972544852813055	0.931191658792762	0.941117812292371
10	0.944549029027722	0.931803439082939	0.92642884790849	0.916326830659949	0.933654277570219	0.936562041793742	0.92642884790849
10	0.976822409315881	0.967662530057057	0.977891644751357	0.977891644751357	0.965045347283054	0.976822409315881	0.979793884426846
10	0.969668418994603	0.982817210263508	0.964091487529081	0.978457244695257	0.967244832543535	0.964091487529081	0.978457244695257
10	0.98473792405344	0.978040990012644	0.980248108300306	0.974813039487495	0.975025948626573	0.980248108300306	0.974813039487495
10	0.981257765009845	0.981257765009846	0.981257765009846	0.982198308439359	0.977384084179133	0.981257765009846	0.981257765009846
10	0.933852930780894	0.895794449270362	0.925111357355258	0.908012801344409	0.933852930780894	0.922678376451976	0.922678376451976
10	0.960769821647421	0.78191997838439	0.932109173099849	0.933881983879375	0.918358142379838	0.947614572846248	0.933881983879375
10	0.991124213558855	0.946088947680747	0.991124213558855	0.988699317741095	0.965630307791775	0.991124213558855	0.988699317741095
10	0.979986054414862	0.923074523225391	0.977161858069321	0.963467432934656	0.948984388996862	0.977161858069321	0.963467432934656
10	0.987272277044319	0.977612624739985	0.982341135303905	0.978943043815761	0.972975914340685	0.987272277044319	0.978943043815761
10	0.972427818184953	0.943956137201502	0.972427818184953	0.974323028778115	0.906169779360004	0.972427818184953	0.974323028778115
10	0.980797326201365	0.97567606144454	0.97567606144454	0.97567606144454	0.980797326201365	0.97567606144454	0.97567606144454
10	0.987119960404556	0.977476850591761	0.985455081272979	0.981056483581333	0.981056483581333	0.981056483581333	0.981056483581333
10	0.938057553466172	0.92726446933231	0.914374077259797	0.911353909542813	0.87503563250433	0.911353909542813	0.911353909542813
10	0.979413105698446	0.974117696580492	0.977131426160211	0.979991133040189	0.979413105698446	0.980771153385597	0.979991133040189
10	0.976834119830875	0.975078803515667	0.967170190998187	0.979034185518147	0.973171697519627	0.973171697519627	0.98000334888696
10	0.977124150590412	0.962276787737042	0.977124150590412	0.967519077486176	0.924298916198519	0.962276787737042	0.977124150590412
10	0.986717800529039	0.988525998184564	0.987096369748276	0.987096369748276	0.974575725244219	0.988385195285102	0.987096369748276
10	0.967430868608153	0.834228695909178	0.926604919699345	0.926604919699345	0.943086556309928	0.957558967976464	0.926604919699345
10	0.965163732074038	0.886961513896372	0.953483056640095	0.955144697212074	0.953483056640095	0.953483056640095	0.955144697212074
10	0.945590766417863	0.951716110673588	0.93695286648158	0.93695286648158	0.942744142003913	0.93695286648158	0.942744142003913
10	0.980629501708854	0.972736106011498	0.973459943447471	0.975041071154451	0.975041071154451	0.978588000031761	0.970297801084271
10	0.950324366869883	0.887056174615385	0.915782261801459	0.951157297385193	0.94592300325361	0.951157297385193	0.951157297385193
10	0.955864286294282	0.91777446925891	0.958973453697496	0.951447620217145	0.942797225606548	0.951447620217145	0.958973453697496
10	0.980132573012934	0.965627136798031	0.980132573012934	0.974087498886847	0.980132573012934	0.980132573012934	0.974087498886847
10	0.982574154732842	0.981853176703199	0.983180589590616	0.960223519691237	0.974797091079997	0.983180589590616	0.974797091079997
10	0.966308920414262	0.966308920414262	0.949493248313084	0.949493248313084	0.951054495382659	0.945400951359655	0.949493248313084
10	0.980867917840577	0.967800293396828	0.980867917840577	0.968937611959661	0.976139409592565	0.981160406235838	0.976855378903266
10	0.983811037941832	0.889643153960362	0.938657816079408	0.961918932949613	0.949404697492553	0.952820405044775	0.961918932949613
10	0.859763385680471	0.841620108998155	0.90337560620774	0.90337560620774	0.84717101418553	0.89058069392361	0.89058069392361
10	0.960042249006531	0.931367300090306	0.960042249006531	0.942700568570896	0.960042249006531	0.960042249006531	0.942700568570896
10	0.9361258970742	0.869997916518361	0.894212871362717	0.894212871362717	0.861191805761307	0.915907884511768	0.906147028629454
10	0.93163140074912	0.936224492981281	0.940410466055734	0.961579382125933	0.948191254576446	0.948191254576446	0.961579382125933
10	0.990212355673226	0.982868324700509	0.990738740211512	0.98468228752758	0.978784420421973	0.990635372593358	0.983774822342778
10	0.985494338172432	0.948219921375889	0.953978064979233	0.972460672557789	0.953978064979233	0.959908731543115	0.972460672557789
10	0.943674659046367	0.876266699829927	0.924197228892919	0.907438218305278	0.790034814737909	0.91244787118991	0.907438218305278
10	0.984321307578169	0.974956960119625	0.984321307578169	0.98122139066425	0.965804179109279	0.98122139066425	0.984321307578169
10	0.970493458412553	0.898579557734919	0.949597050576144	0.956317393800817	0.929690763255016	0.961347326761566	0.956317393800817
10	0.954336678243664	0.944130957256749	0.944130957256749	0.925427186742652	0.944130957256749	0.936567451390299	0.936567451390299
10	0.951370422512599	0.939632902085906	0.951370422512599	0.928365985042612	0.962736285400204	0.951370422512599	0.928365985042612
10	0.987448607386422	0.97429248596563	0.975107959614985	0.978485326230483	0.979706921490757	0.970958652496105	0.97943324738132
10	0.989706111901111	0.950530766977553	0.978801277188256	0.978801277188256	0.978801277188256	0.978801277188256	0.978801277188256
10	0.971037456017098	0.944446940703147	0.951434537516062	0.967766115044872	0.95762241036343	0.971037456017098	0.966418694532159
10	0.970284226978428	0.958220860732942	0.968101174161782	0.958220860732942	0.96396502072619	0.968101174161782	0.958220860732942
10	0.978029808596132	0.969971991540423	0.973263236204696	0.973263236204696	0.964451770918369	0.978029808596132	0.970227869752599
10	0.946212544662193	0.924791683808184	0.950174905290468	0.953365464002644	0.93393202914619	0.953365464002644	0.953365464002644
10	0.989505511991496	0.9136238875127	0.989505511991496	0.980853382637821	0.983942277074938	0.989505511991496	0.988151193169997
10	0.976180714967314	0.971934919710977	0.967910827286174	0.977395350368327	0.977395350368327	0.977395350368327	0.977395350368327
10	0.97856063333903	0.940642650678254	0.951935344151171	0.945961262075529	0.947498906825206	0.968238777524256	0.968238777524256
10	0.958957929233287	0.984456416243368	0.978175798161164	0.975947099763832	0.984465985765946	0.984456416243368	0.984456416243368
10	0.977446578133012	0.977446578133012	0.972437992632234	0.96626674143911	0.972437992632234	0.972437992632234	0.96626674143911
10	0.9829667153161	0.977871554814295	0.98094201311386	0.981725067010276	0.970242195092858	0.981725067010276	0.981725067010276
10	0.980446911557672	0.980078179637424	0.980078179637424	0.980078179637424	0.954075545534972	0.980446911557672	0.983633823030658
10	0.919376424108823	0.958393344038185	0.963124104932824	0.964868033886544	0.962291338573685	0.962291338573685	0.964868033886544
10	0.969838884475379	0.812906782411601	0.928751904694166	0.947081768700439	0.915592028138503	0.962852583982953	0.971007469283085
10	0.924150182548955	0.954561892649329	0.935570677439121	0.945564796371928	0.939922834481686	0.925403502288389	0.954561892649329
10	0.941400378237673	0.97984238119611	0.96178245416351	0.96178245416351	0.951786953712217	0.978494731414284	0.96178245416351
10	0.932475907745766	0.909065290888307	0.858539685908835	0.911332825774156	0.804009839314242	0.87214051940076	0.921260098574122
10	0.980304697038411	0.979410716127226	0.960289885307139	0.976609030390347	0.980304697038411	0.976609030390347	0.980304697038411
10	0.97405942326086	0.965070028919665	0.965070028919665	0.964168061605731	0.965070028919665	0.964168061605731	0.962035122304782
10	0.956391307803825	0.882877373621384	0.966949744845191	0.950615075237631	0.922197804778542	0.973336229571885	0.963168382663841
10	0.975114865350116	0.967284691018458	0.972887600502527	0.973872308695452	0.969082165275407	0.972887600502527	0.973872308695452
10	0.970284878946228	0.928314945958564	0.949726355386332	0.949726355386332	0.949726355386332	0.970284878946228	0.950342964085177
10	0.933558801524567	0.912559051594528	0.918110984803299	0.908169988885782	0.903744194877726	0.916334063193332	0.919897494577051
10	0.958034935895508	0.95613982017089	0.95613982017089	0.968869941428659	0.950162121671963	0.968849546041101	0.968869941428659
10	0.841422106937565	0.847610214587416	0.893189632831833	0.895567520925153	0.893189632831833	0.910153721550346	0.895567520925153
10	0.989144983610932	0.985102178470771	0.985102178470771	0.987467267427926	0.987467267427926	0.987447499017254	0.989907512999584
10	0.979201792466538	0.979201792466538	0.979201792466538	0.966013891635162	0.983325875780243	0.966000287645199	0.966013891635162
10	0.977713840334108	0.964858287542759	0.971207040800623	0.969852977739123	0.964858287542759	0.971205073272985	0.969852977739123
10	0.963872143682364	0.98158879173062	0.968861185695214	0.951089007819774	0.963872143682364	0.951089007819774	0.951089007819774
10	0.972826612595575	0.941681729909894	0.966837186016083	0.970677882958873	0.958058443627758	0.970677882958873	0.970677882958873
10	0.967023008272579	0.95430166974258	0.965271699391742	0.963748754071123	0.958699293946677	0.953572478211114	0.963748754071123
10	0.931771271155735	0.932427408701502	0.931771271155735	0.930879966979536	0.931771271155735	0.881019527359929	0.949110116785309
10	0.951988848130242	0.971811022226553	0.982519662789857	0.982519662789857	0.982519662789857	0.982519662789857	0.983583509699352
10	0.968435150720688	0.966559601471782	0.968435150720688	0.945102577650379	0.968435150720688	0.95400859043026	0.945102577650379
10	0.973725956126112	0.913987651339894	0.973725956126112	0.973989474496799	0.973725956126112	0.973725956126112	0.973989474496799
10	0.966431728066619	0.966431728066619	0.963190149971395	0.957975193960269	0.918356692470408	0.963190149971395	0.957975193960269
10	0.979335736715215	0.972219920141658	0.96353540908681	0.957075693708125	0.96353540908681	0.957075693708125	0.957075693708125
10	0.974240670381684	0.853138693086182	0.966364228177781	0.966364228177781	0.868438805840073	0.963004074193835	0.966364228177781
10	0.928868303552929	0.917335462292137	0.917335462292137	0.904591991604201	0.950440544349376	0.916675288032037	0.917335462292137
10	0.948349917809785	0.948349917809785	0.901254899570237	0.912209938470283	0.84914224933386	0.934721778273449	0.939501840464221
10	0.988425503318371	0.985566009674772	0.988425503318371	0.978531531688462	0.988425503318371	0.978531531688462	0.978531531688462
10	0.989781318590257	0.97671307131367	0.985887912794433	0.986242478723508	0.982490537633692	0.989781318590257	0.985887912794433
10	0.964839948106707	0.945029496110967	0.964839948106707	0.964839948106707	0.964839948106707	0.964872693507211	0.962011666335198
10	0.961647265303112	0.936727518457732	0.965862188164052	0.952795207306209	0.92705055687616	0.952795207306209	0.944392943912379
10	0.983030765397817	0.975226302530479	0.977946213476869	0.970450390471666	0.977946213476869	0.977946213476869	0.975305122171805
10	0.961558067443856	0.974589127551184	0.979271206260416	0.974761482609569	0.979271206260416	0.968127327225046	0.974761482609569
10	0.938316846274316	0.916770572006782	0.937541888978789	0.914828517747138	0.938316846274316	0.938316846274316	0.917203714487315
10	0.971889268784283	0.817559736990735	0.953332692086575	0.947244651567311	0.904727083393755	0.956307771717022	0.947244651567311
10	0.949670010875575	0.949670010875574	0.938569518773859	0.927997778279412	0.949670010875574	0.938569518773859	0.928156172482221
10	0.990955823151154	0.978624824578065	0.985141912820983	0.990955823151154	0.991446877025339	0.990955823151154	0.990955823151154
10	0.984170412632458	0.87728495707373	0.967348440466644	0.962116119618349	0.905833928717143	0.967348440466644	0.973801737981205
10	0.970390182278616	0.97321590653676	0.973895108607126	0.970390182278616	0.97321590653676	0.973895108607126	0.970390182278616
10	0.962519490038556	0.859929295070139	0.927755404908197	0.927755404908197	0.915547220289683	0.927755404908197	0.944386251297074
10	0.974309588621637	0.914844633949904	0.933048167463213	0.943466213539122	0.914844633949904	0.943466213539122	0.943466213539122
10	0.983111311581953	0.983146784414694	0.984020741131215	0.976452200355217	0.98262611458158	0.981663751974775	0.981524506261313
10	0.988784694088532	0.985671106842995	0.985671106842995	0.979275436118517	0.985671106842995	0.982945091140218	0.983058018837425
10	0.982135404546924	0.978015417632213	0.935330209384648	0.978015417632213	0.935373255345339	0.946340422914147	0.978015417632213
10	0.993556616906803	0.982962355386413	0.984772591393502	0.992260488864557	0.979168980163353	0.992260488864557	0.993704785432469
10	0.976575125961671	0.96679182207748	0.972185416222811	0.962474661663862	0.959834624451054	0.972185416222811	0.967334075191394
10	0.944049984748505	0.944049984748505	0.935489231378036	0.915882053050012	0.942712602620977	0.897986406722484	0.935489231378036
10	0.967046646081164	0.965239036919029	0.965239036919029	0.959272528578979	0.96362896544206	0.965239036919029	0.965602059310341
10	0.994681990013991	0.931858111810986	0.983680964748119	0.989428299790238	0.930630063049719	0.985856197666063	0.989428299790238
10	0.96909185872373	0.95696761932328	0.964924214989395	0.96753300771581	0.95696761932328	0.9699873694679	0.96753300771581
10	0.975688277167339	0.919656722158214	0.950671379470117	0.950671379470117	0.955949518217667	0.950671379470117	0.950671379470117
10	0.950923135741075	0.861120164704734	0.950923135741075	0.956101738199372	0.936621880902732	0.950923135741075	0.954358130013947
10	0.96431831163416	0.961284157122388	0.969187715706841	0.957957608722264	0.96124105793015	0.969187715706841	0.96124105793015
10	0.97136662435019	0.97136662435019	0.97136662435019	0.968705825246844	0.97136662435019	0.968459769158492	0.97136662435019
10	0.946666780485565	0.938255065670129	0.911912658439337	0.937561282110627	0.946666780485565	0.942951948568869	0.941298772330232
10	0.967428114074974	0.967541619868882	0.944313649882565	0.953046957999986	0.960842962884946	0.942301916296643	0.960550176547581
10	0.992933625884515	0.986093642695756	0.986093642695756	0.986093642695756	0.989962583899681	0.989962583899681	0.986093642695756
10	0.97133960925664	0.983358288021211	0.982176395084358	0.978850793373678	0.982176395084358	0.978850793373678	0.978850793373678
10	0.981033405790703	0.938973785702953	0.962051737810825	0.968103407531368	0.931829705622768	0.960496778417948	0.971894577064649
10	0.988767566872009	0.98292104072774	0.984142657715245	0.984142657715245	0.984142657715245	0.984142657715245	0.984142657715245
10	0.979624233988225	0.979624233988225	0.980543305594646	0.965304916981852	0.980543305594646	0.979624233988225	0.972795808174307
10	0.96849479318248	0.976487902122975	0.973372959090416	0.976487902122975	0.956403221574573	0.973372959090416	0.975769226538607
10	0.983577670400518	0.986473293116504	0.981117100399672	0.979420148849159	0.981117100399672	0.981117100399672	0.980988998050256
10	0.991125322417687	0.994676777864817	0.994676777864817	0.994676777864817	0.994676777864817	0.994676777864817	0.994402050338792
10	0.952764448564541	0.952764448564541	0.909316828963629	0.909057321080316	0.919560754968023	0.930267222433122	0.930267222433122
10	0.988073941451427	0.978794300273326	0.986532640879824	0.98481601085924	0.972638607925956	0.988073941451427	0.98481601085924
10	0.96674242175291	0.966359543960665	0.966359543960665	0.965845060563063	0.960880840164449	0.966359543960665	0.965845060563063
10	0.945642066463952	0.952405598518153	0.955059746211691	0.942623202364613	0.956994171057642	0.938367422173705	0.942623202364613
10	0.98271439248064	0.947193193997555	0.979488938788443	0.981317860505278	0.950520637235024	0.980494096608655	0.981317860505278
10	0.916820926069105	0.81761087833994	0.915880135865558	0.908395655055376	0.81761087833994	0.901019933398715	0.909503765702683
10	0.991612026413271	0.991612026413271	0.991612026413271	0.987588617458238	0.991612026413271	0.989951003814747	0.99259920489043
10	0.977909619373905	0.963746659793781	0.977909619373905	0.978752085893389	0.976219624743358	0.977909619373905	0.98034143700528
10	0.972114428552397	0.964499396190698	0.947755205723335	0.947755205723335	0.979029349709957	0.947755205723335	0.961101967184836
10	0.962808331564833	0.95519673171099	0.964149865497539	0.95692687417002	0.964984138468642	0.965265455419873	0.95692687417002
10	0.992649652464999	0.971859075744698	0.987282278109537	0.987282278109537	0.98033778669257	0.969722418226938	0.988233410815215
10	0.97789319124441	0.971802661393627	0.977731090322855	0.974128691468661	0.971802661393627	0.971070580996641	0.978165961802489
10	0.942280885871677	0.957869722005558	0.978322602908559	0.972631838465831	0.978322602908559	0.975170596040896	0.982577438087669
10	0.924832893781834	0.966250892602688	0.952662041399225	0.964981315311015	0.964648262635444	0.964795400927213	0.964795400927213
10	0.945413606181777	0.954788094122216	0.964533308073723	0.964533308073723	0.964533308073723	0.964533308073723	0.964533308073723
10	0.964491791764546	0.944610895986751	0.970947106237777	0.960045868632448	0.969737295690834	0.964491791764546	0.960045868632448
10	0.990422580644163	0.984706338894945	0.989055467711375	0.98473358650139	0.985791869295986	0.985791869295986	0.98473358650139
10	0.982679468204371	0.9627471850995	0.982679468204371	0.976449572192684	0.9627471850995	0.968109562744545	0.976449572192684
10	0.97546237804602	0.971171750546335	0.97546237804602	0.975964375300172	0.970951227093034	0.975964375300172	0.975964375300172
10	0.967524173114727	0.967524173114727	0.967524173114727	0.968523022553444	0.967636961435409	0.957921131695816	0.968523022553444
10	0.981827894400771	0.970754739590586	0.970754739590586	0.972744662702759	0.969870632529642	0.969870632529642	0.972744662702759
10	0.963904631743365	0.952656271007257	0.952656271007257	0.95231070837212	0.952656271007257	0.943777440252893	0.959707381602117
10	0.978960643652703	0.95553398671553	0.965957051392931	0.955209308066241	0.95553398671553	0.978960643652703	0.955209308066241
10	0.936309656876104	0.752805471302131	0.879581517687594	0.934471029862203	0.865703289455262	0.907529662666838	0.924790712626351
10	0.980637754124484	0.983244461633142	0.980637754124484	0.977111881047629	0.980637754124484	0.980637754124484	0.977111881047629
10	0.975939348539333	0.942763463230095	0.971104475326709	0.966759173545964	0.961791202499853	0.966759173545964	0.966759173545964
10	0.984337107653519	0.969864237828965	0.969315380031508	0.975083729855133	0.976040205981271	0.984337107653519	0.98379760906071
10	0.94256900735382	0.955974425146489	0.92705402753894	0.92705402753894	0.944261787665446	0.935080243084936	0.92705402753894
10	0.977346669254943	0.982026588669621	0.981814964709324	0.979874300152982	0.981566776803289	0.981566776803289	0.979874300152982
10	0.933145497119063	0.848532652995502	0.879302657516662	0.913485372464058	0.879302657516662	0.893431348777588	0.933145497119063
10	0.989742488123916	0.96916492623865	0.989742488123916	0.986694177939662	0.965190527784198	0.986694177939662	0.986694177939662
10	0.988658639252918	0.980666100468201	0.986199134075356	0.986199134075356	0.970842991347864	0.975406896217682	0.986199134075356
10	0.941349004458616	0.956579169495013	0.949173749610571	0.950204304441197	0.949173749610571	0.951874435417681	0.950204304441197
10	0.978301469880226	0.955890089715185	0.955890089715185	0.949684393882123	0.966248865550692	0.955890089715185	0.949684393882123
20	0.925215716438445	0.936062868383354	0.937926106541511	0.935161339564975	0.918412420572837	0.945092906342736	0.935161339564975
20	0.979894713812056	0.975066523874246	0.975975616473587	0.967484211461327	0.971994974135939	0.96400346351941	0.981711318926804
20	0.973986110481784	0.946777015209636	0.957473371937361	0.951322982006901	0.946777015209636	0.973986110481784	0.97673150901336
20	0.965809044415104	0.94090644748964	0.949226185528827	0.949226185528827	0.951718925298525	0.949226185528827	0.949226185528827
20	0.907407780482027	0.895436323930203	0.881364204337897	0.890030265715535	0.890030265715535	0.881364204337897	0.879838768577475
20	0.985219646076634	0.974867262081493	0.985219646076634	0.974867262081493	0.914723682953292	0.973149717412938	0.969603814635116
20	0.981288771612177	0.936350125329963	0.966479525043764	0.976428571412314	0.959551956916407	0.981288771612177	0.974422019814236
20	0.97977641224889	0.964937948726801	0.97977641224889	0.964145168251364	0.97977641224889	0.97977641224889	0.97977641224889
20	0.93592993203273	0.830160529419036	0.926069444381062	0.93236422104479	0.81375674820715	0.926069444381062	0.922581658559325
20	0.896682208882548	0.946679315783368	0.939522812149845	0.927285961096274	0.949923664792648	0.927285961096274	0.953645430968313
20	0.950795428116159	0.94188997667914	0.935068027977555	0.939565118711306	0.909942319846316	0.939565118711306	0.947250335190159
20	0.853539435548651	0.837322658832183	0.848012656127125	0.847720019936623	0.833778311408297	0.859210011630532	0.862382971524046
20	0.964279360019105	0.973881773042249	0.960760978822369	0.973881773042249	0.973881773042249	0.973881773042249	0.973881773042249
20	0.988307577214963	0.979311509379399	0.983052652866084	0.978989182361694	0.983052652866084	0.986848518255912	0.978989182361694
20	0.942607602823792	0.91935818070286	0.953958568142403	0.94968749817018	0.953958568142403	0.953958568142403	0.942217686300549
20	0.96568988239039	0.930475577293753	0.971086042827064	0.971086042827064	0.929686150224104	0.965478179844571	0.976046063817064
20	0.984553840440139	0.984553840440139	0.976198342960027	0.976411409474479	0.984553840440139	0.976411409474479	0.976411409474479
20	0.966915001114013	0.945036151157802	0.946583759642858	0.970248959233778	0.952485992606246	0.946583759642858	0.970248959233778
20	0.981560283351188	0.981560283351188	0.974364181195766	0.969653291855461	0.978794665718821	0.976044695244286	0.973917304371563
20	0.909941035763172	0.853779076032825	0.853093396596526	0.865262079895207	0.836415660178914	0.857917084452033	0.865262079895207
20	0.862579421235093	0.905379396961426	0.905450130259186	0.893512283934217	0.796659074400364	0.905450130259186	0.905450130259186
20	0.885072166396562	0.93265519115484	0.880806184709058	0.897742765274888	0.884020454033249	0.897742765274888	0.93265519115484
20	0.96247239436622	0.952836395764038	0.948925081879774	0.948925081879774	0.954818609868842	0.957158187643995	0.948925081879774
20	0.968730804119737	0.967018456094037	0.967018456094037	0.964616537794585	0.966908581606671	0.971005717392066	0.960085086974983
20	0.936145448407905	0.804311599347566	0.88043393056614	0.908917888887387	0.81379652369018	0.908917888887387	0.92034557486802
20	0.982943173558469	0.982943173558469	0.98140738815126	0.976876569373815	0.982943173558469	0.98140738815126	0.98140738815126
20	0.966284648409087	0.899210794408037	0.923775116432203	0.950514237328723	0.923775116432203	0.937794244516681	0.950514237328723
20	0.938703856585379	0.938703856585379	0.945567077264373	0.925730813649687	0.925554390266518	0.917736843459285	0.946392783336479
20	0.985700945808854	0.989527033742405	0.983515554522125	0.984324811561656	0.984324811561656	0.980141133407719	0.984324811561656
20	0.972091454860369	0.95148792137309	0.96429615958668	0.952565199764354	0.970014828843057	0.965037902914512	0.96729320083522
20	0.911543903853397	0.888160363214671	0.946070704570444	0.946070704570444	0.89467842031171	0.946070704570444	0.946070704570444
20	0.964782295380146	0.97390824274798	0.967015856719326	0.96950265423726	0.97390824274798	0.967015856719326	0.97390824274798
20	0.962502392687144	0.91761708987885	0.947588626306064	0.936097379132268	0.868028689715765	0.962502392687144	0.946048270928334
20	0.934046998737907	0.716369482968843	0.826642279233724	0.920051188265448	0.774804786693304	0.929739529091001	0.91403234486527
20	0.935650618772914	0.922775509282893	0.935650618772913	0.906895392878368	0.920884192843481	0.935650618772913	0.906895392878368
20	0.965683757430165	0.977746664812465	0.977746664812465	0.979085799271785	0.973082233921014	0.970279427085964	0.979085799271785
20	0.9507207664729	0.9507207664729	0.943286118899113	0.927028960944858	0.943286118899113	0.931067770330681	0.943286118899113
20	0.977182204466925	0.949463896490253	0.977182204466925	0.968194804073952	0.927778730561721	0.973507285128307	0.960474767680702
20	0.992486937372167	0.941824404671145	0.978552765263683	0.976099422823636	0.992486937372167	0.992486937372167	0.98946626741696
20	0.97701073703381	0.965576628260665	0.97701073703381	0.975998470656896	0.976665062217193	0.976949788576996	0.974883902340593
20	0.964714162786337	0.919564650436944	0.953946889214831	0.926282607918795	0.939156154019253	0.953946889214831	0.944069472008271
20	0.974476016020784	0.953377518267994	0.938995536401218	0.978160080650776	0.870442355580396	0.895983776521045	0.978878452285272
20	0.979475603350964	0.979961825562137	0.981416545529319	0.981416545529319	0.977762724348602	0.979475603350963	0.977762724348602
20	0.983273545742804	0.984719228145362	0.983273545742804	0.982752357607455	0.948846049817704	0.982752357607455	0.980139609793012
20	0.96171261419876	0.968189317660277	0.972458596852693	0.974385855033377	0.97614140884758	0.972458596852693	0.974385855033377
20	0.966971807017375	0.928191932455658	0.963812183904059	0.958156674662433	0.903181234266496	0.966971807017375	0.958156674662433
20	0.970173876560447	0.96261520273766	0.957614646617107	0.96261520273766	0.96261520273766	0.96261520273766	0.955867891326041
20	0.989187832851055	0.986804572686856	0.986804572686856	0.986804572686856	0.986804572686856	0.989187832851055	0.986804572686856
20	0.919405952748297	0.946962623417933	0.95008110218947	0.956501234310575	0.943603590930542	0.958460092108665	0.956501234310575
20	0.95526298259201	0.880361081075432	0.946274754519273	0.955623759829791	0.946274754519273	0.946274754519273	0.94846341467192
20	0.946588362031397	0.940360165307871	0.944077983828721	0.945013282220457	0.939668047581169	0.928301761293484	0.945013282220457
20	0.964598876626864	0.951024296398032	0.953903103391315	0.943784162253268	0.954835840716058	0.943784162253268	0.938418750372463
20	0.957829898864145	0.945988226785727	0.957829898864145	0.923390838107801	0.945988226785727	0.957829898864145	0.957829898864145
20	0.979767590515992	0.96502580395422	0.978301658375671	0.979583574644062	0.969043268600027	0.979767590515992	0.979583574644062
20	0.945190363801786	0.900720554476571	0.922117424605432	0.931147924163873	0.900720554476571	0.929069993505385	0.937812454792496
20	0.955391637394729	0.966239486858052	0.966239486858052	0.95863255782133	0.952266386237257	0.95863255782133	0.95863255782133
20	0.974341080596675	0.971031386290523	0.963171906285974	0.945780027635436	0.966140258731197	0.963171906285974	0.956314284415738
20	0.929011448647077	0.932089875003499	0.927498641354943	0.914257243715947	0.920268849645888	0.927498641354943	0.934463743537645
20	0.968624693972857	0.970106974897751	0.970106974897751	0.953770878944296	0.962562258721677	0.960799894938354	0.962562258721677
20	0.936317485287535	0.916192853078389	0.916192853078389	0.916192853078389	0.923439655342123	0.916192853078389	0.916192853078389
20	0.888541308179193	0.907673208546287	0.897498802018825	0.897498802018825	0.897498802018825	0.9072358582785	0.897498802018825
20	0.975113270065244	0.960794028094526	0.960794028094526	0.955961313915071	0.960794028094526	0.955961313915071	0.955961313915071
20	0.972351489118374	0.985189071267501	0.986902190165833	0.986902190165833	0.986902190165833	0.986902190165833	0.984964224685096
20	0.912006733910318	0.949969184285639	0.949969184285639	0.939366443547505	0.949969184285639	0.949969184285639	0.939366443547505
20	0.961526834842304	0.954969089628107	0.960192848127586	0.949809436304872	0.960192848127586	0.960192848127586	0.949809436304872
20	0.988005144563666	0.984967552904982	0.984967552904982	0.98088411252421	0.984967552904982	0.983840631979937	0.98088411252421
20	0.963561730175947	0.925247712837978	0.963561730175947	0.957307262133507	0.963561730175947	0.963561730175947	0.967941855138522
20	0.95284581884973	0.956283839672775	0.95284581884973	0.931992413803986	0.95284581884973	0.95284581884973	0.931992413803986
20	0.953292068792579	0.947435014535896	0.911226542468573	0.95917755494341	0.930881678157476	0.930881678157476	0.95917755494341
20	0.955631066023854	0.952489008766084	0.952489008766084	0.952489008766084	0.952489008766084	0.952489008766084	0.952489008766084
20	0.989414578597907	0.974239811208469	0.987708160746469	0.978729228419953	0.9871841514209	0.980515124162829	0.978729228419953
20	0.956787329032842	0.970198234729377	0.952325249749613	0.952325249749613	0.970198234729377	0.952325249749613	0.952325249749613
20	0.980293365609814	0.974102626085216	0.974102626085216	0.966096970356119	0.974102626085216	0.974102626085216	0.974102626085216
20	0.906647471952704	0.77076801625702	0.894688011538422	0.884484729535845	0.794201569576694	0.899074978815008	0.884484729535845
20	0.986333762362519	0.986333762362519	0.975877368311185	0.981803277511854	0.986387475869694	0.985827050858183	0.986333762362519
20	0.955121633214218	0.969320448513443	0.967065406692097	0.959045237459037	0.967065406692097	0.967065406692097	0.959045237459037
20	0.98511671557011	0.92412310979554	0.969692840880049	0.973310448018155	0.975359723920465	0.978031819510715	0.973310448018155
20	0.994961328768587	0.915310002268976	0.992277544811219	0.99298349446562	0.915310002268976	0.992277544811219	0.99298349446562
20	0.887980800861947	0.917386759397757	0.961840913104781	0.964837390708468	0.967036978032929	0.97101539994627	0.96932520431398
20	0.970265119501283	0.970265119501283	0.965188596477136	0.971852553146236	0.934396621196778	0.965188596477136	0.971852553146236
20	0.990781414482428	0.990384195724196	0.990781414482428	0.991233225770777	0.990781414482428	0.99174134085268	0.99174134085268
20	0.993248118619848	0.981946068467712	0.991815198340636	0.989289316842361	0.993248118619848	0.993251180062753	0.992134511939309
20	0.956258678425805	0.967931252589454	0.962810338934184	0.943527216825681	0.956258678425805	0.962810338934184	0.962810338934184
20	0.979323527939843	0.940498781862603	0.975199685091262	0.97642820499476	0.924906023551547	0.968542606429146	0.975199685091262
20	0.945494802874061	0.962245954280155	0.97154876522862	0.952120558223796	0.962245954280155	0.962245954280155	0.952120558223796
20	0.965560698796637	0.93305737349042	0.965560698796637	0.956030732314902	0.942740251861093	0.965560698796637	0.956030732314902
20	0.970591272028664	0.970591272028664	0.955492422633231	0.944147632314379	0.929522442068519	0.944011906016274	0.944147632314379
20	0.940961429499589	0.910384698009029	0.940883407589852	0.902432924690369	0.940961429499589	0.92675199052999	0.92675199052999
20	0.942315872367402	0.916281361690477	0.938926494495168	0.943559806901919	0.916281361690477	0.91823228234513	0.943559806901919
20	0.993737983357263	0.993737983357263	0.993737983357263	0.993737983357263	0.974560666664621	0.993737983357263	0.993737983357263
20	0.917116855833493	0.738662012049474	0.892720746540514	0.937259953320427	0.798653349300226	0.905643055308252	0.937259953320427
20	0.948271373174748	0.954934269416091	0.952786882432088	0.952786882432088	0.952786882432088	0.948969623211644	0.952786882432088
20	0.975946846515002	0.973167602337562	0.948239408159897	0.97243191183072	0.940784788852502	0.963405941578768	0.97243191183072
20	0.974755492931209	0.941824458133318	0.952472827907192	0.969643744069598	0.94656201042777	0.963149685394786	0.963149685394786
20	0.983101992235872	0.936536236163353	0.970482830876473	0.965589419500836	0.970482830876473	0.971700017260109	0.965589419500836
20	0.930163234957586	0.951745741531058	0.951745741531058	0.953580728476896	0.951745741531058	0.954676773927331	0.953580728476896
20	0.979006351589112	0.969260797098777	0.969260797098777	0.96990966696393	0.969260797098777	0.969260797098777	0.96990966696393
20	0.960221185693589	0.953890938848857	0.967802218858815	0.962437711104843	0.975586704808166	0.967802218858815	0.962437711104843
20	0.957743823860648	0.956956851828619	0.947260803437398	0.956483575824866	0.954075792334094	0.956483575824866	0.959085492153573
20	0.969943519871194	0.955140405842118	0.960834864719155	0.969394914853181	0.962963097843828	0.95416980882807	0.9773362973493
20	0.993895049256437	0.987706046631193	0.992873360285387	0.991575806177792	0.984059697675667	0.993895049256437	0.991575806177792
20	0.986287488540649	0.981115789189456	0.989479247687002	0.989479247687002	0.988668103059769	0.990990921436198	0.989479247687002
20	0.946889131049184	0.935512190064384	0.924665849996043	0.924665849996043	0.934223073582938	0.935512190064384	0.924665849996043
20	0.956135017704883	0.941003921603271	0.959830842496726	0.950450261708059	0.941003921603271	0.959830842496726	0.950450261708059
20	0.962750738061099	0.962750738061099	0.955630231724103	0.955630231724103	0.962750738061099	0.955630231724103	0.952168906864989
20	0.966678534880087	0.966678534880088	0.952244005401238	0.953807331476013	0.959711695988034	0.957860430389736	0.953807331476013
20	0.981493529800973	0.96281501050132	0.963590738682494	0.973220000142748	0.943763628602617	0.976968924820902	0.973220000142748
20	0.943057510871239	0.925147635699395	0.933064544492356	0.942423872227088	0.933064544492356	0.933064544492356	0.947881692720264
20	0.966705999456481	0.966705999456481	0.959815230775325	0.971013862957838	0.959815230775325	0.973244158118599	0.971013862957838
20	0.97475727431412	0.978004797548535	0.97475727431412	0.97475727431412	0.97475727431412	0.97475727431412	0.97475727431412
20	0.967764358903293	0.969027227356819	0.967764358903293	0.969027227356819	0.95269569940615	0.967764358903293	0.969027227356819
20	0.989247873790773	0.955938657959887	0.984695605059625	0.984695605059625	0.953911497099802	0.984695605059625	0.986899028552849
20	0.967170228407906	0.947924279035177	0.967170228407906	0.96578655412628	0.972127062110851	0.967170228407906	0.96578655412628
20	0.930011646399763	0.961066096633746	0.931777831330209	0.952292116311189	0.919672014832538	0.94392736818195	0.952292116311189
20	0.959883143205158	0.977343859073721	0.971529230511363	0.976742044459335	0.959920501504602	0.976742044459335	0.976742044459335
20	0.984886298712996	0.972527457453217	0.977502261558191	0.974188923066674	0.972527457453217	0.977502261558191	0.974188923066674
20	0.978701070873772	0.927410719643182	0.972599131569501	0.962759466934013	0.927410719643182	0.978701070873772	0.962759466934013
20	0.936169037145013	0.870719541928085	0.930311970346597	0.930311970346597	0.870719541928085	0.936169037145013	0.942789160883895
20	0.956893194513155	0.956893194513155	0.956893194513155	0.920671519175018	0.934865994847895	0.948612143162879	0.934865994847895
20	0.948352269587827	0.960312799954361	0.962940468393853	0.967091737586364	0.956342114110551	0.967091737586364	0.967091737586364
20	0.966490373604493	0.898111464481563	0.970190990466636	0.964217757699865	0.935923741841337	0.964217757699865	0.964217757699865
20	0.962171612407584	0.945142801712435	0.955271690752674	0.949450274456416	0.933643470205855	0.946619580908208	0.949450274456416
20	0.983666827398482	0.97125055116292	0.978179462706726	0.977618529430633	0.983666827398481	0.97125055116292	0.983666827398481
20	0.976509370592551	0.958765030373842	0.952157525324517	0.975011747417672	0.926861952524043	0.975011747417672	0.975011747417672
20	0.916379512449548	0.886966593790941	0.898313174762689	0.908154231740457	0.918541271770827	0.918541271770827	0.908154231740457
20	0.984885181414325	0.974863142776988	0.985770153347104	0.985770153347104	0.967510774853386	0.985770153347104	0.985770153347104
20	0.989515127739402	0.985627215149861	0.989515127739402	0.988336353067374	0.985246061480145	0.989515127739402	0.989546262727094
20	0.88574039459684	0.886603599305677	0.886603599305677	0.89154005432663	0.889693007337772	0.889693007337772	0.89154005432663
20	0.916661632131579	0.746554318166178	0.934572411502582	0.944048189984509	0.856529394908696	0.954469854052125	0.955072703389289
20	0.964128053980093	0.952115632378726	0.961718150839639	0.961718150839639	0.946979283810009	0.955043141476451	0.961718150839639
20	0.965267245162256	0.931142630817288	0.954018766256102	0.952839079051117	0.954018766256102	0.965267245162256	0.960167031505002
20	0.97803558096967	0.96385889245742	0.96385889245742	0.96385889245742	0.97803558096967	0.962878474435118	0.96385889245742
20	0.980544541691105	0.978389210367948	0.978389210367948	0.984702624222283	0.985526419973858	0.978389210367948	0.978389210367948
20	0.981455492231842	0.975938937710863	0.978993067001731	0.973679897223892	0.978993067001731	0.973679897223892	0.969069890048404
20	0.977852273994709	0.93778938297998	0.986153022343507	0.962997283763348	0.922846025257606	0.976317467744477	0.976317467744477
20	0.983103948923796	0.984289145352046	0.985855595229819	0.980392977203232	0.981474493486213	0.985855595229819	0.980392977203232
20	0.914485911213544	0.895274746831924	0.944822054744629	0.956213986798596	0.879882148934524	0.944822054744629	0.956213986798596
20	0.94458350668944	0.970056454495217	0.969387604218319	0.969387604218319	0.959474500216927	0.969387604218319	0.969387604218319
20	0.982653095100307	0.982653095100307	0.982653095100307	0.973708257504521	0.982653095100307	0.961495995316563	0.977124472805276
20	0.945365979027775	0.926657159447615	0.944332934750287	0.944332934750287	0.91672355788781	0.947802195477856	0.95274862151329
20	0.953986839293321	0.95398683929332	0.945357746352915	0.944173175329451	0.95398683929332	0.945357746352915	0.945357746352915
20	0.947613622412762	0.843207444662282	0.926220313780098	0.936687051169743	0.916149458361935	0.933560333060327	0.936687051169743
20	0.955001418025595	0.933237393474358	0.93766685094355	0.934178118400046	0.955001418025595	0.914949621126058	0.94449443750531
20	0.956914539270099	0.758756853687728	0.946394357433914	0.965713112026556	0.782251437895383	0.956914539270099	0.965713112026556
20	0.962408568169655	0.95531569485631	0.968388914677762	0.962125465217539	0.973549777927766	0.961560483187055	0.962125465217539
20	0.889372642012668	0.887561826809768	0.864011540563217	0.876390041166139	0.86605647138543	0.878054571505323	0.888130156401368
20	0.981985451379844	0.954371256735278	0.974006561242606	0.974006561242606	0.97056380575728	0.974297688346906	0.974006561242606
20	0.98309974577079	0.954551763141797	0.976626976251627	0.976419527415752	0.976626976251627	0.971164088301187	0.976419527415752
20	0.918855043925948	0.923253453735242	0.919514297604819	0.918679795662534	0.919408224934264	0.91534800223035	0.915915682200173
20	0.89609461776336	0.892186083792363	0.861518779543258	0.882074114690582	0.894775892968289	0.861518779543258	0.882074114690582
20	0.957412514798268	0.931384494176118	0.935855701524253	0.945214846248962	0.945214846248962	0.935855701524253	0.953539069090865
20	0.974191216582245	0.968585955403917	0.974191216582245	0.968585955403917	0.974191216582245	0.974191216582245	0.973682610473043
20	0.940409372744641	0.883221592239724	0.894138958598948	0.925830536255485	0.894138958598948	0.863464328808488	0.914868945548068
20	0.972485439056594	0.980700766490487	0.964415448269657	0.956076301593616	0.972649159487872	0.972485439056594	0.972485439056594
20	0.967067960101521	0.969992871153418	0.973627423505352	0.969992871153418	0.969992871153418	0.973627423505352	0.973627423505352
20	0.880179355895666	0.952247945423743	0.952247945423743	0.952247945423743	0.952247945423743	0.952247945423743	0.958465971726382
20	0.957489928144456	0.871452992890081	0.930913122185063	0.940020204508966	0.892943482207219	0.930913122185063	0.930913122185063
20	0.983378322095267	0.980353284737576	0.976672369874332	0.969155083902081	0.971928489082771	0.980353284737576	0.969155083902081
20	0.978706187973541	0.901358202560299	0.97392137067681	0.97392137067681	0.933207302993837	0.979907969157344	0.972134312705827
20	0.895469113126826	0.878016727899664	0.885467501778168	0.885467501778168	0.878016727899664	0.896741581414964	0.888087488035217
20	0.920789614335191	0.912817900705929	0.941335515461675	0.929211221331162	0.912817900705929	0.929211221331162	0.929211221331162
20	0.966304889380759	0.905144132533488	0.956690640286175	0.964617115745684	0.921839131013003	0.966040766176359	0.966040766176359
20	0.951554790544343	0.932967307694415	0.951554790544343	0.960435699612429	0.946708472853256	0.951554790544343	0.959318372311652
20	0.947912811240224	0.822093659678655	0.879101724228877	0.894524544920834	0.782983263723921	0.894524544920834	0.924856972780427
20	0.973487435672573	0.969600878582507	0.963805053434342	0.954289029753878	0.861805136783526	0.963805053434342	0.954291271054168
20	0.975683696606838	0.975683696606838	0.971421721878986	0.96731075514706	0.975683696606838	0.96731075514706	0.96731075514706
20	0.933877324947108	0.925169573396693	0.957067304287652	0.922311679523005	0.957067304287652	0.922311679523005	0.943846342210685
20	0.94645153888151	0.947217689222073	0.947217689222073	0.937053349284404	0.937389595505019	0.897728271442125	0.937053349284404
20	0.958844063451431	0.958844063451431	0.958844063451431	0.942340986383296	0.930251341852183	0.964132502161843	0.958045476133163
20	0.975915097177304	0.977800187717908	0.97651808148143	0.980354791144245	0.975059524223079	0.97651808148143	0.97651808148143
20	0.953185568449072	0.953484531996306	0.953185568449072	0.93543526832081	0.953185568449072	0.953185568449072	0.93543526832081
20	0.981996074197785	0.941211231201976	0.941211231201976	0.968730305731251	0.905195777817528	0.951077981142566	0.979492421931725
20	0.987348008297056	0.988020581744673	0.988013387384336	0.985176002068961	0.988020581744673	0.987348008297056	0.985176002068961
20	0.987144329260714	0.987144329260714	0.987144329260714	0.989195879667615	0.987144329260714	0.991227433105264	0.987144329260714
20	0.967872075210742	0.979380467957971	0.979380467957971	0.974970324270839	0.974970324270839	0.979380467957971	0.979380467957971
20	0.932021892070451	0.969080213004667	0.955784131570763	0.955784131570763	0.955784131570763	0.964714934494658	0.964233745893065
20	0.92002731400772	0.899558274483067	0.912650183110025	0.919855739607103	0.883920537236115	0.92002731400772	0.914863221622666
20	0.981450643723669	0.962350618106744	0.992021234169288	0.990086628888868	0.98355171190031	0.992021234169288	0.990086628888868
20	0.981120070360942	0.944695357551263	0.972987297680116	0.989921937508001	0.986701619638129	0.986701619638129	0.989921937508001
20	0.986356738515988	0.951947762692565	0.974231232164983	0.971103166897874	0.96454343746545	0.97464007660538	0.971103166897874
20	0.960288103467504	0.958678644394075	0.953417573963652	0.953417573963652	0.954123870089913	0.960288103467504	0.953417573963652
20	0.989017726234184	0.989017726234184	0.989316796446064	0.985928223126794	0.989316796446064	0.989316796446064	0.985928223126794
20	0.942497456867403	0.950374664299653	0.954183954459201	0.958694613172401	0.946575387481097	0.948436744297177	0.958694613172401
20	0.962754548203777	0.959231488713262	0.961371242137414	0.961371242137414	0.925363361253702	0.961371242137414	0.961371242137414
20	0.988136923097563	0.978905034830922	0.988136923097564	0.975806543436767	0.983505341588055	0.983232537890172	0.9791069910683
20	0.980450772448916	0.948805313174368	0.956817572474175	0.958520608762392	0.926605815428747	0.956817572474175	0.958520608762392
20	0.977441238858862	0.977441238858862	0.977441238858862	0.968815367675801	0.977441238858862	0.977441238858862	0.968815367675801
20	0.966986748681535	0.954379909397381	0.952832598399897	0.943397619185276	0.952832598399897	0.951498048410759	0.944401964316444
20	0.990280787302372	0.987347030910692	0.988803079885702	0.98662584482903	0.985726511359463	0.990280787302372	0.98662584482903
20	0.914297588920817	0.937787865118672	0.937787865118672	0.937787865118672	0.913348848829779	0.897302911416796	0.937787865118672
20	0.964668823615646	0.957240456913586	0.953372239398305	0.945628135988322	0.964668823615646	0.945628135988322	0.945628135988322
20	0.983263189022899	0.935463495684225	0.967619478987662	0.975973353630551	0.964340342659102	0.983263189022899	0.985674781745316
20	0.925523491501268	0.93838625864959	0.91755891020203	0.930922652169027	0.866924548851422	0.925523491501268	0.927780866332936
20	0.975869619257168	0.970718300528773	0.944691949784346	0.960223774024795	0.966252546214723	0.950899887023449	0.960223774024795
20	0.914064053880646	0.845792325792471	0.901915534213735	0.88843142618494	0.917915742396511	0.914064053880646	0.88843142618494
20	0.9605278444262	0.941192994406335	0.966900322462701	0.957007289815229	0.966109566172312	0.966900322462701	0.965157838443509
20	0.956426382481737	0.808633591034226	0.926053226854471	0.930435979481305	0.936854408409333	0.945719957356804	0.937386800763262
20	0.8785715599984	0.81386897952398	0.820480038420716	0.834388665975089	0.856997841097351	0.856997841097351	0.820480038420716
20	0.925510657173865	0.877316861479871	0.931765605482737	0.931433598695147	0.882856076592978	0.931433598695147	0.939922087579682
20	0.892240516884785	0.796312577790429	0.896171062201243	0.921631817999571	0.886900730350914	0.909233966612234	0.922085747502797
20	0.960155842692236	0.96078563705269	0.943195187387547	0.950999674563557	0.960155842692236	0.943195187387547	0.96149976615646
20	0.936086893551378	0.936086893551378	0.936086893551378	0.923259735635063	0.955218033660534	0.924926418975005	0.916695880222847
20	0.925554239661167	0.950875786326792	0.957667949548876	0.957667949548876	0.957667949548876	0.957667949548876	0.955715645284402
20	0.991685075363901	0.987077451719742	0.991685075363901	0.983130418154392	0.991685075363901	0.981802236589351	0.983130418154392
20	0.959654646741825	0.906410831438546	0.952508217310621	0.959654646741825	0.913791042825386	0.956517629922502	0.959654646741825
20	0.948659338627361	0.960100057241247	0.950272090165855	0.960100057241247	0.950425788760551	0.953558687919358	0.960100057241247
20	0.982302564597667	0.982302564597667	0.973382581570635	0.973382581570635	0.961901719637152	0.982302564597667	0.973382581570635
20	0.979102872683207	0.963993869531973	0.944735621008893	0.944649793676564	0.935212743209317	0.972075763944382	0.944649793676564
20	0.970651840669257	0.95722097677108	0.973981776198486	0.958040138730152	0.975230535987254	0.973981776198486	0.958040138730152
20	0.895460888246982	0.893525800960142	0.895460888246982	0.882392396233394	0.894274647734014	0.895460888246982	0.882392396233394
20	0.92769495449797	0.855191482349712	0.919089074982639	0.937616817865515	0.855191482349712	0.937616817865515	0.962001802052142
20	0.961935338333707	0.963324217114229	0.943446965536012	0.963634704876493	0.949004462494014	0.955796250934617	0.963096854684252
20	0.94615742482179	0.978315164627845	0.978315164627845	0.978315164627845	0.969011656276511	0.978315164627845	0.97533200384317
20	0.965935479116736	0.957780913859101	0.964501628619452	0.964501628619452	0.958933966158179	0.964501628619452	0.957780913859101
20	0.967474246651844	0.964730537086865	0.952953389799909	0.907031043135229	0.906290115208998	0.952953389799909	0.907031043135229
20	0.904741817631227	0.81066995542052	0.830928446616307	0.838413120776636	0.858031936064461	0.838413120776636	0.858031936064461
20	0.964799236258664	0.964799236258664	0.95882247925406	0.961722512684908	0.964799236258664	0.964799236258664	0.961722512684908
20	0.961534731830145	0.976188528767095	0.940760508039165	0.962435053648747	0.916111595655651	0.929079757342425	0.972055384063929
20	0.984588050000547	0.98495194705215	0.98545208995202	0.980109889625616	0.981910043551363	0.98545208995202	0.980109889625616
20	0.982502880192671	0.981743264895349	0.981062778872821	0.981580165211869	0.982356999034364	0.981526581304343	0.981580165211869
20	0.968045474464411	0.921968225763431	0.954235025860922	0.962150436832734	0.968045474464412	0.962150436832734	0.962150436832734
20	0.946844368919233	0.933024453606574	0.933024453606574	0.938614787278794	0.933024453606574	0.946844368919233	0.946844368919233
20	0.965926021406015	0.934946788767895	0.965926021406015	0.945086804110483	0.945086804110483	0.956308078235039	0.945086804110483
20	0.983130638764621	0.988447153374297	0.988447153374297	0.986356461030679	0.988447153374297	0.988447153374297	0.981765300297926
20	0.935656159063586	0.812394368207835	0.896575113789219	0.915735143569695	0.832864296878881	0.896575113789219	0.908312335235757
20	0.928291229903666	0.946540941663013	0.933571656146408	0.931469437435701	0.942670462191021	0.928291229903666	0.925956494667907
20	0.921019615008701	0.98172215954691	0.973168255781215	0.973168255781215	0.961129933717721	0.973168255781215	0.973168255781215
20	0.886303916726859	0.832086416585436	0.861619789913238	0.881578443102723	0.683420919961688	0.886303916726859	0.883216578570319
20	0.946241334279812	0.881165663744719	0.946241334279812	0.931425919429178	0.92326244571896	0.946241334279812	0.937908769668232
20	0.988094302461507	0.98946761298525	0.988094302461507	0.989932673339462	0.989932673339462	0.988094302461507	0.989932673339462
20	0.987286589995277	0.987286589995276	0.984327263206269	0.987348856799843	0.984327263206269	0.98546389565657	0.988574328067142
20	0.9804871242671	0.981289613000552	0.9804871242671	0.973941376096725	0.969013879457852	0.9804871242671	0.978124134137329
20	0.987063207886754	0.973035686041265	0.987063207886754	0.987063207886754	0.987063207886754	0.987063207886754	0.984103147557689
20	0.932189439430199	0.928147819003005	0.936079360719337	0.936065354371287	0.932189439430199	0.936079360719337	0.936065354371287
20	0.989049623726811	0.989049623726811	0.979326996034883	0.967675070000965	0.989049623726811	0.958347205675491	0.988496120687655
20	0.934414588228785	0.976533150783544	0.979197731256383	0.979197731256383	0.959908941176981	0.965439604545469	0.979197731256383
20	0.962410639200422	0.955858103556125	0.969541008140501	0.973782159682664	0.972507720401312	0.969541008140501	0.973782159682664
20	0.953290205520061	0.973600375544459	0.964987599171002	0.972214123852077	0.966837062852463	0.966837062852463	0.972214123852077
20	0.96174420429497	0.944504105780755	0.967509362581872	0.944504105780755	0.967509362581872	0.944504105780755	0.944504105780755
20	0.924139964378299	0.821871491087921	0.924139964378299	0.907342159923754	0.916379366468846	0.924139964378299	0.897146311580606
20	0.956241267179043	0.959632378797766	0.956241267179044	0.935830690275373	0.949035044183553	0.946659459649196	0.934221245411489
20	0.90188969521396	0.875206693384092	0.959977772571154	0.950419665781689	0.959977772571154	0.959977772571154	0.950419665781689
20	0.99156861775995	0.99156861775995	0.987312486636152	0.984439699887862	0.979953046266661	0.990129246808242	0.984439699887862
20	0.901641382467833	0.893754660617405	0.880083642958526	0.880083642958526	0.869843773458372	0.869843773458372	0.882104540394434
20	0.938267965108307	0.940224930690183	0.970706099142022	0.962201010817449	0.920832769948621	0.97857634339771	0.962201010817449
20	0.977750373011465	0.87111633632162	0.951962049947196	0.96988897093489	0.806152405365647	0.979644234602331	0.96988897093489
20	0.968413334009456	0.867940155280725	0.900081002063799	0.944557440504416	0.867940155280725	0.944557440504416	0.950838719638431
20	0.942080585044359	0.959423111693283	0.960127872995336	0.959423111693283	0.963295489459468	0.960127872995336	0.951267730938532
20	0.950466626922117	0.952790111393847	0.940668381696245	0.94315256785226	0.948247348455716	0.940668381696245	0.94315256785226
20	0.933769018111886	0.817643398435962	0.914170542671705	0.879118191832854	0.833278334011076	0.901862793914224	0.879118191832854
20	0.990287260854434	0.974001928471872	0.985814619684014	0.985814619684014	0.985814619684014	0.982445635921447	0.985814619684014
20	0.957996412046184	0.950666599873684	0.957996412046184	0.959763955416078	0.957996412046184	0.957996412046184	0.959763955416078
20	0.933705997604417	0.850693527242022	0.909100407052738	0.926657902396297	0.902541094625716	0.909100407052738	0.919949166284383
20	0.941761150685922	0.939731879472526	0.944059143175459	0.949249145467794	0.939731879472526	0.941761150685922	0.941761150685922
20	0.909010439852413	0.713368686694196	0.859762719215408	0.893824756432513	0.762261516613802	0.893824756432513	0.893824756432513
20	0.953002528703255	0.919772707439225	0.94356783661817	0.951552030519173	0.909744214675415	0.94356783661817	0.950293549793867
20	0.953175171228588	0.953175171228588	0.953175171228588	0.936032807853534	0.953175171228588	0.948236680598031	0.9497308862241
20	0.900540078709833	0.844508531793156	0.861990529823126	0.861990529823126	0.861990529823126	0.869984411946128	0.861990529823126
20	0.979440620336823	0.98521442994362	0.984352068104042	0.982632581745921	0.981007045484513	0.98521442994362	0.982632581745921
20	0.970222380836924	0.978599671906897	0.982368272681762	0.986317034473702	0.970658978343475	0.986317034473702	0.984692077474827
20	0.915669825761784	0.954315266118807	0.966110723514824	0.967477442704317	0.969293222642405	0.969293222642405	0.969293222642405
20	0.976346679991146	0.972096981444918	0.938497378700739	0.972096981444918	0.956939557060724	0.961110058869787	0.972096981444918
20	0.974758767086886	0.968484994997911	0.969793726928659	0.967042153152712	0.974758767086886	0.969793726928659	0.967042153152712
20	0.967217071394386	0.911822031580006	0.911822031580006	0.951218733384068	0.907404637676237	0.93800289886045	0.959220887049157
20	0.977737051274821	0.92339147849286	0.962102155076991	0.962102155076991	0.92339147849286	0.968847931690467	0.970019227018813
20	0.868544544827474	0.855395352675452	0.883883677195822	0.883883677195822	0.873266921214419	0.883883677195822	0.884591056780291
20	0.945417154938229	0.954161510742273	0.948422810418382	0.945283023848011	0.954161510742273	0.954161510742273	0.945283023848011
20	0.856152553039646	0.780777252476559	0.871884964769522	0.906012030366659	0.783559347998386	0.887724680320605	0.906012030366659
20	0.9808795931967	0.978560692698385	0.977318100686001	0.971595681534275	0.98260753093156	0.977318100686001	0.9808795931967
20	0.981340502007734	0.934270027410859	0.973345177119123	0.97666636047671	0.958498764726706	0.981340502007734	0.97666636047671
20	0.946257245249325	0.956607180725283	0.961163578409524	0.947212059070237	0.964441435139971	0.947212059070237	0.938876308223661
20	0.954929028710525	0.972994206807645	0.965006409830084	0.961927920311673	0.968537121261526	0.954929028710525	0.954639428202112
20	0.974131372965947	0.923648940637711	0.971178375068693	0.967464580081589	0.967464580081589	0.979718456824719	0.967464580081589
20	0.969245306472224	0.965420714100704	0.965420714100704	0.973293064753644	0.949182818063752	0.965420714100704	0.970626433781079
20	0.942373926933691	0.942373926933691	0.942373926933691	0.914014351853491	0.939123174946812	0.939123174946812	0.916937790170717
20	0.873704401418981	0.884674407276398	0.887286828889087	0.91972964058175	0.931201546112353	0.91972964058175	0.91972964058175
20	0.950983143873823	0.950983143873823	0.939992412401915	0.914837292328956	0.950983143873823	0.928140930990757	0.939992412401915
20	0.986668499259784	0.834542555838952	0.974278436050778	0.979152036679747	0.825422589286989	0.974278436050778	0.985438733313866
20	0.954205221787367	0.954205221787368	0.945406240987838	0.935911711862349	0.925632177188399	0.945406240987838	0.935911711862349
20	0.973749798048476	0.980664252822518	0.982622036509053	0.977400054858344	0.976867316407032	0.982622036509053	0.976867316407032
20	0.96571490192399	0.961197978538228	0.96571490192399	0.96571490192399	0.96571490192399	0.956417999224818	0.96571490192399
20	0.940608351472538	0.974063101248687	0.966317200353603	0.959919580673814	0.974063101248687	0.954698216692413	0.959919580673814
20	0.911161708023641	0.975488008652353	0.948526597526969	0.948526597526969	0.975488008652353	0.936838379697471	0.948526597526969
20	0.992082832862437	0.969661368173464	0.98516051611326	0.986029216819108	0.979224718486923	0.989282951103311	0.989282951103311
20	0.949611842547126	0.962978106885042	0.93622405830675	0.93622405830675	0.93622405830675	0.949611842547127	0.907089988674279
20	0.973808528908624	0.969881105306538	0.97714409619483	0.976951038251287	0.972841600533638	0.97714409619483	0.976951038251287
20	0.983806867331235	0.964058702381725	0.983006486644997	0.976065232830687	0.973583041093937	0.984483681210726	0.979070529451631
20	0.987142291998391	0.987142291998391	0.963654859899399	0.981568131422274	0.929807819519267	0.976564820476836	0.981568131422274
20	0.967351468425611	0.965732954106662	0.967351468425611	0.936954374790663	0.968481353841394	0.936954374790663	0.967351468425611
20	0.986512400365797	0.982963505257725	0.97756791465535	0.98000526974324	0.986512400365797	0.98000526974324	0.98000526974324
20	0.965376793063005	0.937892786753986	0.950400908578619	0.957106942993016	0.965376793063005	0.965376793063005	0.957106942993016
20	0.981464819331887	0.948875445068414	0.972992204946779	0.970265647360847	0.941062033156979	0.977448522010068	0.971530924049257
20	0.961339729311139	0.88306275668978	0.894823031560441	0.936476730520152	0.959678250917196	0.961339729311139	0.936476730520152
20	0.950915699499495	0.847946811860602	0.936750792391003	0.954026525132507	0.954026525132507	0.947040280907027	0.954026525132507
20	0.962505747435439	0.916090942547484	0.930284485369888	0.958709257033041	0.875746015315979	0.956166386965835	0.958709257033041
20	0.968571658481267	0.970522412287166	0.971047219570598	0.966554613146606	0.962917416956924	0.971047219570598	0.966554613146606
20	0.956604232711496	0.962250890964888	0.956435112594274	0.914711266081163	0.928329799911405	0.942251557736445	0.914711266081163
20	0.992678832447467	0.99046693649214	0.987868461522183	0.989159656954029	0.971400774291361	0.978651957126616	0.989159656954029
20	0.984819872125255	0.977189373994765	0.983930276021823	0.985574666443068	0.97887222461424	0.984819872125255	0.985120810942787
20	0.979063679766911	0.983513450232999	0.984379790105843	0.978685900081162	0.984379790105843	0.979063679766911	0.978690696225701
20	0.930593974763018	0.904524947174522	0.894661639452673	0.894661639452673	0.894661639452673	0.899473337194746	0.894661639452673
20	0.980652773321585	0.973957620759428	0.980652773321585	0.978407280082702	0.973957620759428	0.97094088463582	0.978407280082702
20	0.961781462783306	0.980081711662415	0.980081711662415	0.975549073826218	0.976285040680172	0.976285040680172	0.975549073826218
20	0.922425771263231	0.922425771263231	0.922425771263231	0.915558250868057	0.891104406238235	0.922425771263231	0.915558250868057
20	0.909699182573549	0.876422541544542	0.8993856144075	0.8993856144075	0.895068412304076	0.878610876263282	0.893122786676248
20	0.94754147816452	0.94363918766177	0.945280750885646	0.932317769663442	0.94363918766177	0.945280750885646	0.932317769663442
20	0.974730410497304	0.959159714444234	0.981092137682576	0.981092137682576	0.981092137682576	0.981092137682576	0.981092137682576
20	0.988349022456659	0.985657257807744	0.988349022456659	0.987998401218314	0.988349022456659	0.988349022456659	0.987998401218314
20	0.97133247665005	0.97133247665005	0.95637668863888	0.94658104920973	0.948679875715858	0.94658104920973	0.964044057258846
20	0.948610939134794	0.948610939134794	0.964853249191358	0.9366479624914	0.956915352887879	0.964853249191358	0.943436188868454
20	0.953058435722828	0.896608190281063	0.953058435722829	0.962190482632521	0.91712979741009	0.953058435722829	0.953058435722829
20	0.968485983472049	0.940784178553546	0.947160462960494	0.951123382932059	0.941081132175409	0.956236725061572	0.951313179482332
20	0.944551292768385	0.941137218537655	0.934905800877934	0.930933571986376	0.922376254706817	0.930933571986376	0.94262671131378
20	0.971549303602793	0.954517645150816	0.961186023748261	0.975672186367928	0.966736598751309	0.966736598751309	0.975672186367928
20	0.94787814177977	0.864581672615789	0.924077605580162	0.926982031372623	0.875004876355644	0.938940153426991	0.933223532943887
20	0.959574883796058	0.949531363304328	0.945830846441072	0.951505827973024	0.934324592274481	0.929573815579718	0.95423377402541
20	0.975912862212115	0.97678385833462	0.974317573815549	0.97678385833462	0.97678385833462	0.975912862212115	0.975912862212115
20	0.853956939379119	0.817266398442683	0.835706114772188	0.791552019094428	0.829409611912595	0.835706114772188	0.791552019094428
20	0.973917682439112	0.976303785870844	0.973917682439112	0.976620745983646	0.971174132613309	0.973917682439112	0.980336209896521
20	0.989800415656976	0.980299137556734	0.958327980017327	0.976555194581336	0.980299137556734	0.952598490555023	0.980299137556734
20	0.9497070109872	0.953205434034227	0.944526785758213	0.931263730982306	0.9497070109872	0.944526785758213	0.931263730982306
20	0.889171104002991	0.919017273293678	0.937121246448343	0.937121246448343	0.914699600073107	0.931542995432264	0.937121246448343
20	0.969308870657188	0.954909761592975	0.969535623284873	0.967048234469938	0.969590862388387	0.954087381079384	0.967048234469938
20	0.98449574262151	0.946064538329076	0.98449574262151	0.980852467110098	0.98449574262151	0.98584708100981	0.98584708100981
20	0.953769724209692	0.918333763768863	0.959737904568899	0.947803850019514	0.958614435842656	0.958614435842656	0.947803850019514
20	0.939946353738464	0.86885384923296	0.939946353738464	0.93123862318326	0.945291272674097	0.939946353738464	0.93123862318326
20	0.976263008482134	0.948768201600148	0.980458755069035	0.982085163969638	0.963408270973884	0.976263008482134	0.972333776633175
20	0.916731143041573	0.916731143041573	0.910434466403854	0.899529649386339	0.903260301543901	0.897127017434517	0.903260301543901
20	0.969748594044636	0.96828172548595	0.969748594044636	0.963459604560494	0.96828172548595	0.969748594044636	0.969748594044636
20	0.845249925601007	0.91183249106616	0.91183249106616	0.91183249106616	0.889078658454344	0.923921054258676	0.91183249106616
20	0.974624387891981	0.859399487568432	0.967269811803837	0.97802174494078	0.969173705860378	0.974624387891981	0.974302181055739
20	0.978503022749522	0.92196761933569	0.959002718980076	0.969808446986569	0.906896846793169	0.974946754623631	0.969808446986569
20	0.971251259693294	0.950677401956396	0.973555801301432	0.960466304454106	0.974152910518189	0.973664162967212	0.950677401956396
20	0.909817964701466	0.747786117131967	0.863461926887149	0.87903524827198	0.76826148020667	0.880141719660388	0.87903524827198
20	0.944940371176077	0.920526584287381	0.939750896763818	0.930806934755087	0.935395134135921	0.91219537097896	0.930806934755087
20	0.931787696544345	0.915502285500952	0.913966073071595	0.934282378732125	0.915502285500952	0.918215732108784	0.925120375970601
20	0.917109850181632	0.792725693859655	0.879753852188524	0.867546552599954	0.792725693859655	0.89558442918883	0.85011109572728
20	0.983878973043179	0.976731372225605	0.986628262484317	0.970415450686651	0.970415450686651	0.976731372225605	0.986628262484317
20	0.969293955374391	0.942243246546414	0.96462569792439	0.960351433205701	0.96462569792439	0.96462569792439	0.96462569792439
20	0.836040581986403	0.901654743549193	0.904202751558844	0.913025108874763	0.91344413091613	0.8845536926463	0.913025108874763
20	0.958339541312708	0.961169621968134	0.958339541312708	0.950262382634828	0.940871910027599	0.944397456207447	0.950262382634828
20	0.985103237327985	0.982416069168581	0.978409065634377	0.978772598550898	0.982416069168581	0.982416069168581	0.978772598550898
20	0.959541334851586	0.876488832010908	0.946642848347849	0.954019907353476	0.876488832010908	0.94567065515269	0.954019907353476
20	0.944928654090899	0.909377493673271	0.96448892450495	0.959021985488155	0.882163168803183	0.965366382125633	0.959021985488155
20	0.978871875018152	0.977955822377494	0.979888944171714	0.982179190771879	0.977018420572178	0.982179190771879	0.985735894193862
20	0.952961344379722	0.937798662048648	0.972695096705522	0.9553597516425	0.963312590598115	0.951929231856948	0.963312590598115
20	0.983665555285059	0.983713336707513	0.981062956400145	0.976237969481459	0.977034405121764	0.983713336707513	0.981910674948525
20	0.989414575389185	0.947320755023844	0.972030030259733	0.972030030259733	0.930561318767685	0.948288480577961	0.977300837579686
20	0.914570973673032	0.953489712475541	0.955600826845913	0.955600826845913	0.957163172179396	0.959170052243129	0.955600826845913
20	0.928326204135537	0.931091781937255	0.931091781937255	0.931091781937255	0.931091781937255	0.931091781937255	0.931091781937255
20	0.926444098526945	0.909144170626391	0.916550553104875	0.917472881925501	0.909144170626391	0.925031989443795	0.917472881925501
20	0.897002076107122	0.86019758013342	0.802303401586181	0.878119344119048	0.821865389141119	0.855482606219494	0.873173290235583
20	0.956476341943647	0.954301967850684	0.974296412434351	0.978465431454552	0.957510705639126	0.979590336475454	0.978465431454552
20	0.961048081122745	0.930211871084734	0.961048081122745	0.96073729620762	0.941375360575435	0.962578512475478	0.96073729620762
20	0.960337870975781	0.963163291497894	0.960337870975781	0.954187514946944	0.952191531419306	0.96692597737008	0.954187514946944
20	0.985390249977176	0.985390249977176	0.971418938993688	0.984372798365286	0.977329538606229	0.966478237774064	0.984372798365286
20	0.864204899209714	0.819883971323627	0.89745214701997	0.914113980917737	0.911472033330735	0.911472033330735	0.911472033330735
20	0.919775262767538	0.917836594974344	0.89170961003072	0.865413277423576	0.919775262767538	0.919775262767538	0.89170961003072
20	0.983454839793758	0.983454839793758	0.983454839793758	0.969248296237771	0.96079202180999	0.983454839793758	0.969248296237771
20	0.978333820650665	0.919894974789409	0.97748560869054	0.980739570538975	0.981558508097561	0.97748560869054	0.980739570538975
20	0.982719132820287	0.982719132820287	0.979804590704859	0.979494553673002	0.982719132820287	0.968093464632142	0.979494553673002
20	0.98322797944559	0.971190333589006	0.965936213908784	0.95513359746836	0.964637150216294	0.971190333589006	0.95513359746836
20	0.973179998630982	0.973179998630982	0.943352455083648	0.9452910017012	0.96212307658241	0.963899856972879	0.9452910017012
20	0.942327805425978	0.941059599790532	0.937582438437567	0.94060593815774	0.930010781406621	0.9368839459926	0.94060593815774
20	0.971833328707575	0.924950752697916	0.961359743299081	0.961774946349036	0.960858463490761	0.961359743299081	0.961359743299081
20	0.967993723105667	0.85089204491092	0.925996296534777	0.925996296534777	0.854774419645897	0.925996296534777	0.925996296534777
20	0.936465313072783	0.969390943074698	0.972170423067857	0.956795327362299	0.969578767326992	0.972170423067857	0.956795327362299
20	0.975723911802632	0.970825176147304	0.975706938714065	0.975706938714065	0.979299784146067	0.975706938714065	0.980126141598686
20	0.929588875304657	0.813443223117686	0.919058013236423	0.951442796218567	0.900281433035018	0.947176319814054	0.951442796218567
20	0.978245359028122	0.966351824770284	0.975277155491704	0.955815953011771	0.935749448623998	0.957759333993103	0.955815953011771
20	0.983115674214558	0.970571391991207	0.980285761643803	0.983115674214558	0.95620802079715	0.978644041670502	0.981934422705574
20	0.980895394401794	0.983068203523071	0.980895394401794	0.978488576863623	0.975612234384298	0.980895394401794	0.978488576863623
20	0.987013681504006	0.987013681504006	0.983868477764298	0.987013681504006	0.987013681504006	0.985323603810653	0.98553637967647
20	0.978593238722498	0.962243810156504	0.980885346709043	0.97560835714912	0.980885346709043	0.977430095664122	0.97560835714912
20	0.96598757665732	0.937150839870346	0.965987576657321	0.959191333057836	0.941755681184567	0.965987576657321	0.969830432074226
20	0.959473051735985	0.962106609930584	0.954298926978931	0.954300415621347	0.960299193519676	0.962681520907649	0.954300415621347
20	0.927176137806149	0.968121478134727	0.966541135333036	0.942878285314791	0.97195537232116	0.942878285314791	0.942878285314791
20	0.921875167149777	0.954243250560833	0.980071555829328	0.980820574378003	0.976445004877315	0.980820574378003	0.980820574378003
20	0.946125442482954	0.946597295841999	0.94907224486136	0.946633240160675	0.93854841044612	0.946597295841999	0.94907224486136
20	0.970446188520988	0.973342489912577	0.966350628474129	0.976469332291553	0.975496098107647	0.957194791522256	0.970541249510823
20	0.967123903676547	0.963479450210636	0.979207489309573	0.979207489309573	0.94532952908258	0.966673503312826	0.979207489309573
20	0.948736273137006	0.971825820676839	0.975624516134961	0.974479481156461	0.968430705530777	0.971825820676839	0.974479481156461
20	0.949698142456915	0.973502099131696	0.987293889107845	0.983696233521864	0.976461975524507	0.983696233521864	0.987293889107845
20	0.959098570295493	0.947841568831098	0.935644605471511	0.931625912074687	0.947841568831098	0.935644605471511	0.931625912074687
20	0.933260338831248	0.861438726991093	0.911084006870387	0.9434063022571	0.861438726991093	0.929472436109782	0.9434063022571
20	0.97584594750042	0.967378780969798	0.96261031271655	0.976319272729705	0.955680950398365	0.979892280605088	0.976319272729705
20	0.893299250729396	0.955568906479479	0.950891013344534	0.926119182088699	0.950891013344534	0.939503649706453	0.926119182088699
20	0.963594975230358	0.897370529180616	0.950634912170774	0.96592047474803	0.897370529180616	0.967246507680226	0.967246507680226
20	0.981095260752877	0.938035065151475	0.976788392243611	0.956885257535964	0.938758164228165	0.973806109014869	0.978880176316457
20	0.945831929950184	0.908305032698649	0.945831929950184	0.946092274476065	0.945831929950184	0.945831929950184	0.946092274476065
20	0.953025345040196	0.934835221977146	0.93824647161646	0.938734049023123	0.878317351317828	0.938734049023123	0.938734049023123
20	0.961785751910682	0.974344065925023	0.984969772849114	0.978880461833611	0.979949707667972	0.984969772849114	0.978880461833611
20	0.936444747274306	0.884955975099084	0.916850557665022	0.922179091181502	0.936444747274306	0.918925438467045	0.927077711259813
20	0.982693940815978	0.9358587055754	0.982693940815978	0.982693940815978	0.969473347755114	0.982693940815978	0.982693940815978
20	0.956332614141415	0.947334626570781	0.956332614141415	0.916276345546101	0.956332614141415	0.956332614141415	0.923380385198106
20	0.9416424471922	0.917457013171607	0.914465617061281	0.914465617061281	0.903296099464624	0.914465617061281	0.914465617061281
20	0.940106253750901	0.837631147168603	0.909958279633344	0.920246494107167	0.86698390888379	0.937074660212977	0.948876876438727
20	0.990302747531206	0.93497074257247	0.959405654528228	0.959405654528228	0.933569823973523	0.959405654528228	0.959405654528228
20	0.986605284886503	0.987165705729867	0.969699415400928	0.959861569210614	0.980158629459315	0.969699415400928	0.959861569210614
20	0.974793530123944	0.920282486284963	0.980482968668704	0.980482968668704	0.980482968668704	0.980482968668704	0.970477656400025
20	0.988021478979531	0.990355247075204	0.988021478979531	0.990355247075204	0.988021478979531	0.988021478979531	0.988520574069127
20	0.874717438735393	0.932698843411205	0.945518773849145	0.932700291457406	0.930081875594679	0.933510168177427	0.933510168177427
20	0.977331683231049	0.966517855399942	0.974452639887596	0.979013270041833	0.956706099977623	0.964158475136208	0.979013270041833
20	0.977183353364282	0.940460272622969	0.976308820147907	0.977183353364282	0.937019790060642	0.977183353364282	0.977183353364282
20	0.931331616698539	0.884688875247403	0.904906944936107	0.93527497663253	0.921909152154417	0.909673617288655	0.93527497663253
20	0.921950767540467	0.93179528007737	0.899329338875012	0.895969191301208	0.93179528007737	0.895969191301208	0.895969191301208
20	0.90861562594369	0.891534776047976	0.91758761590542	0.938276301546215	0.902235174493834	0.932958923927445	0.938276301546215
20	0.950130401296299	0.96452004951669	0.955486736874448	0.96452004951669	0.981291646356965	0.971570789136548	0.96452004951669
20	0.887020783840776	0.918421777042492	0.905155528692316	0.891237241417055	0.90751682102459	0.918421777042492	0.905155528692316
20	0.980076131081733	0.966555217927733	0.978193487441862	0.978193487441862	0.968913904282955	0.979577339158872	0.978193487441862
20	0.971138231088689	0.969892151376555	0.952420374357759	0.956884128398452	0.973927941513784	0.959348819004319	0.956884128398452
20	0.949570293342301	0.90728339663408	0.94991693397512	0.944949498460804	0.942154737775344	0.955271789891991	0.944949498460804
20	0.989722003333718	0.987770099684307	0.987347621322769	0.980976044664818	0.969404993741221	0.989722003333718	0.984814020164464
20	0.954220002685989	0.946600162897863	0.941256071784599	0.928056417490331	0.941256071784599	0.941256071784599	0.935122940337393
20	0.943747014197433	0.937018281214531	0.955585530063207	0.946806070349054	0.961615902204413	0.953955700206983	0.954539861863607
20	0.920033898234073	0.887939286183144	0.920608993209619	0.938981108556401	0.92364451531425	0.942353311699961	0.938981108556401
20	0.961161179575396	0.948945738950316	0.883318150704876	0.92515947181213	0.883318150704876	0.84444486123653	0.936336855529853
20	0.975673324454174	0.983559547890487	0.983559547890487	0.977244480081514	0.983559547890487	0.983559547890487	0.983559547890487
20	0.975470677654796	0.889964052192035	0.938933007698875	0.959754400509891	0.943727358410523	0.959754400509891	0.959754400509891
20	0.949360462896055	0.698523918558058	0.889456384696203	0.923214497783814	0.771462031301677	0.923214497783814	0.912001346921537
20	0.958261955118423	0.948041140625856	0.953471605110232	0.956292424634124	0.943111209914706	0.937557800724928	0.950104824582304
20	0.956683384010884	0.85496876896003	0.93644764471703	0.954290120601469	0.825304935588677	0.93644764471703	0.954290120601469
20	0.954644124846412	0.942366000604391	0.948545107929746	0.948545107929746	0.945740293582432	0.945404069924065	0.948545107929746
20	0.984234881373879	0.976415080549656	0.981198169483891	0.969254577161305	0.978389195172235	0.981198169483891	0.969254577161305
20	0.960080019038702	0.935460178446567	0.937445176479099	0.960080019038702	0.87610980878552	0.960080019038702	0.960080019038702
20	0.929989586390842	0.900291128293938	0.920982206688629	0.911967630414973	0.930180817360182	0.911133012017205	0.920982206688629
20	0.965724519370221	0.957825652048865	0.965724519370221	0.951154502501519	0.944943426434612	0.941234724837332	0.951154502501519
20	0.962290833864322	0.966576015502052	0.947666578865749	0.956945423594551	0.959565334387165	0.956201159641801	0.956945423594551
20	0.9812190734117	0.980207608174757	0.981022310021735	0.967157040067634	0.980207608174757	0.980207608174757	0.967157040067634
20	0.957624502128753	0.909430991639783	0.898651322075684	0.898651322075684	0.910547373171606	0.898651322075684	0.898651322075684
20	0.978993890716944	0.95496519062474	0.968857051671454	0.96749306284013	0.978993890716944	0.96749306284013	0.976081728873336
20	0.978582578092401	0.976329434238591	0.978582578092401	0.970979316230571	0.980552910443682	0.969124652880403	0.967981848049391
20	0.917155288674087	0.870884062235551	0.886775109335102	0.868058345938996	0.878153300841521	0.886775109335102	0.868058345938996
20	0.955097249766145	0.964154131952501	0.948710361099377	0.952194149345837	0.948918537460122	0.942183335272748	0.952194149345837
20	0.971811102583497	0.973888211866437	0.966196638569695	0.966196638569695	0.971811102583498	0.966196638569695	0.966196638569695
20	0.982555205029353	0.986887780494665	0.984701058016617	0.984701058016617	0.963154782339745	0.984701058016617	0.982770731728507
20	0.975259184687572	0.954589558372231	0.975259184687572	0.973187914796551	0.975259184687572	0.975259184687572	0.973187914796551
20	0.916794279405844	0.929982654305636	0.931803655919671	0.920762455936325	0.904061863443947	0.94453278401756	0.920762455936325
20	0.954236180375196	0.929971886659847	0.971193141475432	0.971193141475432	0.913493675058356	0.960255303803413	0.976514485760063
20	0.937953747303132	0.937953747303132	0.937953747303132	0.923086986085757	0.937953747303132	0.923086986085757	0.925319111670103
20	0.860402337321328	0.866719767603336	0.899279069229233	0.896012125557104	0.896012125557104	0.899279069229233	0.896012125557104
20	0.958057864066204	0.959027908128991	0.959027908128991	0.94707769213433	0.959027908128991	0.894826735007613	0.947977487977239
20	0.980235100560002	0.97861224758263	0.967455037378853	0.971599719603369	0.980235100560003	0.972503081988023	0.972503081988023
20	0.971211432081415	0.909042494692702	0.93145758685566	0.943266733646057	0.971211432081415	0.971211432081415	0.961930712512445
20	0.93365864685663	0.91410614520288	0.91410614520288	0.921995008799043	0.934603102332156	0.917479237970483	0.921995008799043
20	0.975349272742559	0.959321431020619	0.966102535288106	0.966102535288106	0.965305434857205	0.966102535288106	0.966102535288106
20	0.949729367368953	0.951087406641239	0.962756432523941	0.953379254112169	0.962756432523941	0.962756432523941	0.953379254112169
20	0.942478859956266	0.878718067896821	0.936218016205386	0.925307182971888	0.936218016205386	0.936218016205386	0.936218016205386
20	0.948321171750514	0.950115477309212	0.95578638673938	0.953226032302754	0.947848559539543	0.95578638673938	0.95578638673938
20	0.938894968935892	0.944785236643052	0.979436766105501	0.944785236643052	0.979436766105501	0.96995222756667	0.944785236643052
20	0.959337237277197	0.910368301301499	0.967675778693146	0.959292304554101	0.967675778693146	0.950813470770197	0.959292304554101
20	0.970360647033078	0.955999737443084	0.970360647033078	0.970003239929054	0.89633076674676	0.962745312010657	0.970003239929054
20	0.960452485353602	0.933972069234378	0.931179158327503	0.920448206761086	0.921612554091555	0.930020538899276	0.930020538899276
20	0.98029013239898	0.938921149706486	0.975556496997996	0.963207650118227	0.975556496997996	0.977450979854715	0.977450979854715
20	0.967253256321191	0.975821764283199	0.978047342851234	0.978047342851234	0.956029733005942	0.967253256321191	0.971514945312689
20	0.958207530607221	0.928383083216872	0.933782527501042	0.927187990767623	0.93992701465702	0.947614658838505	0.927187990767623
20	0.873528367621427	0.810558917897052	0.874450669790145	0.874450669790145	0.865526080176213	0.874450669790145	0.86669204008813
20	0.925548410983052	0.926584976153425	0.891166800316312	0.899109369205751	0.90248822809576	0.891166800316312	0.899109369205751
20	0.967432145903956	0.936598378515313	0.958602676595174	0.937008477164613	0.967432145903956	0.967432145903956	0.937008477164613
20	0.964678878252488	0.92205746309198	0.92205746309198	0.92205746309198	0.906587200431779	0.92205746309198	0.933592885855458
20	0.965419922718173	0.965419922718173	0.939957336287747	0.948698963005049	0.965419922718173	0.965419922718173	0.948698963005049
20	0.937622617244259	0.911307232308627	0.954918631274314	0.94025979899993	0.917052757604437	0.958391897498051	0.94025979899993
20	0.980210785202704	0.969912187041957	0.980806363198787	0.969460472371809	0.9514855582936	0.972776529204164	0.969460472371809
20	0.987567387863578	0.939944846713091	0.977461587273817	0.973568941563527	0.9440626501564	0.977461587273817	0.977461587273817
20	0.952537865151868	0.940434348287985	0.940434348287985	0.943930110500752	0.940434348287985	0.943930110500752	0.94877270348487
20	0.978365559123272	0.978365559123272	0.967363407949879	0.978365559123272	0.946064332498272	0.971104623213152	0.9806846640892
20	0.992308640597748	0.992308640597748	0.993732988786785	0.992308640597748	0.978237958566483	0.993732988786785	0.992308640597748
20	0.910131929772181	0.889193298869254	0.896828836083525	0.875364064768805	0.875560298400949	0.893483259601082	0.875364064768805
20	0.932084920480955	0.920329788646867	0.960802945875275	0.961713450720569	0.960802945875275	0.958055406732284	0.961713450720569
20	0.958790206712502	0.958790206712502	0.951703562990408	0.949730505312794	0.941487143177746	0.951703562990408	0.949730505312794
20	0.985248044752811	0.958007606177484	0.975518061690238	0.969302667480492	0.956921774909487	0.969302667480492	0.969302667480492
20	0.947483862725923	0.914528473517108	0.948180837982188	0.945775747394242	0.950162902998673	0.94370595298867	0.945775747394242
20	0.962203529114667	0.964528546216299	0.95774155473702	0.957043306434862	0.960118358927464	0.956300519503308	0.948664575509924
20	0.934626469097416	0.913228470599071	0.942209185285607	0.942209185285607	0.953228648603998	0.914111970240613	0.953228648603998
20	0.959604847687509	0.938875473253362	0.95735180762646	0.95735180762646	0.961325243579569	0.95735180762646	0.95735180762646
20	0.9506944502841	0.933326179362727	0.9506944502841	0.937429424657501	0.914916737348546	0.9506944502841	0.95824884121348
20	0.972612333886605	0.972612333886605	0.952511624858072	0.952511624858072	0.945356127399564	0.952511624858072	0.952511624858072
20	0.930108313794187	0.906543802809212	0.896034593336194	0.896034593336194	0.89573565520419	0.896034593336194	0.901756829533826
20	0.966927120935255	0.967289926211825	0.969462003081925	0.960191781846133	0.965301253607188	0.966927120935255	0.960191781846133
20	0.960073249058566	0.960073249058566	0.960073249058566	0.950386764929353	0.948506226931427	0.960073249058566	0.944671740687735
20	0.896010228442218	0.84142197850983	0.929926206623627	0.907196487796618	0.919350312702745	0.907196487796618	0.907196487796618
20	0.941763419529541	0.936234964290665	0.949849582187942	0.93959562137776	0.949849582187942	0.949849582187942	0.93959562137776
20	0.943257565131593	0.951303609235959	0.928187535074827	0.93299217033204	0.929218879656212	0.928187535074827	0.93299217033204
20	0.97165026165793	0.9509922591363	0.971300338064963	0.968060091598	0.970257799826022	0.974039151947932	0.968060091598
20	0.95107423587335	0.976897546777664	0.969974805345479	0.969774032690133	0.969974805345479	0.976897546777664	0.975190962760641
20	0.942853080636332	0.943170902617611	0.949148335900199	0.937964481181957	0.955666398301782	0.955666398301782	0.949148335900199
20	0.920918229874575	0.858680270457686	0.896943046958227	0.917273379912179	0.831101244075102	0.896943046958227	0.909828606877781
20	0.970992069314028	0.966541831355419	0.956993819903859	0.956993819903859	0.959260458198509	0.970992069314028	0.956993819903859
20	0.950420210638732	0.948344477857958	0.940715694885255	0.948951617448706	0.940715694885255	0.939667614278173	0.948951617448706
20	0.89445071022771	0.93131961209272	0.924608213284839	0.93131961209272	0.819647925570544	0.93538216681461	0.93538216681461
20	0.934832898756269	0.798072428249763	0.846145108350644	0.895966812666224	0.846145108350644	0.912782438636586	0.895966812666224
20	0.970715899369265	0.952421448177201	0.968060291005485	0.960445743797763	0.957518987518695	0.970715899369265	0.960445743797763
20	0.967277894976831	0.967277894976831	0.967277894976831	0.959758986310503	0.956636778717282	0.964922579128993	0.959758986310503
20	0.952023135052631	0.959945375526306	0.954111230549164	0.951402565641617	0.941353638202988	0.948177827068254	0.944202963002569
20	0.929852788985953	0.964476800847986	0.972720822149636	0.968952118136192	0.964476800847986	0.964476800847986	0.968952118136192
20	0.953705060895891	0.956603042199694	0.956603042199694	0.946154916040396	0.941144613913954	0.956603042199694	0.95054230605271
20	0.965666361976451	0.947576293561101	0.965666361976451	0.960872002506742	0.930291409614782	0.965666361976451	0.961962761273014
20	0.986826219081157	0.979846225436103	0.972205016180945	0.975887004407358	0.971951261000004	0.98395701838457	0.975887004407358
20	0.957773828630443	0.783597407045313	0.934281756533923	0.941097107610889	0.899028258387178	0.9168270078341	0.946999275747335
20	0.953456869222046	0.953456869222047	0.953456869222047	0.933504430741257	0.938285008102804	0.953456869222047	0.946541147205626
30	0.948633161928992	0.886120734056569	0.944776772995401	0.933233343849401	0.87357676018741	0.948633161928992	0.933233343849401
30	0.903026496870999	0.92388750125143	0.911283015621924	0.911283015621924	0.891106255465832	0.911283015621924	0.911283015621924
30	0.950267011280546	0.923206510865172	0.923206510865172	0.959962617782758	0.947927337111327	0.947927337111327	0.959962617782758
30	0.856921725676927	0.665229436399557	0.839069086472907	0.881789160569516	0.773130315303842	0.839069086472907	0.881789160569516
30	0.901999672160662	0.901404664001459	0.872624156954362	0.872624156954362	0.839161364097311	0.83881671486458	0.887986543415728
30	0.928761847972888	0.918582948221623	0.906284392289522	0.918582948221623	0.906284392289522	0.918582948221623	0.92438242642677
30	0.932634754207592	0.869732356078887	0.912364256991058	0.916598951040033	0.83095331005396	0.916598951040033	0.922797003823316
30	0.858411770890507	0.762945668258856	0.84638408355583	0.876770987211141	0.892515407750854	0.860999256122962	0.876770987211141
30	0.954593491625306	0.849902672159775	0.904263013346683	0.946726031196677	0.849186170960814	0.945893119104377	0.946726031196677
30	0.965881444816587	0.939475420781707	0.951102212707966	0.94598411160995	0.94598411160995	0.968590474912761	0.959857232312461
30	0.922358415401056	0.917011921185531	0.934934069671177	0.9468086478281	0.9468086478281	0.926011518689155	0.957520389224931
30	0.985277928610317	0.962264501358217	0.960161242967619	0.985277928610317	0.960161242967619	0.985277928610317	0.982777405733287
30	0.954467918591333	0.906456471302944	0.934309000628511	0.933792433548647	0.938423291722999	0.944483604981022	0.944483604981022
30	0.960621455393082	0.769494518680268	0.960621455393081	0.960426198986639	0.954425630972377	0.960621455393081	0.951001805691354
30	0.889798186050781	0.887025240563973	0.89786937110578	0.88182195691696	0.890588440431745	0.889798186050781	0.88182195691696
30	0.935978881610719	0.936584104756032	0.935978881610719	0.931124430049636	0.948659516826414	0.935978881610719	0.935978881610719
30	0.956979254886159	0.926778521075055	0.941728211547501	0.920961441105744	0.944521537769933	0.941728211547501	0.920961441105744
30	0.950309386765206	0.700691952656695	0.890442475037849	0.938452896161127	0.726471295725945	0.940038791730382	0.938452896161127
30	0.962400366194707	0.962400366194707	0.952403914883138	0.951019755912468	0.962400366194707	0.942086002615556	0.951019755912468
30	0.938351522750398	0.775108805206236	0.933356659267728	0.942006557936305	0.928132635429396	0.951009238001475	0.946738030891096
30	0.863531395573402	0.814479090931343	0.863531395573402	0.831869849446283	0.854030185148148	0.842791623257239	0.831869849446283
30	0.929391968881674	0.93387289460223	0.918797724407784	0.899342391717407	0.874194840114402	0.893045768790468	0.899342391717407
30	0.878032794011906	0.618712255415319	0.760143279534924	0.860742596723474	0.660178845950697	0.78419077138693	0.860742596723474
30	0.834656170850936	0.81469852061779	0.88973611148817	0.89008353938826	0.798743117608269	0.901262881896178	0.901262881896178
30	0.9579722786514	0.952486604341959	0.952486604341959	0.971431436737534	0.971293887418188	0.971431436737534	0.971431436737534
30	0.931542354891826	0.955652329838877	0.958098394237848	0.958098394237848	0.955652329838877	0.958098394237848	0.956750695588847
30	0.959767170893349	0.942417236175731	0.957458038444966	0.959767170893349	0.938177342368974	0.959767170893349	0.966482332406813
30	0.981625978118652	0.964025383905121	0.959983860639328	0.959983860639328	0.919486296084521	0.968589382874247	0.975636200160988
30	0.920003297520387	0.869291669508277	0.86442062385076	0.86645384726365	0.857992628154848	0.86442062385076	0.893253409335737
30	0.985788680641993	0.985657527586924	0.985788680641993	0.97853942071754	0.985788680641993	0.985788680641993	0.97853942071754
30	0.947999774471318	0.880724005619465	0.939931353415779	0.931663616272078	0.932602306244069	0.941319072794269	0.932747486970755
30	0.937604156461543	0.927469791064161	0.928274670076671	0.923911639647583	0.928274670076671	0.928435993677347	0.923911639647583
30	0.86107278045981	0.893281634662953	0.884216160016284	0.891911638322458	0.895806716977792	0.897371421392602	0.878904628159195
30	0.963425331901753	0.973782726874677	0.972758999725454	0.965671508337566	0.972758999725454	0.972758999725454	0.973782726874677
30	0.913372960290307	0.891437073648873	0.904289356993204	0.902312919163425	0.913372960290307	0.913372960290307	0.902312919163425
30	0.980227733091651	0.935469146287551	0.980227733091651	0.978228083565893	0.964752409661344	0.980227733091651	0.978228083565893
30	0.971679515194296	0.933069592132549	0.978978185598913	0.96704574885382	0.971679515194296	0.978978185598913	0.96704574885382
30	0.953350928687519	0.938328708893505	0.954431558473722	0.947564600614691	0.955368586114561	0.953350928687519	0.954431558473722
30	0.944316173003401	0.972511110780241	0.967166526562919	0.971582959174465	0.982678364237167	0.977801707320132	0.971582959174465
30	0.976596216281035	0.957101231601853	0.970547350368023	0.962422835844987	0.952891570770658	0.962422835844987	0.970547350368023
30	0.965177292473457	0.958857822638615	0.960077952832465	0.980661110933877	0.916898250519643	0.980661110933877	0.980661110933877
30	0.930367652047926	0.862107114719525	0.912472961026586	0.93093218797019	0.945321116140501	0.912472961026586	0.937375685456442
30	0.920878269227631	0.962268825073618	0.962860088018634	0.957282247318756	0.961247389273957	0.965689476456267	0.957282247318756
30	0.953283978648378	0.931589002411356	0.931589002411356	0.942335928929745	0.887784941315306	0.943578332054077	0.942335928929745
30	0.910884245775755	0.931525896001785	0.938552319491485	0.946137234881679	0.938552319491485	0.946137234881679	0.946137234881679
30	0.972799367110638	0.937205076193018	0.972799367110638	0.965121162065603	0.927232460882133	0.972799367110638	0.972964698655287
30	0.903546642498262	0.837544293983691	0.909321013874872	0.881938372505772	0.903546642498262	0.903546642498262	0.909321013874872
30	0.941950744530535	0.920625186323913	0.921266924589286	0.919915416291701	0.912860806974438	0.930020702012661	0.919915416291701
30	0.939560047113112	0.985688650758123	0.98708059655151	0.98708059655151	0.98708059655151	0.98708059655151	0.98708059655151
30	0.926810075695576	0.870575987999703	0.953875925112602	0.953875925112602	0.883042332788535	0.952945240346696	0.953875925112602
30	0.906007291970103	0.906007291970102	0.906007291970102	0.925515544421139	0.891762875967483	0.906007291970102	0.925515544421139
30	0.97834412178406	0.946868326881348	0.955689907731201	0.955689907731201	0.944039658253248	0.955689907731201	0.962489578861726
30	0.938919286739519	0.721744110218289	0.922859523281795	0.913349678616907	0.739875068199664	0.938919286739519	0.938919286739519
30	0.950394126063595	0.928848605382428	0.949054417228348	0.936334180798434	0.949054417228348	0.950394126063595	0.936334180798434
30	0.963384716148787	0.838528315414955	0.924963729996267	0.948749042983795	0.862517576280506	0.948749042983795	0.955391009917917
30	0.970866829243408	0.985143272536369	0.980726602497699	0.972684756113207	0.975278110817043	0.964650289190895	0.964650289190895
30	0.947753844509579	0.91114407288674	0.894111126653286	0.908902892676033	0.894111126653286	0.92131227731038	0.908902892676033
30	0.935421703199978	0.955602196531568	0.948216825988457	0.937739583952693	0.949100117056191	0.936297543422689	0.937739583952693
30	0.826200640809452	0.831912972862969	0.847687615865848	0.919256486246095	0.847687615865848	0.919256486246095	0.919256486246095
30	0.852936129034796	0.812099852766758	0.831343923047776	0.831343923047776	0.755725223002258	0.844389886884008	0.840209566038342
30	0.948367574114196	0.896031216228716	0.911457789853068	0.943310500313309	0.902160477866697	0.89892419293837	0.948367574114197
30	0.947936028697903	0.740803012780922	0.899785698923103	0.916715738052739	0.947936028697903	0.947936028697903	0.916715738052739
30	0.983913917554129	0.983976713978925	0.987325083053938	0.983677308284783	0.987325083053938	0.987325083053938	0.98741628763415
30	0.945240552192642	0.945240552192642	0.941236418274664	0.936390649063043	0.938146231690003	0.913911935642712	0.921950991504961
30	0.968096229203666	0.970373511722332	0.965921199250331	0.972139964387604	0.965921199250331	0.965921199250331	0.959280687414036
30	0.945287529001615	0.948166274444137	0.954934552428347	0.954934552428347	0.948166274444137	0.918145272574475	0.954934552428347
30	0.952431169312272	0.965554062660482	0.961652488777089	0.961592052401015	0.968272842091778	0.940914889448881	0.961592052401015
30	0.908878527366545	0.677691453284181	0.826536958394352	0.8832991084116	0.780133997577841	0.875245339242302	0.8832991084116
30	0.949229759893778	0.893978089284372	0.884913569188732	0.912040143239742	0.848869883394887	0.867147006303808	0.912040143239742
30	0.959810166812184	0.815810538575654	0.950762334559283	0.957703622987868	0.803158649727066	0.959810166812184	0.957703622987868
30	0.947767930390276	0.964744463508709	0.947767930390277	0.946506817171297	0.960222670637836	0.947767930390277	0.936931367214991
30	0.918549165929903	0.854636580212894	0.880658997053531	0.916767187192453	0.854636580212894	0.926586207802891	0.926586207802891
30	0.909516403565636	0.782563092401406	0.777893208541182	0.871144958828782	0.697681040650843	0.909516403565636	0.9068532551246
30	0.939822702120442	0.945956613580604	0.932138431341983	0.965814614357995	0.954937185596784	0.954106699685964	0.965814614357995
30	0.862622213560211	0.781418186513955	0.780906859895632	0.85704403558366	0.812956364065885	0.780906859895632	0.829306735690146
30	0.977832999948692	0.957218777337081	0.975807623852297	0.973905970108509	0.963132037893345	0.982983556076922	0.973905970108509
30	0.937239401311581	0.93920592778886	0.93848233845246	0.92786287591223	0.92786287591223	0.880757023810221	0.92786287591223
30	0.914823443712872	0.950265415044719	0.950265415044719	0.940064786792118	0.882023655102542	0.950265415044719	0.94113423368224
30	0.954757018038105	0.907224158473664	0.931856829132965	0.931856829132965	0.899364719176852	0.943362705995637	0.954757018038105
30	0.854779819709261	0.879237404853987	0.806749593598172	0.727085569082093	0.874519370161063	0.754968459222464	0.754968459222464
30	0.939838106705064	0.945835313599596	0.918106722976774	0.918106722976774	0.945835313599596	0.945835313599596	0.918106722976774
30	0.94465759974797	0.912203623190174	0.94465759974797	0.942945237476535	0.863227077858905	0.942945237476535	0.933027654001871
30	0.95712913520981	0.843233485152199	0.935624245290169	0.951636307445259	0.882658962143614	0.946438559650425	0.951636307445259
30	0.968173792791054	0.968173792791054	0.956918232941573	0.956918232941573	0.968173792791054	0.956918232941573	0.961126170741173
30	0.986576389223664	0.980481693019362	0.984832880245543	0.989659413873693	0.980481693019362	0.986576389223664	0.985182374357472
30	0.835612430755033	0.81231667773863	0.835696842708916	0.835696842708916	0.835696842708916	0.836135988444824	0.835696842708916
30	0.957874763952192	0.958992500439285	0.950159168512753	0.969987606567175	0.962239035836579	0.950159168512753	0.969987606567175
30	0.955291001490629	0.832568028475341	0.916601093567776	0.92722347722826	0.817423067731066	0.92722347722826	0.931151996945156
30	0.930515480943172	0.92758095285754	0.927755291764527	0.932663899264683	0.907288289032638	0.940742423269427	0.932663899264683
30	0.940983368467961	0.880012882059192	0.868198588790737	0.866344256130623	0.836555016292106	0.868198588790737	0.866344256130623
30	0.960359910590776	0.960359910590776	0.960359910590776	0.960800171787557	0.960359910590776	0.960359910590776	0.962716702082482
30	0.950177674724926	0.947585392789397	0.950177674724926	0.941191697907219	0.947585392789397	0.944345784606253	0.954543782127783
30	0.946476162915937	0.891704110124802	0.917685926329892	0.917685926329892	0.899103361962943	0.917645151816406	0.917685926329892
30	0.867181587916345	0.735281886576814	0.83449859611254	0.864710510278884	0.773952145395029	0.864710510278884	0.871500851635051
30	0.958454702951595	0.920986167309241	0.947010081838072	0.964235029367897	0.920986167309241	0.958454702951595	0.964235029367897
30	0.91842042005042	0.766905251559245	0.91842042005042	0.862586896030698	0.746942629506808	0.862586896030698	0.862586896030698
30	0.95383887939524	0.914584607739682	0.868481517354804	0.925048267811472	0.901102907954503	0.911900304780755	0.925048267811472
30	0.911256441468335	0.937829919396132	0.924947976955596	0.894085844103191	0.942650755236958	0.930559290847699	0.924947976955596
30	0.915981282893697	0.959469039496965	0.976789572406339	0.963512322082952	0.95312099919156	0.972424172800326	0.972424172800326
30	0.960100126456569	0.959736632444394	0.961084069097585	0.951159290560017	0.96741603443973	0.961084069097585	0.945660117113716
30	0.955909950298985	0.956373215542749	0.945738597982948	0.915493753091028	0.921710505465281	0.94093368836452	0.915493753091028
30	0.921165754510499	0.921165754510499	0.868836905288994	0.902819148158625	0.909732779124158	0.92111332705594	0.91096984237339
30	0.867824136355123	0.867824136355123	0.811516985249787	0.831857552726151	0.867824136355123	0.850409109464058	0.842782971671936
30	0.932222019977568	0.926576822431012	0.932222019977568	0.933733828389724	0.932222019977568	0.915810634969421	0.933733828389724
30	0.927619445363202	0.899652571523694	0.872986414758337	0.912001944393572	0.800540429566084	0.872986414758337	0.923679329226402
30	0.929619799662261	0.93257365491522	0.929619799662261	0.922291653486157	0.925868284046771	0.926669068255196	0.922291653486157
30	0.923176927472725	0.789507578858579	0.937814468761466	0.937814468761466	0.821058770734077	0.96532400223116	0.937814468761466
30	0.964045593051228	0.855505480477771	0.964084310596991	0.958579920997568	0.956272324022278	0.958579920997568	0.964084310596991
30	0.874598859937754	0.898064070864258	0.896308935151861	0.900422102340656	0.876992466610064	0.886782877739725	0.917278474614603
30	0.950560707439005	0.959433746564038	0.949683554270222	0.949683554270222	0.953992379561232	0.949683554270222	0.949683554270222
30	0.893094573950518	0.937435158377403	0.932687510181444	0.936093796448764	0.918781458001903	0.927049963494848	0.936093796448764
30	0.957178611429118	0.936141774962117	0.944535671579961	0.926729761448062	0.951875103904429	0.957178611429118	0.926729761448062
30	0.985206453874717	0.975009648181362	0.979584048543267	0.98036704327009	0.968941401293388	0.985206453874717	0.98036704327009
30	0.969823941133285	0.958439991097257	0.969823941133285	0.966464414485116	0.969823941133285	0.969823941133285	0.969823941133285
30	0.955463373245063	0.925417294816198	0.955463373245063	0.961230209339942	0.940186611963592	0.955463373245063	0.953459118465518
30	0.917327396100145	0.931224479099542	0.926605678707471	0.91837659355189	0.928171087134575	0.905913389077383	0.91837659355189
30	0.968731821637873	0.923250524406131	0.9505070320034	0.9505070320034	0.937967269102519	0.960216396857543	0.968977256379485
30	0.902359904250641	0.804402926861561	0.870169310796901	0.870169310796901	0.825367967568432	0.883490381927041	0.885786914578265
30	0.971255148419129	0.981458522493639	0.986309036086322	0.983579265325104	0.975848192233932	0.986309036086322	0.983579265325104
30	0.91920377627896	0.845015911781782	0.907955366448052	0.908706662486243	0.907649072155367	0.908706662486243	0.908706662486243
30	0.813538543981898	0.755127726848073	0.826307582767364	0.859653457282832	0.879546150647241	0.875600449956738	0.859653457282832
30	0.979005214172499	0.955539268455831	0.972019631309137	0.958567916004897	0.972019631309137	0.972019631309137	0.967210932194021
30	0.938830447026018	0.951332282502661	0.965518315463047	0.959330823287386	0.965518315463047	0.965518315463047	0.965518315463047
30	0.899071910235177	0.886095300256692	0.900826427793045	0.886095300256692	0.878986175590677	0.886095300256692	0.897766835138945
30	0.945016792526435	0.958660326339611	0.945016792526434	0.919862884057391	0.945016792526434	0.945016792526434	0.945016792526434
30	0.957084400568443	0.943877704884445	0.878615250746338	0.910779050500004	0.910779050500004	0.91920814609446	0.91920814609446
30	0.906775039198807	0.898657761717322	0.897987526421356	0.897987526421356	0.897987526421356	0.891747682676931	0.886049227297302
30	0.944740269811184	0.944740269811184	0.925991506874261	0.930750283387411	0.892337188157186	0.944740269811184	0.940173353004332
30	0.932453127343032	0.934745870317962	0.930181824290149	0.939230028681133	0.934745870317962	0.948120639910886	0.934745870317962
30	0.906399186184517	0.916118995487439	0.906399186184517	0.910917670846189	0.903179217222341	0.906399186184517	0.914267112956685
30	0.888189167573853	0.753723470684546	0.836789634353969	0.855198475812278	0.657009939300522	0.894278309043804	0.895800382213242
30	0.926407788306822	0.926407788306822	0.852166870597226	0.935707000529269	0.926675442251666	0.925582966372196	0.935707000529269
30	0.973308897630439	0.94757232099183	0.973308897630439	0.964051684330797	0.973308897630439	0.964051684330797	0.964051684330797
30	0.926388992235719	0.915818121513931	0.926388992235719	0.928038410158875	0.916258674173348	0.928038410158875	0.91749617414135
30	0.978596642003065	0.978596642003065	0.974137469677237	0.973368277717161	0.978596642003065	0.974137469677237	0.973368277717161
30	0.982191392089537	0.980028489798808	0.982191392089537	0.982191392089537	0.982191392089537	0.982191392089537	0.982191392089537
30	0.936748067015472	0.956875573193798	0.962991010794085	0.971389850382091	0.962991010794085	0.962991010794085	0.971389850382091
30	0.938970151093984	0.816017649492684	0.927101916195888	0.922884291577273	0.86434545550844	0.933894940455891	0.922884291577273
30	0.959349370130031	0.952430580821645	0.945798256592864	0.933941229169846	0.952430580821645	0.945798256592864	0.941880856969721
30	0.947973606629515	0.954774139671056	0.938161123642845	0.921826361665087	0.938161123642845	0.947973606629515	0.925970255046109
30	0.868495329020362	0.818740685665848	0.82978009426131	0.894616724512138	0.828589769870673	0.889377408167808	0.894616724512138
30	0.913873717394981	0.8832122529391	0.930143341603927	0.953925031004882	0.896233190981926	0.93123279545781	0.953925031004882
30	0.967672647400988	0.908956411391208	0.967672647400988	0.96498000538947	0.836983965089544	0.967672647400988	0.96498000538947
30	0.910617484198189	0.905733491155387	0.940067682932896	0.936856836046423	0.940067682932896	0.949319830157718	0.940067682932896
30	0.931558632282143	0.773404466571113	0.851720779889088	0.914770527026385	0.786803071856256	0.884868820264853	0.914770527026385
30	0.950486972749494	0.964544594376929	0.950486972749494	0.943538301786831	0.950486972749494	0.950486972749494	0.939425313598645
30	0.986580954579226	0.96197770081423	0.941156140368307	0.962419739462684	0.817899434346798	0.96197770081423	0.962419739462684
30	0.944514574942133	0.914563629506369	0.914312438336421	0.952711822396768	0.920774741944835	0.937377434968351	0.952711822396768
30	0.890376782039014	0.842960043258535	0.842960043258535	0.901749308028755	0.894867594217568	0.856261014776755	0.891625619743228
30	0.913651127127426	0.897453636151519	0.897453636151519	0.877748595676953	0.874403197812014	0.897582819199828	0.877748595676953
30	0.830589498051593	0.827344182099742	0.871491735410858	0.772843452494724	0.827344182099742	0.798834720072519	0.798834720072519
30	0.954472641143658	0.954472641143658	0.906269529767365	0.934700345740558	0.954472641143658	0.928001696426569	0.943669547444306
30	0.917982701035255	0.920704656760288	0.963761760250687	0.963761760250687	0.961937591251702	0.965216268532705	0.966232982319902
30	0.953177737895348	0.882949356484731	0.919353965516804	0.902617494614013	0.934077139113394	0.934077139113394	0.906049516080234
30	0.94590121168521	0.951946421221612	0.944334079161979	0.951946421221612	0.922107576339928	0.935226054541651	0.942408082368051
30	0.974140868339029	0.964756997772912	0.976238133572514	0.975807021948121	0.964756997772912	0.974140868339029	0.967089413772483
30	0.987127686124133	0.986322630894953	0.983250280645941	0.977782972961377	0.983251712015895	0.983251712015895	0.983251712015895
30	0.937755313398679	0.949660236902432	0.963678135232551	0.950248730707217	0.94674693370318	0.94674693370318	0.958935464476301
30	0.900169705606107	0.706964098031599	0.771020963961259	0.901960194505101	0.738649006007733	0.771020963961259	0.91243922652964
30	0.893328066930702	0.843754319454308	0.893990452490744	0.860611430786753	0.858998094359218	0.869355668734481	0.877985115771672
30	0.937970098390957	0.978302859336967	0.971144303699071	0.971144303699071	0.964148331854011	0.971144303699071	0.971144303699071
30	0.921215677138992	0.913392819096606	0.889156886748484	0.900845714931548	0.900845714931548	0.861414673842426	0.900845714931548
30	0.962537140347122	0.963875185806416	0.958559339939981	0.961473096026463	0.950990060116661	0.958559339939981	0.961473096026463
30	0.918047604484556	0.954277690957359	0.880118842690625	0.862638588038514	0.89828737279725	0.862638588038514	0.862638588038514
30	0.979226277488024	0.980407221882024	0.972675548601972	0.956907662782659	0.972675548601972	0.973468462525546	0.972675548601972
30	0.909513171490617	0.850481136833246	0.935617341456856	0.928275654715591	0.905499397979329	0.935617341456856	0.928275654715591
30	0.962388041412631	0.922660952959139	0.948402678121105	0.969851569243841	0.932191309354405	0.969851569243841	0.969777893460145
30	0.982484642709574	0.965825604777759	0.973920481132641	0.977583181116498	0.967492162913502	0.977583181116498	0.976421956540459
30	0.976893515137641	0.982964736396976	0.979767891005461	0.979767891005461	0.979621104697265	0.979767891005461	0.981603317205401
30	0.879958845465234	0.863749077006113	0.880780072138452	0.86511747546959	0.867939739963216	0.863153557726804	0.86511747546959
30	0.879314917765625	0.943010571303752	0.95052758175095	0.958192830764041	0.953539127297402	0.936946193019358	0.959504235065349
30	0.916710832606374	0.888738547728954	0.935246570236264	0.928699864557683	0.922106370233153	0.90256453925246	0.923096659146662
30	0.960838185344438	0.920281042736351	0.960838185344438	0.931057917421582	0.956276076551306	0.948231087308909	0.94071094902303
30	0.935808466730331	0.955731169938392	0.938977380015522	0.955731169938392	0.94296923287864	0.938977380015522	0.955731169938392
30	0.954895405534172	0.930268992834204	0.930268992834204	0.930268992834204	0.930268992834204	0.94912883076174	0.930268992834204
30	0.817432819748184	0.918024980408827	0.913201498877255	0.918024980408827	0.894305728531968	0.903951949910428	0.918024980408827
30	0.98824230317992	0.986559794340349	0.986559794340349	0.983843118407151	0.986559794340349	0.97978451065909	0.983843118407151
30	0.904679847071474	0.907848220527776	0.916926497705414	0.90871456498105	0.921449801924727	0.877422260912815	0.90871456498105
30	0.973121824592857	0.971227953318072	0.97358848871331	0.974633140304707	0.97358848871331	0.978033876809342	0.97358848871331
30	0.873211799567661	0.866003728978646	0.848153175284948	0.857271831399484	0.8611213292586	0.835570195533795	0.857271831399484
30	0.92772309536377	0.766176005699539	0.855741527169026	0.92772309536377	0.790992310299971	0.916118971242397	0.935346031353108
30	0.894987274530121	0.933062117198206	0.930655750783718	0.933062117198206	0.929942887629849	0.920297219472745	0.933062117198206
30	0.923684734455773	0.902272364506855	0.922740718292416	0.922740718292416	0.922740718292416	0.922740718292416	0.922740718292416
30	0.819343162903341	0.804601604468409	0.720886081812747	0.720886081812747	0.720886081812747	0.720886081812747	0.770167941336187
30	0.910267152337552	0.910267152337552	0.895473614415086	0.901771318513526	0.910267152337552	0.895473614415086	0.901771318513526
30	0.921907621389973	0.934049524716938	0.923785270266742	0.923785270266742	0.921907621389973	0.923785270266742	0.923785270266742
30	0.956566796661374	0.977954906425084	0.977954906425084	0.972127247750955	0.949958698169761	0.979656273820565	0.979656273820565
30	0.992860534665672	0.9390222314882	0.9698204216788	0.983155123288391	0.976422747700362	0.976041366028075	0.987335037227114
30	0.92930255606601	0.946431223737576	0.938021003312399	0.920598214297124	0.938021003312399	0.920598214297124	0.920598214297124
30	0.938953531970823	0.958888732594095	0.921167685847318	0.945477340146314	0.942479283620463	0.912190803875044	0.951712817348055
30	0.92491091782199	0.955647983114817	0.959974884412869	0.967325742093899	0.962936914101845	0.959974884412869	0.967325742093899
30	0.964697022654569	0.916877539289563	0.945313509248531	0.953989168862657	0.932634940847678	0.953989168862657	0.953989168862657
30	0.963252261180329	0.958484053679829	0.963252261180329	0.92879650581848	0.940886318635656	0.936811585067615	0.92879650581848
30	0.886108054295811	0.95701241057661	0.943352934073268	0.925793742397875	0.948393675895862	0.903930224292562	0.931357769439098
30	0.950936135619441	0.939735027185639	0.948973860235434	0.948973860235434	0.922162187185488	0.941220196587899	0.948973860235434
30	0.985443652932342	0.95186054430706	0.938499543676177	0.978859731988112	0.970650098482887	0.985443652932341	0.98225906129472
30	0.966575250997698	0.844196106388182	0.944908909628228	0.943785136076763	0.966575250997698	0.966575250997698	0.967909289177145
30	0.830600819410955	0.732789249553064	0.897720396627618	0.897720396627618	0.897720396627618	0.897720396627618	0.897720396627618
30	0.956076222106421	0.949454650669283	0.949454650669283	0.934801000328422	0.949454650669283	0.934801000328422	0.934801000328422
30	0.911613829752298	0.912945233467842	0.905509270976842	0.896527577386364	0.896527577386364	0.896527577386364	0.897831706125997
30	0.980990394527937	0.965481266392365	0.976951231269445	0.976951231269445	0.958914139063138	0.980990394527937	0.976951231269445
30	0.949918433282597	0.911933929817179	0.950326164131463	0.950326164131463	0.950326164131463	0.950326164131463	0.950326164131463
30	0.945320959248771	0.969253405629802	0.969746340633892	0.961992612445136	0.947435710476171	0.969253405629802	0.969746340633892
30	0.959148340682011	0.945277151237816	0.96435029934563	0.96435029934563	0.920142246093092	0.96435029934563	0.964174539894552
30	0.918516350037104	0.912117363982354	0.935069374877812	0.924118362140717	0.935069374877812	0.935069374877812	0.924118362140717
30	0.888949541630578	0.883518308679495	0.888949541630579	0.898938432164078	0.888949541630579	0.873428467669469	0.904726025702778
30	0.97981964487364	0.936579497441095	0.973125532245564	0.973125532245564	0.976232885880238	0.979862303579435	0.973125532245564
30	0.933968813785613	0.861446029898461	0.881089145768565	0.921588619934554	0.868254677707083	0.905054747687665	0.914265145543786
30	0.839600006727768	0.828307649452065	0.962501880104961	0.959187706455268	0.949413280622814	0.937182248900952	0.959187706455268
30	0.907219978924549	0.840864612054059	0.89347064685147	0.882148467598606	0.888858857870433	0.888858857870433	0.882148467598606
30	0.973647558448211	0.958381329753151	0.958381329753151	0.958381329753151	0.94974289263073	0.940699522295408	0.958381329753151
30	0.917687155356359	0.904940212634931	0.904940212634931	0.911759065194888	0.86847938833835	0.903562548477502	0.911759065194888
30	0.967032856456331	0.963539919603811	0.935896276486443	0.955563615450743	0.934861408669525	0.935689554959393	0.955563615450743
30	0.885609811545985	0.898750543750853	0.882738653660744	0.907661188186546	0.820314295466184	0.907661188186546	0.907661188186546
30	0.90116253470707	0.910614030446655	0.895521330458787	0.910614030446655	0.910614030446655	0.946367052396906	0.945770358990697
30	0.942561292624404	0.945790541372	0.940415089400027	0.943837096191113	0.932189064493	0.942561292624403	0.946726485628865
30	0.984350388609997	0.986805205216232	0.985259302192888	0.978654562100059	0.985226158969812	0.978589904074534	0.978589904074534
30	0.822801655441228	0.928548123200948	0.911996973804321	0.911996973804321	0.911996973804321	0.928994868613987	0.911996973804321
30	0.932104630879318	0.894575156902051	0.904747372578132	0.925947903667441	0.873315322352437	0.867544974488854	0.915152457308592
30	0.904909854587534	0.913102756090292	0.864866334144565	0.864866334144565	0.838437549615925	0.884614805369872	0.884911897808689
30	0.918333695187933	0.856166633230297	0.918333695187933	0.90092276237887	0.887536281477537	0.918333695187933	0.918333695187933
30	0.933361318908879	0.870318552033868	0.92861403421003	0.911037419440558	0.92861403421003	0.896945428382632	0.911037419440558
30	0.933261687340506	0.971507318787387	0.973869217503516	0.973869217503516	0.965714618825887	0.973869217503516	0.96951100878666
30	0.95857071247828	0.96775970380189	0.963105107501609	0.965575614942254	0.965575614942254	0.967683817267865	0.956853191262348
30	0.960261565973988	0.991189506704084	0.991189506704084	0.993289696210947	0.990901224140444	0.991189506704084	0.990820007487183
30	0.907700041933417	0.905353059073233	0.894753108800731	0.905353059073233	0.833016474394833	0.901922486917112	0.905353059073233
30	0.941539366961962	0.916955949208488	0.931357686760717	0.931357686760717	0.912951377101163	0.941539366961962	0.931357686760717
30	0.912736556861683	0.897047109205197	0.928446692718505	0.916440007114305	0.897047109205197	0.91680521856806	0.916440007114305
30	0.87377384885001	0.776832165281218	0.873160158591916	0.891493593687251	0.891493593687251	0.891493593687251	0.891493593687251
30	0.879510675328829	0.914799977867564	0.926957602399614	0.954803064438805	0.914799977867564	0.931725413208076	0.954803064438805
30	0.979656195130104	0.882140421833619	0.972468273870829	0.953174086539258	0.956546752128625	0.979656195130104	0.953174086539258
30	0.838515735960996	0.791123991635686	0.833567881557965	0.880333042131206	0.791189031403179	0.880333042131206	0.884145406427868
30	0.917547255991593	0.939592300872297	0.948827006663504	0.934256375577902	0.933305213085633	0.948313387450899	0.935458141631042
30	0.925479433972188	0.81219869200407	0.932400999912899	0.951094208481817	0.807449443621206	0.951094208481817	0.951094208481817
30	0.968631189089073	0.932275522356102	0.956598049841794	0.966938530444894	0.956598049841794	0.954815477861956	0.96267530162702
30	0.912932969202882	0.923229158933311	0.944833529854445	0.943815776799052	0.920184656819634	0.937752525231345	0.943815776799052
30	0.927730408637771	0.87680665191131	0.944106313541016	0.934266437944942	0.966048935194698	0.92508854114072	0.934266437944942
30	0.897861501992795	0.795118379219501	0.869297698213249	0.915111058589168	0.795118379219501	0.90047596384862	0.928110224883587
30	0.870492462786104	0.89183906967729	0.901967003409925	0.903896170807224	0.905268547559267	0.904381852488018	0.903896170807224
30	0.861541583180436	0.853930118579785	0.853930118579785	0.859637905982924	0.779536831059088	0.851846090642101	0.859637905982924
30	0.870325272293637	0.854806392168623	0.858973479673111	0.825118118963513	0.842211252510805	0.825118118963513	0.825118118963513
30	0.951682123217397	0.955763046086252	0.949031931347984	0.944112559509029	0.944112559509029	0.919350612147866	0.944112559509029
30	0.793299088667756	0.754962394310327	0.791793451425217	0.74920700560207	0.729551523849137	0.777794118634209	0.74920700560207
30	0.88293556977763	0.871643935237863	0.929995660002167	0.910986831342402	0.925144349186512	0.915970463019214	0.915970463019214
30	0.954053756679884	0.931258729875429	0.907735428120742	0.920131062550177	0.943501237435396	0.931258729875429	0.920131062550177
30	0.912890150811624	0.940027775311711	0.956840184773328	0.942113025933255	0.942113025933255	0.942113025933255	0.942113025933255
30	0.957441103051515	0.896485246440939	0.944031593051902	0.939828470338428	0.934746320834876	0.936670079665586	0.939828470338428
30	0.884506432779518	0.594160844503879	0.839272704749253	0.911850639508688	0.569013065538271	0.772347927398213	0.917530669782138
30	0.974862783796832	0.97142986413452	0.974853349429106	0.974853349429106	0.972151723742258	0.974853349429106	0.973795591785664
30	0.923915154389263	0.894349255733479	0.898227672457602	0.895416031839224	0.909963874381217	0.91042383467743	0.923915154389263
30	0.991032658848323	0.977486422665928	0.985231121322488	0.983725555880552	0.975623697552215	0.988698718897306	0.97974442431369
30	0.957053532938467	0.932193766527642	0.916856524221349	0.93405298884795	0.876975337061715	0.948030774868656	0.948030774868656
30	0.897402743856668	0.83372899492173	0.842742548703161	0.848759136601063	0.787557481338968	0.901188032235232	0.842742548703161
30	0.976287318911469	0.964609158958641	0.976287318911469	0.96996151635145	0.978627305868743	0.976287318911469	0.969753278169827
30	0.911554186990596	0.971564970698556	0.926999466453098	0.951091636986198	0.873100781233187	0.940847843048559	0.951091636986198
30	0.963039155689981	0.963039155689982	0.963039155689982	0.956555584465261	0.963039155689982	0.963039155689982	0.951635172949801
30	0.916321613256336	0.917633581516749	0.926537096127988	0.947294867201852	0.908670101843666	0.930551567376868	0.947294867201852
30	0.92938193897143	0.91250140245476	0.917792968515475	0.923398647713198	0.891274927008955	0.91250140245476	0.923398647713198
30	0.857506123224512	0.882384759799645	0.935981910612543	0.91716920196632	0.909770442961781	0.924743109782057	0.91716920196632
30	0.94452901386694	0.952853898749836	0.942640978991462	0.942640978991462	0.952853898749836	0.942640978991462	0.939860550955468
30	0.921867467627906	0.87892438613028	0.876315192902169	0.876315192902169	0.844271469126037	0.921867467627906	0.876315192902169
30	0.972215620146843	0.972215620146843	0.972215620146843	0.971470598506757	0.972215620146843	0.972215620146843	0.971470598506757
30	0.950919850452171	0.951742472067461	0.940340229516054	0.94638926785436	0.946585891764142	0.940340229516054	0.94638926785436
30	0.860817107577545	0.932685979674643	0.937729448357506	0.937729448357506	0.931216803172915	0.937729448357506	0.937729448357506
30	0.968727155472275	0.961058070770796	0.953491276235087	0.955848151892716	0.88743293582595	0.968727155472275	0.955848151892716
30	0.94165757262384	0.950323277716634	0.920300480415482	0.920300480415482	0.930998837627893	0.920300480415482	0.920300480415482
30	0.881763095194804	0.889589064178172	0.85594216761475	0.905221354956044	0.844027072231973	0.820851842695685	0.905221354956044
30	0.954591133279332	0.93988989525924	0.954591133279332	0.943781988853103	0.925607988799154	0.943781988853103	0.943781988853103
30	0.951253553356465	0.960077174773122	0.938700509943038	0.938700509943038	0.951822839514488	0.938700509943038	0.942592166315466
30	0.962042927411838	0.951895234137366	0.957654857414653	0.955256272095603	0.950960148344483	0.960915544966738	0.957484953260788
30	0.952869582346137	0.941786718397381	0.941786718397381	0.964117275004778	0.875660936227753	0.947112351657822	0.964117275004778
30	0.952139145128255	0.940343559060882	0.946508348537084	0.944325479554659	0.937929719521566	0.952139145128255	0.946508348537084
30	0.855581835689551	0.767910849402159	0.859077283210691	0.927920194243695	0.767910849402159	0.859077283210691	0.927920194243695
30	0.91387838692629	0.896835443017194	0.812888072772361	0.880637532718425	0.762573718327895	0.84770055804483	0.880637532718425
30	0.963346853679071	0.963346853679072	0.958775491448513	0.961798955132242	0.950289208713313	0.963346853679072	0.961798955132242
30	0.973260687823531	0.911695686720886	0.892498225146301	0.973260687823531	0.872746904185375	0.971182141905581	0.971065555932195
30	0.908955907405742	0.881494043258911	0.906120272145644	0.932709962914576	0.86315463535845	0.936650908087282	0.932709962914576
30	0.96133560451324	0.955413105820384	0.96133560451324	0.955413105820384	0.96133560451324	0.96133560451324	0.949403271556405
30	0.930928330607989	0.916994336456523	0.931510276657902	0.931510276657902	0.906265886728171	0.944485819118062	0.931510276657902
30	0.915333986384821	0.953993207365023	0.969221447332101	0.960739761519441	0.95717148885916	0.982353682830714	0.960739761519441
30	0.95930414909411	0.889631984311257	0.905096143792704	0.95930414909411	0.883917511087607	0.95930414909411	0.95930414909411
30	0.917646337618376	0.799368041036199	0.911555133006684	0.880091591108615	0.908467455029276	0.905938841996548	0.876601593785448
30	0.843109142396434	0.8813598606752	0.879143911343117	0.901736969041801	0.791394534737096	0.909550491841907	0.930163878300449
30	0.969467232546642	0.896771741486303	0.969724693058866	0.961652235120246	0.903331975774173	0.969467232546642	0.961652235120246
30	0.958980187606672	0.961340429893812	0.959972952976387	0.966051654470179	0.963778702324176	0.959972952976387	0.966051654470179
30	0.925251800710091	0.885937397464991	0.914220654137484	0.920580204234475	0.907575030917237	0.879801868608847	0.936674671896523
30	0.954044988375916	0.96512950710561	0.949679838837195	0.96512950710561	0.949679838837195	0.940205795242244	0.96512950710561
30	0.953276215207092	0.966299850305622	0.953276215207092	0.947865121740748	0.953276215207092	0.952013746536704	0.950413308505873
30	0.954976348375099	0.90084744353444	0.951195419140836	0.963782089454889	0.938559283861611	0.956308426749409	0.963782089454889
30	0.891364201837103	0.906668060624621	0.854556307558382	0.843579532829197	0.854556307558382	0.891364201837103	0.854556307558382
30	0.965049093362983	0.924513417781545	0.954834650416206	0.959967047432175	0.900951104199926	0.954834650416206	0.959967047432175
30	0.79993979288356	0.862842595736862	0.848728986449433	0.824825224489855	0.886857539650032	0.862842595736862	0.848728986449433
30	0.800316603144184	0.89145891499585	0.862705672855542	0.862705672855542	0.874201247302569	0.867983453043768	0.862705672855542
30	0.875023587014703	0.852779644371099	0.875023587014703	0.867588106280169	0.852779644371099	0.875023587014703	0.867588106280169
30	0.879170698630221	0.83407701469885	0.863907010473093	0.863907010473093	0.863907010473093	0.891281711015467	0.863907010473093
30	0.955562948108454	0.938375793160183	0.950079224855925	0.955562948108454	0.923419804234029	0.948471186498803	0.955562948108454
30	0.961288732268013	0.958316096709974	0.974441863317442	0.974441863317442	0.949924028153954	0.974441863317442	0.974441863317442
30	0.961054671272915	0.958924318986414	0.958924318986414	0.95976452608143	0.943053534044885	0.964211627638104	0.958667386339221
30	0.987338164613756	0.971423322057271	0.975880042309216	0.974752209090983	0.975880042309216	0.987338164613756	0.974752209090983
30	0.967585596173872	0.979200094188156	0.947681036419181	0.935110388469037	0.947681036419181	0.947681036419181	0.935110388469037
30	0.924027293114008	0.80923464507332	0.907068003941602	0.905505860569446	0.827173630853578	0.896953041382197	0.874477480570108
30	0.965561162403144	0.952854789588945	0.961753517561475	0.958259023252708	0.947128915823693	0.970849075904533	0.958259023252708
30	0.932619488321503	0.922588011446514	0.932619488321504	0.929515905728373	0.932619488321504	0.932619488321504	0.926789939329359
30	0.935946423329094	0.975719697079168	0.975719697079168	0.974427796168583	0.975719697079168	0.975719697079168	0.972686523382193
30	0.751253181811294	0.549220317636683	0.776856693504003	0.874299689816395	0.826541146043385	0.853913422148146	0.874299689816395
30	0.953457812487332	0.953457812487332	0.953743490823493	0.947905428620286	0.938404301303686	0.953743490823493	0.947905428620286
30	0.910346276793447	0.967516612082385	0.944536963267983	0.944536963267983	0.96239813538675	0.944536963267983	0.944536963267983
30	0.89556352817809	0.686118260117143	0.850603229745779	0.867270662827081	0.714444199898605	0.867270662827081	0.867270662827081
30	0.978957670037265	0.961388093200469	0.981279322440625	0.981279322440625	0.977464415075158	0.981279322440625	0.984391714155165
30	0.960870526821941	0.97215657920818	0.960870526821941	0.94838945239537	0.960870526821941	0.960870526821941	0.94838945239537
30	0.956890461298478	0.889801246103553	0.937468674532245	0.956874214949695	0.889801246103553	0.956890461298478	0.953690620805723
30	0.945260735683171	0.906857788420411	0.921905089028951	0.936932177004937	0.8968654951249	0.928212458236072	0.936932177004937
30	0.935429816297175	0.942711413166555	0.935429816297175	0.882722079304002	0.936995724148768	0.935429816297175	0.882722079304002
30	0.869488261085466	0.842860043145212	0.912763389702207	0.914133872279749	0.912763389702207	0.93106617973403	0.914133872279749
30	0.952414132331357	0.942337130056217	0.932534363799603	0.95223898495276	0.908889760218312	0.95223898495276	0.95223898495276
30	0.95229376137191	0.95229376137191	0.961977149420452	0.95706745516877	0.961881874995367	0.95229376137191	0.956245578543572
30	0.907133663622338	0.907133663622338	0.907133663622338	0.864414767810526	0.897067367581111	0.846523099513257	0.864414767810526
30	0.892645612362381	0.851499516969215	0.892645612362381	0.857079755870614	0.884252741110887	0.892645612362381	0.867404923323159
30	0.876657645561221	0.926523355222083	0.912225488364441	0.898774799940081	0.912225488364441	0.912225488364441	0.898774799940081
30	0.89617599141226	0.941652768327528	0.95157261351176	0.933980114048289	0.933275927043348	0.937893282147501	0.933980114048289
30	0.954315668587187	0.947024263667037	0.950165918735551	0.953350956256168	0.953861701271921	0.951245376445428	0.953861701271921
30	0.969764257216255	0.970883143195723	0.965049763631661	0.965049763631661	0.958951025380484	0.965049763631661	0.972441048384493
30	0.900041554246563	0.8816862303876	0.87838804401088	0.900065189790797	0.85181473372429	0.855913122635785	0.900041554246563
30	0.915790397310019	0.971628719049667	0.969413968422175	0.971628719049667	0.971628719049667	0.971628719049667	0.974204510148223
30	0.965554881169324	0.92844810636991	0.959206085084136	0.956401762053027	0.965554881169324	0.965554881169324	0.959206085084136
30	0.948624367033244	0.962322323666171	0.959621567667158	0.953685450349995	0.954798674611453	0.950962817412154	0.953685450349995
30	0.965675835236741	0.962161461136837	0.955059906812965	0.945246380759173	0.962494376196917	0.962494376196917	0.945246380759173
30	0.920959265471843	0.887949362076695	0.897723071344177	0.897723071344177	0.89602471178937	0.917355856583014	0.897723071344177
30	0.928560159558103	0.896594723502729	0.917827508120758	0.954966808596365	0.855350935192657	0.954966808596365	0.954966808596365
30	0.899180485627971	0.902337111946612	0.909468592768738	0.899180485627971	0.907230924896839	0.899180485627971	0.884246034048843
30	0.935924934380429	0.920661809432266	0.935924934380429	0.931537165553866	0.935924934380429	0.935924934380429	0.931537165553866
30	0.914617540356681	0.884451680440278	0.893728297943636	0.89467330438955	0.779214326528689	0.908681895777824	0.89467330438955
30	0.901574292204872	0.885812038412301	0.896137792563361	0.856158003463107	0.899141792886417	0.856158003463107	0.887146333965962
30	0.902182119185542	0.749614937737248	0.874659330026985	0.874659330026985	0.768082130515278	0.887810579454821	0.874290414937036
30	0.928096376075227	0.917776729844582	0.912255669510227	0.876104692063554	0.925512193385927	0.895485234758078	0.892955790215071
30	0.942599122059181	0.956196651172662	0.956196651172662	0.956196651172662	0.961064523324786	0.929687069021698	0.956196651172662
30	0.949790515699534	0.823982433117097	0.910374921864718	0.941658561738464	0.941327865074934	0.949790515699534	0.941658561738464
30	0.915521270785176	0.849097503942637	0.855058154774678	0.882034412388762	0.884620842174078	0.855058154774678	0.893485383617697
30	0.968310977944013	0.968310977944013	0.968310977944013	0.948148604527418	0.982587009435422	0.968310977944013	0.951342825146324
30	0.925672028699734	0.912245833515452	0.925672028699734	0.924124607496727	0.919643397812846	0.925672028699734	0.924124607496727
30	0.968377706373971	0.895465245287421	0.940426193776293	0.964401900087263	0.968377706373971	0.940426193776293	0.964401900087263
30	0.952051124302522	0.879719596634122	0.867315603875476	0.915157250536265	0.758439523251791	0.934112090937979	0.915157250536265
30	0.977576048127503	0.974740318073624	0.977576048127503	0.978096045515585	0.978096045515585	0.971607322046229	0.978096045515585
30	0.842714170450421	0.791134965642156	0.824339348162304	0.81507585672401	0.81556313908788	0.824339348162304	0.824339348162304
30	0.932047573617245	0.931818822645557	0.95835600321633	0.95835600321633	0.95835600321633	0.95835600321633	0.95835600321633
30	0.928831597782028	0.835107650411682	0.884477074446024	0.926815869907323	0.77411474734144	0.89540964290527	0.926815869907323
30	0.931100817284624	0.937496986036982	0.932855265029532	0.939786012018345	0.937496986036982	0.930507430804005	0.937694171160508
30	0.865499090723309	0.917345185233267	0.902047977067421	0.892310894181673	0.903004785610457	0.906505684035498	0.892310894181673
30	0.9392067456221	0.96800045510311	0.969067560232131	0.969067560232131	0.969639110679959	0.969067560232131	0.969639110679959
30	0.939152783587857	0.939152783587857	0.899836295293184	0.932344432400367	0.923753249847094	0.912088330349156	0.920012654452939
30	0.868204224579856	0.804841239452399	0.862996597590506	0.862996597590506	0.804841239452399	0.846916718449956	0.862996597590506
30	0.964424014485678	0.963291163574629	0.964424014485678	0.951528330580993	0.957654656192594	0.960080483283132	0.951528330580993
30	0.969909422638736	0.968652856249006	0.973096408910306	0.965662154027253	0.969909422638737	0.951144905247456	0.965662154027253
30	0.958150439880789	0.942219209621355	0.934797949342268	0.94700408801856	0.924070513425847	0.932102935925143	0.946222999281579
30	0.89897364353115	0.89897364353115	0.858280592089538	0.858280592089538	0.88621737149443	0.842143389099042	0.873011730867652
30	0.977309266350672	0.919927414209486	0.980585926223886	0.971748716363302	0.936769326114674	0.980585926223886	0.971748716363302
30	0.943433666406479	0.926754311280976	0.955718020759922	0.94498248873309	0.949073621077291	0.94498248873309	0.94498248873309
30	0.950148736259985	0.913697416532702	0.91885284486378	0.923964851446058	0.895753609589007	0.922554923267858	0.923964851446058
30	0.85291737867372	0.90516850496206	0.910338527081766	0.917048602126008	0.900540530319741	0.912463248772683	0.912463248772683
30	0.949711206558181	0.832634731379127	0.962023739912053	0.968634317016272	0.847145925413975	0.968634317016272	0.968634317016272
30	0.98797752601959	0.98797752601959	0.986713698518405	0.980245491186726	0.98797752601959	0.987926145470704	0.984394555144012
30	0.957527100814526	0.913087517771391	0.913087517771391	0.934138363616234	0.832208496558898	0.944216305629071	0.934138363616234
30	0.979490475572497	0.984446580133613	0.981316411019816	0.975887849499531	0.981316411019816	0.975887849499531	0.975887849499531
30	0.965621314853556	0.912260061776363	0.958519998525056	0.944622882846313	0.965621314853556	0.954487797939487	0.958535000861888
30	0.952181147560393	0.929450557844968	0.908918167640777	0.919907286725968	0.919304742488574	0.898569616351403	0.919907286725968
30	0.982063381669147	0.97621828931008	0.977819014129158	0.983272093908703	0.974468462262033	0.981858812908919	0.986753835760108
30	0.972929001490376	0.967124725181496	0.967540565077044	0.967540565077044	0.972929001490376	0.949739242149326	0.967540565077044
30	0.92829472513218	0.928414146981732	0.928294725132181	0.903611207871984	0.922984778048789	0.913339888470098	0.902660963466155
30	0.96293754346817	0.95366916615704	0.966146265495343	0.951304319420578	0.925206678131026	0.943193888189929	0.956087137105736
30	0.910302180206499	0.504128931576786	0.741323811469687	0.904485657888805	0.846625052065156	0.741323811469687	0.904485657888805
30	0.925732913713459	0.980620691708091	0.959365655468577	0.95633161454597	0.976494981266228	0.963604298095967	0.950871879776045
30	0.975073744504596	0.891923219891973	0.951629498436013	0.967016076934732	0.934170559087701	0.960299590327553	0.967016076934732
30	0.91799959877991	0.935924432672662	0.965945521732447	0.971032533296047	0.965945521732447	0.965945521732447	0.971032533296047
30	0.969211737087108	0.947293431470305	0.962914751909747	0.962774517975968	0.955775822616199	0.971258709395387	0.968931969865309
30	0.8629779109287	0.923524418782305	0.923524418782305	0.892291718010856	0.919855597600416	0.923524418782305	0.923524418782305
30	0.808501615845209	0.9417488609658	0.916836043581122	0.921124480733204	0.92995023052134	0.901418342358628	0.919391039426005
30	0.968586205297644	0.969332563917807	0.978047744963055	0.978047744963055	0.974553494116773	0.973850304453309	0.978047744963055
30	0.909203796614453	0.925089822041848	0.946788835533135	0.954776762127628	0.932812948262536	0.960532749163914	0.960532749163914
30	0.961205080283354	0.852288345010619	0.95269728558636	0.943270778904177	0.825860077994126	0.95269728558636	0.961205080283354
30	0.968582232778092	0.955508410715459	0.946117365984502	0.946117365984502	0.946117365984502	0.955508410715459	0.946117365984502
30	0.894590628333942	0.945948903387923	0.941150650710475	0.956620509611904	0.901480598670592	0.937891578287031	0.956620509611904
30	0.924406849696949	0.8906557012391	0.920412809246606	0.924406849696949	0.922485378141627	0.911301285127106	0.933160066932044
30	0.865857529217242	0.733152066330965	0.890211418100345	0.90290937943626	0.843644882203974	0.90290937943626	0.90290937943626
30	0.853090216775483	0.70172993314893	0.836749627482666	0.898144843787613	0.820163533753812	0.855134004097271	0.908954543593976
30	0.952135497070025	0.962823135210614	0.940357028695605	0.962327596768902	0.965553292955716	0.93000300802596	0.946606214089293
30	0.8968115407098	0.975437747765441	0.979830847074501	0.975437747765441	0.975437747765441	0.978345609242794	0.975437747765441
30	0.960198189534244	0.802412541596283	0.866662823081605	0.937278623171953	0.909019808338527	0.895761559174977	0.947307965711638
30	0.865004243372898	0.667528072419299	0.847164156575378	0.832739291895292	0.750424531330192	0.847164156575378	0.832739291895292
30	0.96996681488739	0.969522525587329	0.963066286093645	0.976354938478185	0.969522525587329	0.914680389152203	0.976354938478185
30	0.98210857101432	0.959101730204474	0.98210857101432	0.966596131911238	0.944796204012007	0.98210857101432	0.98210857101432
30	0.854654653001064	0.741702102658938	0.789983906157352	0.821883150009346	0.6988857727843	0.82876267876537	0.82876267876537
30	0.91416700422121	0.856685063902468	0.944924102770826	0.9301011658375	0.944924102770826	0.9301011658375	0.9301011658375
30	0.956284390404681	0.975085424971642	0.978489682907186	0.979333912136922	0.975085424971642	0.979440749386166	0.979333912136922
30	0.925822889661243	0.859075302631425	0.889372852677472	0.920638909869792	0.907074781634885	0.889372852677472	0.931408505039291
30	0.957061225174046	0.946265182912043	0.945367683644921	0.946355148052471	0.934077676579805	0.957061225174046	0.946355148052471
30	0.91151360177112	0.887934619309019	0.92243206350416	0.92610540969204	0.929821396977314	0.92243206350416	0.92610540969204
30	0.932007897095271	0.959870440665887	0.959870440665887	0.948746233687328	0.966324725003498	0.953722407896531	0.959870440665887
30	0.965090245383777	0.899144829663899	0.945676985475045	0.968905733199366	0.954663935535969	0.954663935535969	0.968905733199366
30	0.834964759136161	0.7817407106314	0.814930147183173	0.749031237748499	0.813325294065417	0.749031237748499	0.749031237748499
30	0.960785649257197	0.909763278929563	0.943166587623461	0.958835292860132	0.909763278929563	0.97063854299184	0.960785649257197
30	0.90888186704036	0.902283968130039	0.908881867040359	0.908547000091711	0.907161352181892	0.908881867040359	0.908547000091711
30	0.894406430526133	0.89132646363238	0.925868621071324	0.895543143228935	0.924723317733569	0.878837428399111	0.895543143228935
30	0.991224142897818	0.983897623477151	0.984299619465264	0.982354282241111	0.979625383558442	0.992668504807748	0.983384670210615
30	0.873357695037065	0.870018918171526	0.86978209674469	0.867617935199476	0.867617935199476	0.903929314779865	0.885915824026442
30	0.91847995931026	0.669799664887946	0.880293608524559	0.906119763337388	0.893581468786842	0.906119763337388	0.893581468786842
30	0.916651358861449	0.851475792971173	0.931813327976616	0.931813327976616	0.913275553029038	0.93117192720876	0.931813327976616
30	0.966581585879121	0.961702031018197	0.961702031018197	0.948359424025844	0.961702031018197	0.949129931748223	0.945536435645207
30	0.977976219283512	0.98427518111031	0.98427518111031	0.977996926934344	0.984400061726495	0.977996926934344	0.977996926934344
30	0.927808094263154	0.799473861910728	0.922617678607955	0.911234525291272	0.911234525291272	0.922617678607955	0.911234525291272
30	0.908532046819338	0.922861904060205	0.96576529501856	0.969980615426923	0.935180694936057	0.972316877323067	0.969980615426923
30	0.956944392301243	0.97104936802565	0.97104936802565	0.97104936802565	0.97104936802565	0.973336267251836	0.97104936802565
30	0.855946079705887	0.871052363900514	0.935730948507777	0.952107586200796	0.882922224305213	0.952107586200796	0.954608799470344
30	0.922884802659193	0.711731460662849	0.842701506322486	0.871055830529962	0.799064124994172	0.896238931625216	0.871055830529962
30	0.973273712206304	0.934072205757229	0.953559301146386	0.94880214856633	0.946087285116456	0.966053174556838	0.968361851135457
30	0.877182882286124	0.929297606604438	0.863580751016942	0.879750180591887	0.921017827249295	0.898910420078191	0.883676162960417
30	0.959670462453476	0.95253883113706	0.94284981519313	0.950859137356789	0.951071247086874	0.951946695294034	0.950859137356789
30	0.958879140158287	0.96834494202398	0.966557431090199	0.966557431090199	0.96834494202398	0.960718103130044	0.96834494202398
30	0.972144581654833	0.966228174396356	0.970173339244007	0.959589852134469	0.953370638007282	0.966228174396356	0.964730230975947
30	0.862177414486391	0.857717671832429	0.930501770769232	0.940214163323009	0.921290601794705	0.947670372377362	0.947670372377362
30	0.859799696823323	0.926441844530666	0.920974778643662	0.920974778643662	0.920974778643662	0.920974778643662	0.920974778643662
30	0.990168357326816	0.989512896799722	0.989512896799722	0.986133834024851	0.989512896799722	0.989512896799722	0.986133834024851
30	0.980759091496495	0.93168467154099	0.935542136911899	0.97516757493887	0.970148541149877	0.980759091496495	0.980759091496495
30	0.938719980227948	0.915435500032836	0.924256038729332	0.924256038729332	0.924256038729332	0.92900198202134	0.923276154028022
30	0.936975038210523	0.899893424633716	0.931072821711707	0.931072821711707	0.919253943760318	0.931072821711707	0.92764698640821
30	0.93267836403642	0.888121730941882	0.944448809815753	0.939025912049194	0.932678364036421	0.939025912049194	0.939025912049194
30	0.977106035424709	0.974333644399212	0.976672937745571	0.979399335487249	0.977555998264587	0.976672937745571	0.979399335487249
30	0.960338649407474	0.960338649407473	0.953333238121098	0.953333238121098	0.961875404836503	0.953333238121098	0.953333238121098
30	0.954739746969317	0.955378577994601	0.924248390775089	0.922703449067146	0.899307463955643	0.934669457732007	0.922703449067146
30	0.96029151319736	0.859128398324865	0.942743476330575	0.968197600044726	0.919430314903321	0.951098238253757	0.973879359918664
30	0.88224108834553	0.946463497154422	0.944064896129166	0.937957414506981	0.942573429701198	0.937957414506981	0.937957414506981
30	0.896709620385209	0.853379779356711	0.935741217390138	0.935741217390138	0.935741217390138	0.915783659250687	0.935741217390138
30	0.87901392882623	0.768372548989644	0.84606094458056	0.861233253248641	0.816618407693935	0.861233253248641	0.861233253248641
30	0.938951811376959	0.911935951924373	0.909665465405536	0.914203957166638	0.929508974483908	0.911935951924373	0.914203957166638
30	0.950573131971428	0.950573131971428	0.950573131971428	0.950573131971428	0.950573131971428	0.966158173971793	0.950573131971428
30	0.925040648026028	0.904569238873312	0.913029239628169	0.913029239628169	0.858777306673543	0.926607264580066	0.913029239628169
30	0.946088811875136	0.955659165407722	0.95525069793817	0.965951688365521	0.952763499455061	0.965951688365521	0.965951688365521
30	0.800735653612076	0.606729815331526	0.770895981579461	0.64628991925627	0.800735653612076	0.741707370681033	0.64628991925627
30	0.976415231303817	0.976415231303817	0.9686014163305	0.95211303675788	0.976415231303817	0.954183145438477	0.95211303675788
30	0.84812543627587	0.733437887341474	0.850395028968839	0.855316871170637	0.714551270590717	0.86843033227126	0.86843033227126
30	0.910612917611993	0.891510383999609	0.914357617534752	0.926142098527616	0.884904986009857	0.914357617534752	0.926142098527616
30	0.967080737260355	0.984332462353585	0.987085332424559	0.987085332424559	0.987085332424559	0.987085332424559	0.987085332424559
30	0.971497246823272	0.979804971427622	0.971497246823272	0.952163730730671	0.971497246823272	0.971497246823272	0.952163730730671
30	0.919776987015355	0.962983562762112	0.973978208667353	0.972544640849573	0.962983562762112	0.973978208667353	0.972544640849573
30	0.890034760135508	0.766530036140633	0.907264189632578	0.907264189632578	0.723440947197928	0.896134270116864	0.907264189632578
30	0.979832515002064	0.972651397003501	0.982122633130524	0.976936401672911	0.975811373316781	0.956975318232812	0.971743614513618
30	0.906739545659561	0.8208052223773	0.907558463582107	0.907558463582107	0.893873068386949	0.857406936701023	0.904877914172417
30	0.946803427787455	0.925371536983211	0.938420430476748	0.939914005838041	0.927634914082145	0.946803427787455	0.936833696508447
30	0.862411344351855	0.639192777999928	0.81285320542047	0.798822451748299	0.709172280529664	0.833461713437801	0.833461713437801
30	0.935071095289814	0.920273290045844	0.931369704387944	0.939911550361267	0.9188367381829	0.931369704387944	0.939911550361267
30	0.950319518174755	0.933774242501616	0.943006629602222	0.930021028831421	0.918472348272382	0.938385086068953	0.937781922104629
30	0.980807229267985	0.942372974982952	0.95838789196822	0.976863796389982	0.942372974982952	0.971428733234084	0.984949190308048
30	0.973711415978539	0.947229635100329	0.987242429735507	0.985698785293254	0.977256461823268	0.987242429735507	0.985698785293254
30	0.872026730001258	0.906779470996427	0.894964126806918	0.892295516130996	0.866815150404687	0.863938702761526	0.916681880679576
30	0.839536881251143	0.762652722903923	0.822700368179901	0.836665625225217	0.783210683496127	0.842080684914242	0.836665625225217
30	0.893433054170645	0.858146233503868	0.893433054170645	0.8957880557259	0.890870250985652	0.8957880557259	0.8957880557259
30	0.941269579243055	0.941269579243055	0.892681177749387	0.892681177749387	0.876994395737283	0.876994395737283	0.921773264876796
30	0.922612935784385	0.799206059822136	0.851746106602529	0.92188645233585	0.909856405239367	0.861065286032607	0.932618344872839
30	0.859962734364159	0.766149002525151	0.852141180164125	0.852141180164125	0.747549217875441	0.852141180164125	0.852141180164125
30	0.946592768117037	0.935305337295854	0.935305337295854	0.951488848850265	0.923847825836518	0.960187942212731	0.960187942212731
30	0.852672228912334	0.78016907973505	0.852092222347537	0.844178447736127	0.825381063534276	0.844178447736127	0.857311721404382
30	0.942870715595768	0.952770907295798	0.942870715595769	0.935730234411842	0.937573516461789	0.942870715595769	0.942870715595769
30	0.945351811926893	0.929782428134018	0.939765264089798	0.922611995880256	0.859877063507285	0.939765264089798	0.940010394966355
30	0.975258457277312	0.95266925563472	0.967304309172108	0.966882150715513	0.964328780981198	0.963057504928452	0.966882150715513
30	0.967588013363105	0.97225673256703	0.967588013363105	0.958244557462427	0.974009665849277	0.958244557462427	0.967588013363105
30	0.901392792832296	0.983393511070552	0.981256387211921	0.981620790056918	0.981620790056918	0.981620790056918	0.981620790056918
30	0.944217424201192	0.92015161867114	0.967427417474124	0.967427417474124	0.967427417474124	0.967427417474124	0.967427417474124
30	0.938137557248161	0.910845310349203	0.954235867718018	0.955510578827324	0.890164685523407	0.955510578827324	0.955510578827324
30	0.946628947234618	0.940812544237207	0.946628947234617	0.92496513647283	0.949853960771867	0.946628947234617	0.937048033566672
30	0.915182763038343	0.929533518354754	0.937752746686006	0.937752746686006	0.950902858374244	0.950902858374244	0.937752746686006
30	0.91581319233287	0.92132273541188	0.936744339927497	0.936744339927497	0.934771234800569	0.936744339927497	0.936744339927497
30	0.907744730945279	0.913201419749613	0.912078604104752	0.887431043539917	0.899841705261976	0.902960151552071	0.887431043539917
30	0.906756685008984	0.655163104907139	0.821726143249198	0.86277138357766	0.817047223832821	0.906756685008984	0.878280448422579
30	0.911504209032167	0.854921472543995	0.842252291360789	0.913081847818034	0.782582238559343	0.871427804699909	0.913081847818034
30	0.909168201687403	0.920083562899031	0.920083562899031	0.910089977150939	0.908784195046164	0.908784195046164	0.895236920434426
30	0.947384691568074	0.958081379732289	0.987238985004397	0.987238985004397	0.987238985004397	0.987238985004397	0.987238985004397
30	0.927033346177263	0.917344157605127	0.902670111322255	0.902670111322255	0.928797834558099	0.927033346177263	0.902670111322255
30	0.950823525549169	0.958214299806311	0.939412742830952	0.939412742830952	0.944893442427689	0.939412742830952	0.958214299806311
30	0.967939121896257	0.969869990513788	0.969434812559717	0.970407405702454	0.970901118163138	0.970407405702454	0.969434812559717
30	0.949495546622122	0.924601078407248	0.949495546622122	0.924636579917723	0.93396529046326	0.922152201723938	0.924636579917723
30	0.916590052530778	0.85115568209593	0.850696074850239	0.916590052530777	0.832627313500566	0.916590052530777	0.913782617714491
30	0.972893539565763	0.976391836931785	0.963769233087411	0.963769233087411	0.902179681174671	0.963769233087411	0.963800392614263
30	0.899044576228108	0.701317554498269	0.826175246797238	0.875565691042055	0.865151567904656	0.826175246797238	0.884100343490785
30	0.939733613266845	0.963380431803252	0.951918144403966	0.94724300414855	0.94724300414855	0.939733613266845	0.94724300414855
30	0.969736128168339	0.918804539058192	0.965887599502125	0.963113778894442	0.951835180551376	0.963113778894442	0.963113778894442
30	0.875850383639472	0.876741165823615	0.838709951423033	0.831825055983561	0.838709951423033	0.838709951423033	0.831825055983561
30	0.936875450995796	0.97209433409208	0.946437924264656	0.929233118119702	0.97209433409208	0.929844717223554	0.946437924264656
30	0.969057160961109	0.96616600381342	0.96616600381342	0.960045123734435	0.96616600381342	0.96616600381342	0.960045123734435
30	0.909460955673555	0.880555580651235	0.909460955673555	0.881017568125823	0.910537591304602	0.909460955673555	0.881017568125823
30	0.903882410738575	0.835671837225986	0.894836648078092	0.843319693586697	0.904201644174874	0.904201644174874	0.861720085513241
30	0.922780975795087	0.741798150056641	0.872186699781984	0.916351832888829	0.884494555605178	0.916351832888829	0.911526962118525
30	0.791835655440952	0.485243389047776	0.671956966750617	0.750584437978646	0.542025875908787	0.750584437978646	0.750584437978646
30	0.884493038654114	0.911364159485566	0.884493038654114	0.875924521186592	0.886276405680253	0.884493038654114	0.876456700405695
30	0.976360896915712	0.985008325058501	0.976360896915712	0.973797317137623	0.976360896915712	0.976360896915712	0.972885198374162
30	0.887234841271343	0.89375964765749	0.908038798326802	0.909480625068876	0.883842488557178	0.908038798326802	0.909480625068876
30	0.803227959599356	0.812070254882835	0.812070254882835	0.823167521937275	0.850667781995809	0.850667781995809	0.864759924178443
30	0.848042021840377	0.803673811425806	0.885017704594254	0.935365300930227	0.834024999843529	0.935365300930227	0.935365300930227
30	0.903529844022272	0.707405845112335	0.853412079503698	0.871305047788903	0.889420612893464	0.871305047788903	0.871305047788903
30	0.959668800958089	0.984914618823473	0.984914618823473	0.984914618823473	0.984914618823473	0.98454102922476	0.984914618823473
30	0.882066442560087	0.922852054403915	0.950951496735667	0.950951496735667	0.950951496735667	0.92408919433768	0.950951496735667
[truncated: 3,501 more rows]
