# Supplementary material for: Mahalanobis distances for ecological niche modelling and outlier detection: implications of sample size, error, and bias for selecting and parameterising a multivariate location and scatter method
Source: PeerJ. 2021 May 11;9:e11436. doi: 10.7717/peerj.11436 (PMC8121071; doi:10.7717/peerj.11436)
Supplement: Supplemental Information 1 [file peerj-09-11436-s001.zip › 2-experiments/experiment-error/experiment-error.txt]

errors	smvrs	mcdrsh51	mcdrsh75	mcdrsh95	mversh51	mversh75	mversh95
0	0.95399148414958	0.951659398890475	0.96232628299338	0.951659398890475	0.96232628299338	0.951684012530584	0.951659398890475
0	0.916624639251518	0.770695868439828	0.889623346093554	0.889623346093554	0.813954883153009	0.921150283692381	0.889623346093554
0	0.983346212993972	0.979367250503634	0.979692471658302	0.979692471658302	0.979692471658302	0.976421084886724	0.981596255010294
0	0.986146478652026	0.974580231814819	0.986146478652026	0.986146478652026	0.986146478652026	0.986146478652026	0.986146478652026
0	0.988366897307142	0.988366897307142	0.99002026338585	0.989762129258293	0.99002026338585	0.99002026338585	0.989762129258293
0	0.969043254083045	0.969043254083045	0.968077812369646	0.963787609183502	0.937894837615851	0.96189698921565	0.963787609183502
0	0.969365485203425	0.969649880107951	0.971035864340624	0.962854752500402	0.971059260432046	0.971035864340624	0.962261138938925
0	0.948326633791561	0.933926975179108	0.933491140881273	0.933926975179108	0.933491140881273	0.933491140881273	0.945477723858231
0	0.98633121579172	0.968039136932629	0.984572670247082	0.979869347324472	0.964704447524759	0.982481448566835	0.979869347324472
0	0.973808239837238	0.973808239837238	0.97216280299568	0.969743062731514	0.965816088969583	0.965816088969583	0.968117849982587
0	0.95515486636272	0.949099582338339	0.95515486636272	0.95515486636272	0.960507797207544	0.949099582338339	0.95515486636272
0	0.985971549146438	0.977429534527561	0.985971549146438	0.985971549146438	0.983062307579004	0.980690250124189	0.986265024111737
0	0.986714870759711	0.970096284666262	0.985618910342137	0.978497915466596	0.932733523061967	0.978497915466596	0.978497915466596
0	0.965028416419996	0.942082413088584	0.942082413088584	0.958616888402873	0.915178290684153	0.942082413088584	0.958616888402873
0	0.978276471161408	0.973648080050008	0.977719429052158	0.977719429052158	0.978276471161409	0.977719429052158	0.977719429052158
0	0.957227386560716	0.919873106242022	0.944085908872726	0.935571548020544	0.947789277030303	0.944085908872726	0.935571548020544
0	0.984083571052905	0.978186775118367	0.976982978952421	0.978953507093182	0.981391409820169	0.984083571052905	0.978953507093182
0	0.986223615795795	0.986223615795795	0.980609528605098	0.986223615795795	0.986223615795795	0.964337548973755	0.98569671681054
0	0.987434540163516	0.981911095874844	0.987434540163516	0.980254598019648	0.976030324649853	0.987434540163516	0.984205485528323
0	0.970724901456387	0.954449648738902	0.956098109948314	0.964347814477116	0.940474148562926	0.956098109948314	0.959761621523641
0	0.956557416232635	0.955776006772968	0.948411117543573	0.943954404591808	0.938676837889861	0.956557416232635	0.943954404591808
0	0.982706899814687	0.940757497439657	0.972310700342287	0.97317354039976	0.921141006351522	0.978793979298663	0.977808786767364
0	0.978881388941567	0.938325572500671	0.975878255297514	0.969514344262647	0.969748452093036	0.976484647369062	0.969514344262647
0	0.976334137696275	0.929525408767911	0.976334137696275	0.971252218120322	0.976334137696275	0.976334137696275	0.973456787791498
0	0.956492508751394	0.946215419728218	0.957733770591036	0.947676984386608	0.942338804479698	0.946215419728218	0.946215419728218
0	0.947027978091931	0.940294420755213	0.942176803372997	0.937081309122161	0.943169772935756	0.942176803372997	0.937081309122161
0	0.934437586138155	0.69784560899579	0.934437586138155	0.896015974470395	0.894370089985697	0.940721227583497	0.905433482126144
0	0.98318302581055	0.969587379131971	0.974520622745951	0.96815585085313	0.975732044756804	0.974520622745951	0.974520622745951
0	0.971104805048202	0.94172514070787	0.971104805048202	0.980573003870148	0.927104659330888	0.971104805048202	0.980573003870148
0	0.950671614012563	0.924348532674638	0.938649100312459	0.938649100312459	0.924348532674638	0.938649100312459	0.938649100312459
0	0.990936195086897	0.990936195086897	0.990936195086897	0.990936195086897	0.991212255301787	0.981260496692137	0.990936195086897
0	0.980444837823069	0.959178610185982	0.971484830969664	0.964134075304228	0.912721502934177	0.955105985363625	0.968855131720029
0	0.97260739593062	0.925994327569971	0.95488088094187	0.971020206483052	0.925994327569971	0.971004940160055	0.971020206483052
0	0.987896826925344	0.991546675296384	0.990553942126244	0.9878092713494	0.983306808932634	0.987896826925344	0.983714675079416
0	0.963727842333197	0.794813520421323	0.87917497107058	0.960314288536906	0.933123558284414	0.87917497107058	0.960314288536906
0	0.984481028267827	0.984806150162196	0.968012122060353	0.968012122060353	0.940651850915636	0.984481028267827	0.968012122060353
0	0.967565053849379	0.952686772420815	0.968235259980771	0.957198693723098	0.968235259980771	0.968235259980771	0.968235259980771
0	0.990297230072916	0.992390379316442	0.99165915724196	0.986921162674898	0.98654494063996	0.990297230072916	0.986921162674898
0	0.967072534183645	0.967072534183646	0.935160920056461	0.967072534183646	0.907199263315879	0.927376062725701	0.964077382528328
0	0.98035493631798	0.98165566014939	0.959056283945262	0.959056283945262	0.964188674429708	0.976725770008	0.974639515345149
0	0.988062871206467	0.979626968952796	0.975414541087417	0.975414541087417	0.965174484439634	0.97370985045852	0.975414541087417
0	0.935771271572146	0.899544313662496	0.928797576546734	0.932358473851882	0.925466948998702	0.933693274495491	0.925493364436626
0	0.973526179381385	0.979581960002326	0.975771635643024	0.978187382304932	0.975771635643024	0.975771635643024	0.977224191401416
0	0.978359554430299	0.949577474806784	0.9754933592843	0.966825679673376	0.962441161293904	0.9754933592843	0.966825679673376
0	0.992222609187282	0.950232594786623	0.992222609187282	0.989803398403812	0.991495293308413	0.992222609187282	0.98958230439397
0	0.938407724750012	0.894244945694705	0.938407724750012	0.928419800718868	0.938407724750012	0.938407724750012	0.938407724750012
0	0.986914263889768	0.986914263889768	0.986914263889768	0.986914263889768	0.987014187822141	0.987841918528137	0.981922569959288
0	0.980917192700758	0.918685208573261	0.956542835453828	0.968085784054466	0.956542835453828	0.956588512040744	0.97358497399141
0	0.981305240071981	0.967343939723954	0.980605753243884	0.979251588474475	0.981305240071981	0.981305240071981	0.978885210466888
0	0.984975158974629	0.984975158974629	0.9800469429289	0.9800469429289	0.984975158974629	0.977019840845161	0.9800469429289
0	0.984621252604571	0.969610210204453	0.984274814812762	0.980478084791634	0.984382319775382	0.984621252604571	0.984726951719908
0	0.966492610575639	0.912420043604461	0.948245627041714	0.96375141729371	0.885617717792477	0.913271800522501	0.971855910451728
0	0.987301856162924	0.984586748833127	0.987301856162923	0.984116507827772	0.986792217360615	0.983297381610118	0.983627645493417
0	0.969113753793743	0.969113753793743	0.963478330288148	0.956306813290004	0.963478330288148	0.963478330288148	0.966744409390393
0	0.975229147432378	0.955574571079445	0.980899595246227	0.97967465896064	0.975229147432378	0.97967465896064	0.97967465896064
0	0.946298331555597	0.896785214013812	0.943811582576692	0.946059710296524	0.931733455462449	0.952987232255189	0.946059710296524
0	0.991561937786038	0.980077827792293	0.991561937786038	0.988761334932749	0.989387754617137	0.990542723336443	0.991210785526503
0	0.942323544757481	0.936908797417257	0.931966205003746	0.917364313885867	0.942323544757481	0.921483296648032	0.917364313885867
0	0.987037058350292	0.972847086909884	0.977336089120408	0.979719582782916	0.955272517429372	0.987037058350292	0.979719582782916
0	0.986209977731543	0.977503591234553	0.983230638528655	0.980504840366248	0.985445520634567	0.984571208419852	0.980504840366248
0	0.944850318222689	0.943019747354385	0.944850318222689	0.925782762593436	0.916297355305741	0.944850318222689	0.933845527246078
0	0.975809354731236	0.965315595330516	0.962799846727256	0.969340945803605	0.962799846727256	0.969340945803605	0.969340945803605
0	0.981110871039798	0.981110871039798	0.982760023966301	0.981110871039798	0.985655530049383	0.981110871039798	0.98342760589374
0	0.973513856560374	0.974601856166268	0.965967912854285	0.965967912854285	0.973513856560374	0.965967912854285	0.965967912854285
0	0.969944664910381	0.823432112532933	0.9418365839538	0.9418365839538	0.919642593706792	0.919642593706792	0.960860784353002
0	0.988970379722085	0.988970379722085	0.989204423750448	0.986133214046442	0.989204423750448	0.978887101406147	0.988970379722085
0	0.979585066535058	0.908570887930571	0.979585066535058	0.972593237389714	0.939564823870555	0.974673568663858	0.972593237389714
0	0.973054610595209	0.965355119596262	0.973054610595209	0.967718171527134	0.959567145194146	0.973054610595209	0.967718171527134
0	0.98013599080569	0.975636220332197	0.974669403030599	0.962899596256147	0.969379688202434	0.975636220332197	0.962899596256147
0	0.974052913337609	0.975441189669328	0.974052913337609	0.95798276105067	0.924238650615948	0.974138694692115	0.964491608673559
0	0.985077324109398	0.936846283238906	0.981852147265779	0.972776417315508	0.981852147265779	0.977795767805341	0.981852147265779
0	0.983863358646665	0.983863358646665	0.983863358646665	0.976934351551716	0.980559670732793	0.984342524867911	0.984342524867911
0	0.978368481690146	0.939740987518426	0.97356681674034	0.97356681674034	0.97356681674034	0.978368481690146	0.97356681674034
0	0.97209327549702	0.975816775107341	0.962719886566065	0.962719886566065	0.974683952204345	0.97209327549702	0.962719886566065
0	0.937012016890451	0.903078233161067	0.904494491819148	0.911485836429979	0.906426586561205	0.919569904633136	0.911485836429979
0	0.979283713854429	0.937919067007442	0.976418749273693	0.970795897917022	0.935465762014998	0.976418749273693	0.976381878025079
0	0.986470356622543	0.912543077398683	0.974008301440505	0.974236461687535	0.925988221327868	0.974008301440505	0.983110732619509
0	0.978003397585654	0.969470722789336	0.970794304218027	0.973731887311657	0.970794304218027	0.980197108683051	0.973731887311657
0	0.979256938675225	0.96671605811651	0.918705592120764	0.972205481286907	0.94921268228869	0.918705592120764	0.972205481286907
0	0.98020445252303	0.98020445252303	0.976911470102262	0.957908446140454	0.98020445252303	0.963032712354174	0.957908446140454
0	0.987352242426639	0.976863187748879	0.987352242426639	0.98123336870224	0.987352242426639	0.987352242426639	0.98145553105061
0	0.969571440141522	0.953324160259894	0.946934538266615	0.946934538266615	0.946934538266615	0.946934538266615	0.969571440141522
0	0.974452738781093	0.957194057086015	0.968173350653303	0.968173350653303	0.954738175035196	0.975974169525313	0.968173350653303
0	0.983354390064585	0.983354390064585	0.9704355618901	0.9704355618901	0.9704355618901	0.978836014678667	0.977666170757806
0	0.98210419430562	0.98210419430562	0.98210419430562	0.975908474996628	0.961120229538681	0.978554888155058	0.975908474996628
0	0.978293476026827	0.978293476026828	0.97299176727191	0.972282666074811	0.954367862881039	0.97299176727191	0.978752934982198
0	0.980230594254913	0.9824509560631	0.980230594254913	0.973727372922815	0.980230594254913	0.980230594254913	0.973727372922815
0	0.985846841038046	0.980479206863608	0.985846841038046	0.979894249186473	0.980479206863608	0.985846841038046	0.980479206863608
0	0.989043217973608	0.985157760207179	0.988006813662947	0.986471993615108	0.976298893967376	0.989323729475729	0.984705353026397
0	0.984778789807791	0.984373038352804	0.983999734257315	0.983875388706487	0.983171202305978	0.984778789807791	0.980949677159263
0	0.989402894464028	0.989402894464028	0.984221503635842	0.984547830558149	0.989402894464028	0.989402894464028	0.983979723025719
0	0.979123845783102	0.953273561588848	0.979123845783102	0.973255973253087	0.979123845783102	0.979123845783102	0.973255973253087
0	0.979301830447908	0.946119578792503	0.974998725629319	0.974998725629319	0.974998725629319	0.974998725629319	0.975275470745667
0	0.976362473800732	0.978383692934643	0.976362473800733	0.97986669933585	0.978668197351913	0.978383692934643	0.97986669933585
0	0.970087413302928	0.945689309624332	0.948854495644061	0.963986486701442	0.955539288665913	0.959582078514816	0.96710862620062
0	0.987303669994066	0.979056449108433	0.987004744848277	0.984940569044491	0.987303669994066	0.987303669994066	0.984119394485053
0	0.927749010888961	0.878886196271382	0.901151682846274	0.901151682846274	0.88332934617445	0.901151682846274	0.912322014608734
0	0.979730958693971	0.954782354483756	0.975978046112118	0.975978046112118	0.971922251437729	0.97875704418939	0.97875704418939
0	0.988087695146552	0.949970587700435	0.98771853465325	0.981814710656326	0.977181151506174	0.982179851144629	0.981814710656326
0	0.980662742248331	0.923443233124782	0.982111132676762	0.967686645159536	0.892570201287916	0.980662742248332	0.967686645159536
0	0.986221995300992	0.97342748895922	0.983591196521877	0.978351530527442	0.967312939796104	0.983591196521877	0.982556307562993
0	0.97806964328432	0.97806964328432	0.97806964328432	0.975851636523778	0.977925813492357	0.971671971192053	0.968714933147946
0	0.910409030087635	0.917097971895606	0.898148983367426	0.865950129597637	0.915922544661563	0.910409030087635	0.865950129597637
0	0.988668492502143	0.9848468276262	0.989266677593745	0.9848468276262	0.967325429006705	0.983873595365026	0.9848468276262
0	0.961474884570631	0.913099024233818	0.95109990728488	0.95109990728488	0.95109990728488	0.961474884570631	0.95109990728488
0	0.990206189579501	0.966773552703047	0.990206189579501	0.986085894499422	0.981995124814339	0.982143385928809	0.989583854006444
0	0.976738275324062	0.974257062953676	0.979506924727495	0.982550021911597	0.965137789930775	0.982550021911597	0.979506924727495
0	0.96347216303345	0.956237706718883	0.963097046229432	0.94422973787213	0.967698415866224	0.952856709289035	0.952856709289035
0	0.974431217795012	0.971240553619114	0.974431217795012	0.969934967826092	0.974431217795012	0.974431217795012	0.969934967826092
0	0.957185556966318	0.952018515215093	0.957185556966318	0.945087849659586	0.952018515215093	0.952018515215093	0.945087849659586
0	0.98511589261778	0.953155838200609	0.98511589261778	0.980010069506539	0.962859324775091	0.97105172030006	0.980010069506539
0	0.984053427124326	0.965284964220009	0.984053427124326	0.979001187960348	0.984053427124326	0.979001187960348	0.979001187960348
0	0.97521142061394	0.885606566183123	0.941252473775669	0.950364586886515	0.875475710678576	0.958616034555905	0.961355045000972
0	0.976482506522255	0.956303289343907	0.97317348656059	0.97317348656059	0.966173739517212	0.976482506522255	0.976482506522255
0	0.935431784018467	0.908262138340866	0.926448662564025	0.926448662564025	0.907074169167399	0.926448662564025	0.926448662564025
0	0.968053130644176	0.954652280157162	0.968053130644176	0.967678980007742	0.939163633024944	0.960750355370888	0.974349254656201
0	0.930229765269108	0.913624290392671	0.930229765269108	0.935417796022532	0.930229765269108	0.943020934104285	0.943020934104285
0	0.988310647193223	0.984634706779371	0.986697498835813	0.976573854920362	0.984634706779371	0.984634706779371	0.973647857874625
0	0.973237776884301	0.967763335562564	0.972894692288268	0.972873499984806	0.969465126578955	0.973042852936593	0.972873499984806
0	0.984801299857726	0.980848717893351	0.980848717893351	0.973059720633676	0.981375772110909	0.977101024919366	0.977101024919366
0	0.965317704666148	0.966622808096962	0.965317704666147	0.963184448189796	0.964102858922512	0.965317704666147	0.966925389661466
0	0.985078848120955	0.963365509276717	0.938851406319898	0.975628643852535	0.940917502513246	0.938851406319898	0.981364184697961
0	0.974604560601359	0.942248664461991	0.942248664461991	0.958989616277391	0.958989616277391	0.939256468060371	0.958989616277391
0	0.98937214406641	0.975186737189229	0.98937214406641	0.980925780344419	0.975186737189229	0.9889683464497	0.985710516313081
0	0.955977531433629	0.900334297107456	0.955977531433629	0.948976180622269	0.961166746111763	0.955977531433629	0.948976180622269
0	0.985021422869168	0.984700076401446	0.987771437502831	0.983895100751363	0.987771437502831	0.980363480991528	0.983895100751363
0	0.955247867979112	0.955247867979112	0.954517015231099	0.955351246246164	0.936404967842003	0.955351246246164	0.944496310407427
0	0.970438534586046	0.924238954689578	0.947061683763093	0.968049495904323	0.964499058447779	0.962835304609218	0.953219354694379
0	0.963036387224647	0.936602559956279	0.936602559956279	0.936602559956279	0.936602559956279	0.963036387224647	0.963036387224647
0	0.979217043578563	0.979217043578563	0.979217043578563	0.970338696237886	0.979217043578563	0.974013215657402	0.979217043578563
0	0.987607356072593	0.987607356072593	0.986007967279545	0.982123494801609	0.986007967279545	0.982123494801609	0.982123494801609
0	0.885203166604706	0.856145050416362	0.846621695117777	0.853563619707179	0.851445329449926	0.861309777019137	0.850979251806365
0	0.987323768702542	0.923236840681683	0.96297864548614	0.96943672778738	0.923236840681683	0.96943672778738	0.982794482056721
0	0.93357823184678	0.927017882320528	0.927017882320528	0.927017882320528	0.905122060055012	0.927017882320528	0.933693694977982
0	0.991452462792895	0.976820787809399	0.991659135618111	0.98355766761592	0.991659135618111	0.991452462792895	0.987495783276277
0	0.990970064254159	0.92897163462892	0.987959221915357	0.990298465664437	0.980708783961447	0.990970064254159	0.985051437556875
0	0.938794521823819	0.940310406414644	0.936743930973947	0.936743930973947	0.910984673269265	0.936743930973947	0.949486282069392
0	0.962343315237612	0.904566591209395	0.961367519608803	0.951382663416782	0.954020257240749	0.943177371364536	0.951382663416782
0	0.931697366348898	0.880268391521807	0.925553307749434	0.925553307749434	0.908547031907264	0.922274658835534	0.918089020039259
0	0.988946318606655	0.971163617376579	0.977341902410885	0.982986829633826	0.977341902410885	0.982986829633826	0.982986829633826
0	0.957706879734095	0.949007381788385	0.968361498889478	0.94868462061348	0.93890512086057	0.957706879734096	0.94868462061348
0	0.988635653222707	0.987909788213194	0.988635653222707	0.987909788213194	0.988635653222707	0.987909788213194	0.987909788213194
0	0.972545572412906	0.963780981994051	0.971169860757288	0.959637181389306	0.968448071249168	0.968448071249168	0.963780981994051
0	0.963744457196872	0.914217887762389	0.956763590395819	0.945827131896915	0.934327693693016	0.941990596202277	0.945827131896915
0	0.970800879564633	0.959747536200299	0.959747536200299	0.952657427494606	0.947665114047582	0.952657427494606	0.959747536200299
0	0.955462756656164	0.9465119040684	0.93745676388793	0.93641287556818	0.9465119040684	0.93745676388793	0.93641287556818
0	0.993179445410409	0.977770054644179	0.972976416787403	0.983309301309417	0.983309301309417	0.993179445410409	0.993179445410409
0	0.976090038600096	0.970091100465451	0.976090038600096	0.963305726047838	0.965737341359767	0.967746825312415	0.963305726047838
0	0.974579601197737	0.948167201260022	0.963902071625823	0.957011676149927	0.966030639139231	0.966030639139231	0.957011676149927
0	0.97821236437718	0.905448958007316	0.971235852656356	0.960117318282516	0.923927343173918	0.969280125082521	0.960117318282516
0	0.940526358566443	0.91111988401768	0.940526358566443	0.931257553982422	0.93384829306379	0.940526358566443	0.931257553982422
0	0.991867774810556	0.988870814472598	0.988870814472598	0.990882996285555	0.991867774810556	0.991867774810556	0.991867774810556
0	0.966146211894427	0.96912849257762	0.956618958671274	0.964044620029853	0.96714803677119	0.951493202623549	0.964044620029853
0	0.985333471402691	0.980723354392442	0.980723354392442	0.985333471402691	0.963414040222935	0.988129159583833	0.983942338034965
0	0.9567925998892	0.906720923666736	0.931464047403391	0.915985541705721	0.939324411262109	0.927327492139449	0.915985541705721
0	0.975396315676641	0.964166659744236	0.962462830624467	0.97356312600176	0.954547313448397	0.969702578668299	0.97356312600176
0	0.977801904479157	0.904194499659571	0.943466108832969	0.935188529289151	0.924601307521616	0.962326563283496	0.977801904479157
0	0.936244491997781	0.752082309911082	0.900295412542311	0.926669276636006	0.866710188016335	0.936244491997781	0.919046522369041
0	0.983307679248256	0.948622896547464	0.983307679248256	0.969907082392998	0.925132263290447	0.965879973478077	0.973367176361354
0	0.975688121865278	0.943910060406159	0.956993449677371	0.953311687789774	0.96493999958652	0.971093000411138	0.975688121865278
0	0.977089668837076	0.980632246545634	0.977089668837076	0.95601202315255	0.977089668837076	0.966374808116997	0.966374808116997
0	0.986218755762095	0.98055865451518	0.984273115330297	0.975716194823187	0.960368360693425	0.984273115330297	0.977236377826726
0	0.975230516559526	0.939485896169804	0.975230516559526	0.966621603548637	0.975230516559526	0.975230516559526	0.966621603548637
0	0.953702283307612	0.956548758995026	0.953702283307612	0.948076159911649	0.953702283307612	0.955333895876249	0.958884615266991
0	0.899992025933734	0.85802677462051	0.895485469751166	0.882537718945803	0.887334007281308	0.895485469751166	0.882537718945803
0	0.975123928799762	0.975335676972339	0.975123928799762	0.972949286249391	0.975123928799762	0.977426791650626	0.972949286249391
0	0.991164654440796	0.991164654440796	0.991164654440796	0.990776655098579	0.989174827544172	0.991164654440796	0.991164654440796
0	0.99017438738234	0.962369832134737	0.99017438738234	0.990671594399725	0.99017438738234	0.99017438738234	0.99017438738234
0	0.947712482791051	0.8812555700829	0.919767783795794	0.947712482791051	0.919767783795794	0.947712482791051	0.947712482791051
0	0.990351407617966	0.984984945230067	0.984623390299863	0.982245563664276	0.984623390299863	0.98740739647141	0.984444898792104
0	0.977319045412183	0.971245313099224	0.979680987627683	0.979680987627683	0.975756844763478	0.978812804050453	0.979680987627683
0	0.961794660612959	0.826258765496598	0.925155494472382	0.918054126378421	0.805990444247983	0.903808975648079	0.940349381151426
0	0.986551327652638	0.977528221845426	0.984969426961226	0.984969426961226	0.977528221845426	0.984969426961226	0.985140482361844
0	0.962832933740152	0.936644183919252	0.956782238029253	0.958098177272258	0.937860585746085	0.964203127514774	0.958098177272258
0	0.986238144200513	0.974544550273491	0.978554697138381	0.978005920859277	0.981920514008388	0.986238144200513	0.978005920859277
0	0.98466835822003	0.973602709840681	0.978171771691509	0.971953022928032	0.983659587737182	0.978171771691509	0.971953022928032
0	0.9544032551921	0.940987216944976	0.9544032551921	0.934083062842489	0.957374170954648	0.9544032551921	0.944853540648659
0	0.955309447773021	0.959325113924531	0.945867321082008	0.936880686004871	0.947644650851842	0.909888225029095	0.946798975496948
0	0.95389778746601	0.892196535230623	0.937714569796804	0.952942172293019	0.859646520769248	0.952942172293019	0.952942172293019
0	0.947726398677184	0.925531903546316	0.950961957085457	0.951865852316312	0.939571400579966	0.950111484598122	0.950961957085457
0	0.985537303116215	0.986594246506628	0.985537303116216	0.986594246506628	0.986917364731464	0.985537303116216	0.988463957977692
0	0.93269854518359	0.893211718555951	0.927877819479989	0.918676857814548	0.93269854518359	0.93269854518359	0.918676857814548
0	0.964604873403768	0.930735382667296	0.957503746013016	0.953756695459604	0.948161514682105	0.953756695459604	0.957503746013016
0	0.975517749352079	0.975517749352079	0.97632653821067	0.97598135856648	0.97632653821067	0.97632653821067	0.973194668455506
0	0.944024746296027	0.938416433178884	0.936930471468048	0.943838823170562	0.92807568847294	0.943838823170562	0.943838823170562
0	0.983205668923312	0.960719253355063	0.981975062731925	0.981975062731925	0.965431847416287	0.949466357550606	0.983205668923312
0	0.950876119266032	0.950876119266032	0.950876119266032	0.936843960323775	0.950876119266032	0.950876119266032	0.936843960323775
0	0.976381902918439	0.976381902918438	0.969715816311924	0.965706360754472	0.943575101608602	0.956683668974906	0.965706360754472
0	0.973219854514473	0.979039425135279	0.973219854514473	0.975061120998914	0.97854280738086	0.972812425675277	0.967138810351321
0	0.985061868641091	0.967328515382486	0.977058208709371	0.970661781420299	0.973586714959042	0.975027720450488	0.970661781420299
0	0.975599911613696	0.97598392400485	0.97598392400485	0.969261183293895	0.977079653618023	0.97598392400485	0.969261183293895
0	0.982345083261046	0.978571287983821	0.981981739672152	0.976330647457967	0.977931102674362	0.980058136135236	0.976330647457967
0	0.988261076062083	0.988261076062083	0.983571649237049	0.983571649237049	0.988261076062083	0.983571649237049	0.980889558331634
0	0.9858998913012	0.9858998913012	0.9858998913012	0.987829648623356	0.9858998913012	0.9858998913012	0.987829648623356
0	0.971791945111642	0.942017457195303	0.964003636146569	0.971791945111642	0.948895569113327	0.971791945111642	0.973217001139749
0	0.977352944689268	0.977352944689268	0.962188954954101	0.959201656006438	0.967866863138241	0.962969502615284	0.959201656006438
0	0.962116024028719	0.962116024028719	0.962116024028719	0.953779071896066	0.966436694612552	0.962116024028719	0.953779071896066
0	0.971205804065495	0.971205804065495	0.971205804065495	0.972799145571865	0.972799145571865	0.971205804065495	0.965117967974467
0	0.982087467041673	0.981177832727869	0.982087467041673	0.975388154181535	0.982087467041673	0.982087467041673	0.975388154181535
0	0.984904943409335	0.978777634130913	0.982031036952583	0.982031036952583	0.981227778469164	0.973077066902068	0.982031036952583
0	0.943462073753301	0.915809887766973	0.933003282108904	0.925788188278618	0.908010419868998	0.943462073753301	0.925788188278618
0	0.962852599657936	0.943893325743438	0.952970674952142	0.952970674952142	0.966265827695718	0.952970674952142	0.958458215519506
0	0.977515938314416	0.932888559959708	0.960366431045238	0.960366431045238	0.958933038841369	0.960366431045238	0.960366431045238
0	0.949745059443829	0.947070713044819	0.949745059443828	0.949745059443828	0.949745059443828	0.950006007611748	0.952985477887143
0	0.988278074843715	0.98640162013633	0.988278074843715	0.9801692254536	0.988278074843715	0.988278074843715	0.983288940251224
0	0.946837100108459	0.91331550992804	0.91331550992804	0.946837100108459	0.890373782045188	0.897931510331501	0.938228917554973
0	0.983771341773764	0.977617332502421	0.968697022007399	0.968697022007399	0.981047111650794	0.983771341773764	0.981047111650794
0	0.982439220457783	0.982439220457783	0.982439220457783	0.97603653763705	0.982439220457783	0.982439220457783	0.976411699629492
0	0.968957496209143	0.942157048758914	0.951641135021784	0.951668259640075	0.935590549736256	0.951641135021784	0.951641135021784
0	0.989966830966997	0.936879396602705	0.971951066637474	0.975905489200578	0.975905489200578	0.986069028067114	0.98142389232751
0	0.972367251694181	0.926532592659277	0.970867755472457	0.965822473437558	0.926532592659277	0.966685104823227	0.970867755472457
0	0.979948950979354	0.859822008305147	0.976359394690325	0.971740054170148	0.904347237016745	0.972297157358356	0.979948950979353
0	0.962095161787029	0.951147368227133	0.956131253286753	0.964559882860379	0.969815443529094	0.962095161787029	0.957511438860311
0	0.960439728603307	0.959317370222776	0.956873730893907	0.947901519484854	0.956873730893907	0.956873730893907	0.956873730893907
0	0.964600827771311	0.906881826526865	0.928554341200846	0.958867127575834	0.895334237270403	0.958867127575834	0.965607715271812
0	0.98888184190142	0.984516846865162	0.984516846865162	0.984516846865162	0.984516846865162	0.984163750891823	0.984516846865162
0	0.968977916413489	0.96328895177613	0.966417245138892	0.96328895177613	0.96328895177613	0.955836069731801	0.966417245138892
0	0.972909065159629	0.952766588279275	0.965989740165699	0.963002956118947	0.95323379696717	0.96575728603724	0.963002956118947
0	0.989025522302771	0.980613003071168	0.985241666270782	0.98130734752363	0.974142426721861	0.989025522302771	0.98130734752363
0	0.986328358581357	0.98344525761616	0.98344525761616	0.980371174123334	0.984713624859161	0.98344525761616	0.98344525761616
0	0.976057517857061	0.951585448125796	0.96907574583113	0.970027190289823	0.972863527343447	0.972863527343447	0.970027190289823
0	0.984730615506263	0.980592689694075	0.985803518661294	0.985262614938185	0.969157227830625	0.984730615506263	0.985262614938185
0	0.93278128667376	0.826122766947633	0.873740942865849	0.879537507780818	0.934206587341716	0.879537507780818	0.881536556076189
0	0.987521646479048	0.987521646479048	0.987521646479048	0.982568204185211	0.97583740854469	0.987521646479048	0.980185490168931
0	0.985134135687079	0.979132074512131	0.985134135687079	0.983557380770349	0.983557380770349	0.985134135687079	0.981633695395534
0	0.979632096034547	0.979632096034547	0.974277188732256	0.974277188732256	0.96148720254238	0.974277188732256	0.974277188732256
0	0.987284154830196	0.987284154830197	0.987284154830197	0.971427263887228	0.972813854267259	0.982818713281128	0.98389184192001
0	0.981931985112856	0.954451550307508	0.960663143306929	0.960663143306929	0.977112177665375	0.960663143306929	0.969181221376136
0	0.983053266691848	0.978316408342853	0.978207904218415	0.978207904218415	0.978027523925822	0.978207904218415	0.977316959103111
0	0.969737238330875	0.969737238330875	0.963669452628278	0.950589807240886	0.961338390793334	0.961338390793334	0.950589807240886
0	0.989276262785081	0.989276262785081	0.983018316027551	0.98010422622418	0.954100096846413	0.983119556028154	0.98010422622418
0	0.963734091311501	0.921862000178941	0.937971399231766	0.953023616976094	0.949491033840271	0.942021684959257	0.959270238450951
0	0.940279160350455	0.926997074996445	0.904741231193931	0.926997074996445	0.904741231193931	0.915940332142969	0.926997074996445
0	0.989337304079419	0.953656359346664	0.98390367491251	0.981228830402465	0.981412100856745	0.988227381083879	0.981228830402465
0	0.977692495280442	0.955873271410832	0.973128719596041	0.974981859926872	0.977692495280442	0.977692495280442	0.97919506106878
0	0.980353945795837	0.976211770938171	0.960041904959902	0.979367319110103	0.976200946098805	0.976200946098805	0.976200946098805
0	0.977280446098378	0.977280446098378	0.977280446098378	0.974143983363533	0.973959263506737	0.976215971687271	0.974143983363533
0	0.982217014795568	0.968965209572179	0.982217014795568	0.966588340941261	0.972601426599615	0.968965209572179	0.968965209572179
0	0.975564482694589	0.975564482694589	0.975564482694589	0.975564482694589	0.975564482694589	0.975564482694589	0.975564482694589
0	0.975906522006699	0.953817581185331	0.975906522006699	0.975906522006699	0.96710777278661	0.975906522006699	0.977610685930263
0	0.971398712943926	0.971398712943926	0.971398712943926	0.945442573994955	0.975848884334584	0.971398712943926	0.962975938488262
0	0.964065507404152	0.915589788814497	0.958320011250942	0.950682820893518	0.950682820893518	0.964065507404152	0.967275648799461
0	0.972744716620016	0.949771099405276	0.953519263141918	0.958067260771523	0.947058080893388	0.953519263141918	0.958067260771523
0	0.989216337869488	0.986047237352259	0.989216337869488	0.989216337869488	0.989216337869488	0.989216337869488	0.989216337869488
0	0.98245562174712	0.98245562174712	0.98245562174712	0.972784776228032	0.978057418431345	0.981056777527338	0.977326586884019
0	0.970925377440836	0.95822801436059	0.970925377440836	0.960164842777687	0.974771446042742	0.970925377440836	0.963611729228702
0	0.976569247388879	0.963435118853133	0.976569247388879	0.951520175705473	0.974974496998134	0.966242623383256	0.962268765171393
0	0.988318158536461	0.988318158536461	0.988318158536461	0.989055939698059	0.988318158536461	0.988318158536461	0.98606803489523
0	0.944858851602883	0.903170632745044	0.933082460685745	0.928914524171716	0.933082460685745	0.928914524171716	0.928914524171716
0	0.991714368646608	0.991714368646608	0.987721779833812	0.982456991782082	0.981583109927433	0.982456991782082	0.982456991782082
0	0.968302601151988	0.964143047135009	0.964143047135009	0.965737843019918	0.968302601151987	0.97209690587088	0.965737843019918
0	0.947123744531962	0.870134933094014	0.931173735569249	0.933160225180568	0.887765585626782	0.939119309659944	0.935324995125714
0	0.973378468597087	0.952485054644005	0.964578567876243	0.972893265511973	0.959604484574055	0.967043406573343	0.972893265511973
0	0.985007193540843	0.975411333602646	0.980903835848427	0.975411333602646	0.975411333602646	0.979097949092769	0.975411333602646
0	0.961645669524762	0.960201627380807	0.950337552078884	0.951309779595083	0.951309779595083	0.951309779595083	0.951309779595083
0	0.961989714945561	0.894142629972069	0.928716612494103	0.930446243128226	0.864391031526634	0.956880949673371	0.950739026954675
0	0.964797304366474	0.945609226305843	0.964797304366474	0.929295954235135	0.954221244304043	0.964797304366474	0.929295954235135
0	0.979763827737624	0.982161386016728	0.979763827737624	0.979763827737624	0.982929307328849	0.979763827737624	0.975887091701655
0	0.975170811438781	0.965007141996093	0.966481131401295	0.971471949973519	0.951059023448134	0.972545305113862	0.971471949973519
0	0.969833653207924	0.953137229396636	0.964119437452372	0.956776578592676	0.940356329247379	0.958329192222862	0.956776578592676
0	0.988407618286786	0.989704382743677	0.987752561434309	0.989698531856099	0.987752561434309	0.984376291090365	0.989698531856099
0	0.988160833194762	0.970829360839499	0.988508660318268	0.984103566212633	0.988508660318268	0.988508660318268	0.984103566212633
0	0.974573860442591	0.976352980088012	0.951123231558889	0.970376306348114	0.919335137865321	0.968072685917044	0.970376306348114
0	0.979273664993572	0.977788946991519	0.976953750156353	0.976953750156353	0.96681170476987	0.976953750156353	0.976953750156353
0	0.97387291985054	0.957379352514311	0.972624798182732	0.97387291985054	0.963819103485929	0.953496963619947	0.975092515020478
0	0.986337126552616	0.982535450680065	0.986337126552616	0.970908101838629	0.979772827675693	0.986337126552616	0.981496476817688
0	0.973245627691682	0.973245627691682	0.953526012267106	0.947107608428199	0.936276824440304	0.961890863354227	0.956089745611399
0	0.962259396234641	0.939638858866818	0.943103625454089	0.940366969201364	0.940366969201364	0.939558605218167	0.940366969201364
0	0.932695961316074	0.88932623720099	0.932695961316075	0.924410645477179	0.932695961316075	0.932695961316075	0.929827783914471
0	0.970098902231055	0.965404238819438	0.969182121616908	0.970098902231055	0.967875749657428	0.971191654232967	0.961751746759458
0	0.989940526975153	0.989071500227282	0.988791049090474	0.982954565082027	0.988791049090474	0.982954565082027	0.982954565082027
0	0.920267733024238	0.894006539379068	0.920267733024239	0.921369609488292	0.88865558843522	0.920267733024239	0.921369609488292
0	0.984538476573662	0.979023298919007	0.978421752612169	0.972300438397712	0.978421752612169	0.978421752612169	0.97291382331659
0	0.984868009719293	0.957842561342526	0.982488248957877	0.984868009719293	0.971105867920132	0.984868009719293	0.984868009719293
0	0.975451082800335	0.918497449264599	0.93942036029333	0.96242868862212	0.96052183083809	0.968059232379911	0.96242868862212
0	0.969539461840329	0.945535743849163	0.966394194867526	0.969682583377523	0.966394194867526	0.968861155912749	0.969682583377523
0	0.945601605856358	0.864550995249751	0.87438660478489	0.880827912940211	0.945601605856357	0.91235461974954	0.880827912940211
0	0.980486014736888	0.980486014736888	0.980486014736888	0.980790409154753	0.980486014736888	0.980486014736888	0.975259580289087
0	0.973426175230807	0.929110438633378	0.929110438633378	0.961777271089582	0.91802031631423	0.95461019323213	0.971613304917313
0	0.972658950027316	0.976874554075101	0.972658950027316	0.963640644323979	0.96152919652253	0.963640644323979	0.963640644323979
0	0.969756001078832	0.896944887573049	0.956669417418804	0.956669417418804	0.965584158918467	0.965584158918467	0.956669417418804
0	0.932981935417736	0.794298454357652	0.92265774495061	0.932981935417736	0.870224146610022	0.914201858693749	0.932981935417736
0	0.981561524948637	0.980784002866913	0.980057740712108	0.957299988878926	0.956232424203712	0.975147754016973	0.965248354100305
0	0.975032328409585	0.97048718238303	0.975032328409585	0.968711730581458	0.970129723842403	0.969456393788155	0.96765684860117
0	0.964719938229177	0.973854486697786	0.957216647722224	0.973854486697786	0.957216647722224	0.964719938229177	0.973854486697786
0	0.969847878211232	0.967375886802035	0.969847878211232	0.967375886802035	0.941851772699832	0.969847878211232	0.967057768297807
0	0.957190294656924	0.921416668835229	0.945537881283465	0.932300686439567	0.908596792050757	0.932300686439567	0.931216067321748
0	0.942575554313147	0.909184840591216	0.931268964188078	0.931268964188078	0.942575554313146	0.915728525053185	0.952194270128572
0	0.981909753664607	0.980797424656613	0.981909753664607	0.980797424656613	0.983699691368817	0.981909753664607	0.980797424656613
0	0.985644579903899	0.975479175892809	0.985635481905329	0.982058632220572	0.988892460090703	0.969621239933984	0.985644579903899
0	0.983527473308056	0.985206581319308	0.983527473308056	0.988098361461423	0.983527473308056	0.983527473308056	0.988098361461423
0	0.988405516805279	0.961107081225338	0.982597170084339	0.970505238675433	0.958868672466461	0.982597170084339	0.970505238675433
0	0.959548849907751	0.899002045818456	0.937586203387123	0.948109128632849	0.948109128632849	0.948109128632849	0.948109128632849
0	0.943595400707889	0.92599907892162	0.943595400707889	0.929256786399465	0.92496259753495	0.943595400707889	0.929256786399465
0	0.973631054751803	0.954075754375036	0.932813412988963	0.944121774493101	0.932813412988963	0.932813412988963	0.955381457121966
0	0.948807809296465	0.941147203623474	0.948807809296465	0.954964893889152	0.946026722924285	0.948807809296465	0.948807809296465
0	0.979845082098993	0.979845082098993	0.964697521598737	0.971285350789856	0.979845082098993	0.971285350789856	0.973043633871846
0	0.963410150627599	0.916835080449998	0.963410150627599	0.958331048828234	0.916552650860809	0.961870272272484	0.963410150627599
0	0.968303947962376	0.944041003492176	0.959756619716586	0.960811131936265	0.956470398627072	0.963065281624977	0.958174778033443
0	0.990015274251916	0.950948866220188	0.985730877154237	0.986296304830358	0.98412612365805	0.987148688292438	0.980500880193928
0	0.987826976428781	0.987826976428781	0.985656090245413	0.981391544246905	0.98720276548381	0.985656090245413	0.979814137004474
0	0.923676518156549	0.941641986405359	0.903180119062559	0.846531759684691	0.930853563046573	0.903180119062559	0.846531759684691
0	0.982663048234628	0.957899873973031	0.977388580791332	0.982072363166139	0.950123971027088	0.977388580791332	0.982072363166139
0	0.984472712204894	0.978186703686688	0.980469507193912	0.979928030610125	0.984472712204894	0.980469507193912	0.979928030610125
0	0.967097887180961	0.958334881374565	0.94521863924492	0.950870039941136	0.949653087516272	0.961926225886222	0.959334105280173
0	0.98857053974526	0.960867819415699	0.98732283073897	0.979983650431786	0.988437586804837	0.98857053974526	0.979983650431786
0	0.97527649353058	0.970985961767436	0.97527649353058	0.979396152574517	0.97527649353058	0.97527649353058	0.980469811288212
0	0.982649768338055	0.972663175143124	0.977370636546522	0.983555577420838	0.977370636546522	0.982649768338055	0.983780577467364
0	0.978825330295111	0.949213002822866	0.975975496693539	0.974329159865103	0.976591061729393	0.974329159865103	0.974329159865103
0	0.979212179101051	0.974313353152805	0.979212179101051	0.971871694061621	0.975489540889958	0.979212179101051	0.975489540889958
0	0.965938947415797	0.959699568006139	0.965938947415797	0.966193888822432	0.96107522943605	0.958867519516005	0.963237628148772
0	0.962840501846906	0.95878652947332	0.961228372606589	0.946209221556003	0.963979977570354	0.963084131691271	0.946209221556003
0	0.979880902933131	0.952312531229284	0.956030087430646	0.975799826477985	0.95909731597621	0.979880902933131	0.980976500393717
0	0.982350874851624	0.917507534843381	0.977546309340694	0.977546309340694	0.961392529247522	0.982350874851624	0.98031643148937
0	0.985503320702439	0.983858565571655	0.984346771795581	0.976748695842221	0.978901222879218	0.976748695842221	0.975976097525174
0	0.976782972616945	0.949758185473334	0.956250801833324	0.959258211119879	0.949758185473334	0.956250801833324	0.959258211119879
0	0.960881398906821	0.965499061369892	0.953907821398491	0.94276679599981	0.950033374384691	0.959179498078371	0.959179498078371
0	0.965381238958303	0.975056850845583	0.965381238958303	0.952258547311604	0.965381238958303	0.956583675565441	0.952258547311604
0	0.994327197363722	0.994419199154375	0.994327197363722	0.995062341707759	0.991127789845866	0.991127789845866	0.994327197363722
0	0.991234542289507	0.991234542289507	0.98912572837241	0.98912572837241	0.991234542289507	0.986010399159751	0.991234542289507
0	0.986685912130231	0.968974650539482	0.968974650539482	0.968974650539482	0.971255581758669	0.966177782482615	0.968974650539482
0	0.932958993580225	0.930337845544855	0.932958993580225	0.919513993222435	0.930337845544855	0.917670831859338	0.919513993222435
0	0.980427964487232	0.963878876106462	0.970115579510641	0.970115579510641	0.95578616011225	0.959826787291723	0.970115579510641
0	0.964414826695534	0.967075421150955	0.964414826695534	0.967075421150955	0.964345149882403	0.969623007520593	0.967075421150955
0	0.992563613748066	0.987577994338683	0.992563613748066	0.991783006576243	0.982052045804619	0.992563613748066	0.991783006576243
0	0.981422557193386	0.974621696963226	0.975904443083782	0.975904443083782	0.975904443083782	0.975904443083782	0.975904443083782
0	0.992223824958302	0.991548289886827	0.990010279828255	0.99138269531222	0.984188224131031	0.989554460972829	0.99138269531222
0	0.974737569438995	0.976483543590606	0.974737569438995	0.975840800988161	0.964795483647075	0.974737569438995	0.976483543590606
0	0.969682727748762	0.963113893079414	0.960799019116879	0.958257771479024	0.956491957395638	0.969366365608217	0.958257771479024
0	0.962974506866242	0.949632192128658	0.922897961200703	0.96224803714486	0.956611158977627	0.949366459712459	0.96224803714486
0	0.96889925880341	0.955845378527851	0.962060947943675	0.948701543913783	0.937707098069739	0.944383766937503	0.948701543913783
0	0.979904264818178	0.958520657553093	0.978605785162727	0.979801947448528	0.961822557218135	0.979801947448528	0.97349769332325
0	0.978044131646951	0.978044131646951	0.936774164212052	0.946479030811356	0.936774164212052	0.935523723948948	0.95402168055756
0	0.983011456355332	0.935555344455812	0.968360341492918	0.960562639982463	0.938601889648046	0.968360341492918	0.960562639982463
0	0.981936382444729	0.978161720685999	0.973598759264526	0.98062027154558	0.935412167767457	0.973598759264526	0.98062027154558
0	0.987687455934616	0.984791159988089	0.987687455934616	0.986028070941087	0.986028070941087	0.979470659044185	0.986028070941087
0	0.968240859540404	0.907252793536279	0.918449914965129	0.930360276298982	0.918449914965129	0.968240859540404	0.960472580199238
0	0.959840083601454	0.960795483891946	0.959840083601454	0.938105512156257	0.958512809527072	0.959840083601454	0.938105512156257
0	0.98298249578377	0.944492959599019	0.972184896441444	0.975096583364654	0.943831733264112	0.972184896441444	0.977163292379843
0	0.981544385758458	0.972768241620191	0.981544385758458	0.977195783409099	0.974944794694532	0.981544385758458	0.977195783409099
0	0.974323549126289	0.913686459398674	0.967424016079623	0.972108681016868	0.974323549126289	0.974323549126289	0.978009426002418
0	0.9530635758379	0.967235808410977	0.9530635758379	0.937740754577057	0.967235808410977	0.930222929940582	0.930222929940582
0	0.9453812309197	0.921419530317273	0.938454236570731	0.938454236570731	0.938454236570731	0.9453812309197	0.938454236570731
0	0.980273501031986	0.942684405862846	0.954586995537178	0.972474962467497	0.975949144946869	0.975949144946869	0.975949144946869
0	0.986888348089243	0.986888348089243	0.986888348089243	0.979733008051436	0.986888348089243	0.983521041809009	0.979733008051436
0	0.973021868286597	0.948063938943286	0.967596149738286	0.959950964558611	0.967596149738286	0.967596149738286	0.963276198593226
0	0.971392209913171	0.932070347809284	0.957565449581529	0.961653154366725	0.95701636388792	0.95701636388792	0.961653154366725
0	0.983640639503232	0.97372410663167	0.983640639503232	0.980506715909379	0.97372410663167	0.980506715909379	0.980506715909379
0	0.921123406548924	0.824437339630083	0.882156352283203	0.89890226918927	0.874688542401962	0.864764890469163	0.908879076257489
0	0.95546911323086	0.927152221757183	0.957653544325107	0.955509277146855	0.927152221757183	0.95546911323086	0.955509277146855
0	0.977421388905106	0.940562620583876	0.954971981154115	0.964114000396453	0.95834155142144	0.960034079516586	0.963093800411689
0	0.98552920981399	0.98020309947067	0.984612778019364	0.983331072101747	0.98450157934074	0.98552920981399	0.983331072101747
0	0.943687329873345	0.933655281895674	0.947687659620152	0.957503723115522	0.949339185972042	0.943687329873345	0.957503723115522
0	0.982389611103342	0.966471068757968	0.982389611103342	0.976862162224528	0.982068959369923	0.982068959369923	0.982389611103342
0	0.964376785453694	0.959315976208617	0.955797408068309	0.947433746847963	0.964376785453695	0.955797408068309	0.955797408068309
0	0.952900510733211	0.954044265577443	0.949680754865088	0.960787626225251	0.946569092960083	0.961625347416424	0.960787626225251
0	0.946030115238348	0.927630464639604	0.919185104826415	0.932267542733027	0.907150054016444	0.936624109472309	0.936624109472309
0	0.97845990753468	0.944180796189678	0.96970306007297	0.97845990753468	0.976557820402466	0.96629773063346	0.981131864449282
0	0.977642754704451	0.965519325777392	0.954764679108737	0.952470558578423	0.954764679108737	0.969271864296728	0.954764679108737
0	0.973875577887577	0.970910070413543	0.967494075015476	0.972674793601783	0.971782262506219	0.979774636839789	0.979774636839789
0	0.980227796371431	0.914480856097458	0.957632949834016	0.980227796371431	0.867961135389976	0.980227796371431	0.978769215358381
0	0.977422155518485	0.963969796982192	0.96493670171181	0.97587799906426	0.963969796982192	0.967524402790169	0.976748085653014
0	0.978217280448722	0.909721516657088	0.953455798764308	0.96166997614686	0.920638158335138	0.96166997614686	0.973624425785942
0	0.975547054686858	0.903494026633609	0.951882449681672	0.953075446514586	0.858912947235372	0.961603503796775	0.953075446514586
0	0.987227411637055	0.977255409079349	0.985974910388738	0.97928164875595	0.975199982347392	0.97928164875595	0.97928164875595
0	0.983977677488385	0.983977677488385	0.983977677488385	0.985598447764796	0.983977677488385	0.983977677488385	0.983307517813919
0	0.959965945865845	0.961155386908276	0.959082042295483	0.953111427552151	0.959082042295483	0.959888522271513	0.953111427552151
0	0.9393413315487	0.928719184409892	0.928719184409892	0.932869328849853	0.935622847040542	0.943379258496653	0.924724210595312
0	0.981386544647063	0.910675461180347	0.981386544647063	0.981386544647063	0.929298659955	0.981386544647063	0.97973748380712
0	0.984849698256674	0.984849698256674	0.984849698256674	0.983503429478199	0.984849698256674	0.984849698256674	0.983503429478199
0	0.984675230906644	0.980348227267565	0.982034117044946	0.982034117044946	0.966598301051694	0.982034117044946	0.982034117044946
0	0.96122923687438	0.962729129927156	0.96122923687438	0.943083837753477	0.96122923687438	0.964921181971802	0.943083837753477
0	0.990148652579077	0.976830306813304	0.98727773038822	0.986869961060632	0.980696432418237	0.986869961060632	0.989538213475885
0	0.966190047219876	0.948026029966901	0.952800511638036	0.95533792987563	0.883431879034222	0.948026029966901	0.957373748709723
0	0.991529947180533	0.978720099012497	0.991018741491587	0.987459880340404	0.99126648840716	0.987459880340404	0.987459880340404
0	0.98113209621454	0.981132096214539	0.981132096214539	0.979984048833742	0.981132096214539	0.981132096214539	0.979984048833742
0	0.971363042298333	0.963626671173483	0.971363042298333	0.964325129477834	0.965717658142932	0.9630714679538	0.964325129477834
0	0.970101588448049	0.934699926881006	0.934425207745108	0.951832264705467	0.940428373622173	0.954771869871735	0.970101588448049
0	0.9678918980331	0.901272974809632	0.966755064085888	0.962505263646688	0.9678918980331	0.9678918980331	0.962505263646688
0	0.979671161713734	0.960553746539921	0.951089466403368	0.957247474557824	0.964290470755683	0.960709728308054	0.957247474557824
0	0.974289476742684	0.964383370864014	0.971519812518009	0.965020716077374	0.971633187066769	0.974289476742684	0.965020716077374
0	0.98231151757762	0.98231151757762	0.98231151757762	0.979736954763064	0.979582096674794	0.98231151757762	0.97939433663708
0	0.97429481810843	0.966247764807635	0.961206546191252	0.969544096419371	0.950035209973595	0.969544096419371	0.969544096419371
0	0.982027158366414	0.984372840356179	0.980980160931674	0.970599960881247	0.970595297583565	0.970599960881247	0.982027158366414
0	0.989366859642541	0.968005145205223	0.968005145205223	0.98525359065759	0.93501400637181	0.989366859642541	0.98525359065759
0	0.974531402707149	0.904327875821437	0.962290276644867	0.962290276644867	0.943951054246799	0.962290276644867	0.962290276644867
0	0.956200764026572	0.958918013985985	0.934840620932827	0.959921391317586	0.956200764026572	0.956200764026572	0.958918013985985
0	0.989813381918256	0.960704199495208	0.989550051214897	0.989550051214897	0.934216429157276	0.989813381918257	0.988421099297542
0	0.98599297615305	0.977786173061746	0.98599297615305	0.98599297615305	0.977786173061746	0.98599297615305	0.98599297615305
0	0.975387558170095	0.949199603522836	0.971949792777684	0.958933754754653	0.975387558170095	0.967946895931342	0.975225739423842
0	0.946997540313408	0.931125007642903	0.946055695302893	0.952516637723945	0.944905273600783	0.946055695302893	0.952516637723945
0	0.970539909926619	0.961720076010072	0.970539909926619	0.973739923866547	0.952933973606193	0.970539909926619	0.973739923866547
0	0.981068463666797	0.981068463666797	0.975771765882828	0.975771765882828	0.954551428681145	0.975771765882828	0.979970160521292
0	0.987992280530994	0.982499901579918	0.989146392859709	0.987329351180432	0.988781535207068	0.987992280530994	0.989146392859709
0	0.979491257877331	0.941129262190415	0.97950669249472	0.967713566980619	0.948149929009403	0.982340774673028	0.967713566980619
0	0.976483452204697	0.968370306719812	0.970799785848164	0.970372288833463	0.968370306719812	0.960874721023544	0.970372288833463
0	0.974033312354186	0.80297004049539	0.921376591471881	0.957441203194872	0.881641133281339	0.957441203194872	0.976082869713404
0	0.984104261493951	0.874879685837402	0.95666150616534	0.970957102791716	0.874879685837402	0.981099621596435	0.97703445944429
0	0.966071654302703	0.95814180780611	0.951116238710021	0.95814180780611	0.927078247861435	0.95814180780611	0.95814180780611
0	0.982136804216107	0.982136804216107	0.980849032261833	0.982197689138806	0.982136804216107	0.982197689138806	0.975826957344572
0	0.958766805559143	0.906604119014796	0.939162898828578	0.959693295298968	0.890332450355711	0.957392869533625	0.957392869533625
0	0.987120856961151	0.945407926332243	0.987120856961151	0.985409237866907	0.987120856961151	0.987163381840174	0.981829798704879
0	0.971950729258666	0.885163888578333	0.958672654641657	0.955878454004867	0.971950729258666	0.971950729258666	0.959070322180876
0	0.984719736495216	0.9693872815039	0.975439734505172	0.967752661038124	0.979596720946308	0.984719736495216	0.979596720946308
0	0.986320303022582	0.968725028648584	0.982015248585841	0.980948692852446	0.974071256478869	0.986320303022582	0.984929958359068
0	0.975437815399797	0.956627820986689	0.975437815399797	0.961447167686871	0.954577573674667	0.975437815399797	0.979622920589833
0	0.975679769483688	0.962673250761595	0.971013933810732	0.963890989593126	0.953111818032074	0.963890989593126	0.963890989593126
0	0.987076628621578	0.972782635089047	0.987076628621578	0.983246258198479	0.987076628621578	0.987076628621578	0.979959676276587
0	0.969174096964449	0.965090230574688	0.971724611944072	0.971970098231425	0.965090230574688	0.971724611944072	0.971724611944072
0	0.986753902109577	0.98650329359967	0.986753902109577	0.981709183952615	0.986753902109577	0.986753902109577	0.981709183952615
0	0.976446687454945	0.951033577727353	0.976446687454945	0.977364088674528	0.973579612632157	0.976446687454945	0.978394336118574
0	0.980220238549866	0.979288646460698	0.979288646460698	0.972790232173323	0.971826292741904	0.973248721863918	0.972790232173323
0	0.96492232832538	0.948342619309689	0.964922328325379	0.957585792963399	0.964922328325379	0.964922328325379	0.963601264801011
0	0.974154591092926	0.90784257631419	0.919527317202703	0.967212743106358	0.935357699109983	0.915791409354318	0.967212743106358
0	0.984829483375095	0.958130594539035	0.977094410217684	0.977094410217684	0.935443011458751	0.981610291734176	0.977094410217684
0	0.981993775866104	0.979393568126226	0.981993775866104	0.979393568126226	0.981993775866104	0.981993775866104	0.974938745317269
0	0.98405582891421	0.98405582891421	0.982247672292525	0.982446471595222	0.982247672292525	0.982247672292525	0.982446471595222
0	0.97236094687002	0.97236094687002	0.97236094687002	0.965426473999319	0.97236094687002	0.971954010552771	0.965426473999319
0	0.978714592116555	0.972982910546297	0.971854282826221	0.960580294335591	0.97995074887104	0.971854282826221	0.960580294335591
0	0.985199081347038	0.985199081347038	0.985199081347038	0.980133408129583	0.97637052917358	0.973973593612646	0.980133408129583
0	0.971517940556145	0.954430332552652	0.968259661154544	0.962751720490628	0.971969454616842	0.965515781300722	0.962751720490628
0	0.945946412076316	0.920849257899806	0.945946412076316	0.919195798203517	0.911895297814656	0.945946412076316	0.919195798203517
0	0.988748166418856	0.985676436047376	0.982430511097885	0.982430511097885	0.982430511097885	0.975539269821858	0.982430511097885
0	0.985064778710701	0.962185594516916	0.968793383407201	0.977187302244946	0.981995633420663	0.973679983578524	0.981995633420663
0	0.935246450010758	0.926779609096413	0.926779609096413	0.924730654724638	0.937471434545165	0.926779609096413	0.924730654724638
0	0.96385345112323	0.947353875407196	0.96385345112323	0.947353875407196	0.956835445398166	0.947353875407196	0.947353875407196
0	0.987647746094685	0.974752407478602	0.974752407478602	0.983224452425014	0.949732828351703	0.983224452425014	0.985220951508967
0	0.984609940582356	0.98331103340261	0.984609940582356	0.979839706293216	0.984609940582356	0.982882235940674	0.980327741111167
0	0.985566106055144	0.966385651311225	0.978001149779695	0.971189008857924	0.966385651311225	0.972154200352097	0.971189008857924
0	0.975644792469056	0.94259542918818	0.935344481810199	0.958847373718744	0.94259542918818	0.971576331212434	0.965338734071574
0	0.954947346650927	0.961416118782916	0.954947346650927	0.965413218425978	0.965413218425978	0.954947346650927	0.963676939354678
0	0.988190390504565	0.97707900459228	0.988190390504565	0.97001583708869	0.97001583708869	0.985601011658842	0.97001583708869
0	0.966006673619404	0.958954303471994	0.958954303471994	0.958954303471994	0.958954303471994	0.960759335376569	0.951457735349485
0	0.982955948084079	0.971697600343747	0.97476826269004	0.970072302352136	0.980539644586936	0.980539644586936	0.97476826269004
0	0.985785115144003	0.978129775467846	0.983370873425558	0.982039935545597	0.97439966541776	0.985785115144003	0.982039935545597
0	0.960973333444678	0.955024952962171	0.950473575106096	0.950473575106096	0.942567169739559	0.950473575106096	0.956573014612971
0	0.965589304669911	0.962529352024828	0.965775365414225	0.942976436713645	0.961957125312793	0.955972818041338	0.942976436713645
0	0.972681293324996	0.972681293324997	0.972681293324997	0.971415043240187	0.961735491449972	0.972681293324997	0.972681293324997
0	0.985934606975462	0.968046833307153	0.971161969406907	0.981853027288118	0.974271339951971	0.981853027288118	0.982067331767218
0	0.973748568049836	0.978053146453115	0.98268010520132	0.97804582067922	0.98268010520132	0.98268010520132	0.97804582067922
0	0.98646662286888	0.948276811134166	0.98646662286888	0.979712597879012	0.977389306421705	0.98646662286888	0.979712597879012
0	0.979806614508625	0.980509873172547	0.980509873172547	0.976198823784308	0.976198823784308	0.979280751161127	0.980509873172547
0	0.962710113166254	0.968027444047312	0.968027444047312	0.95922185650415	0.958918999140969	0.968027444047312	0.95922185650415
0	0.966340905797016	0.966340905797016	0.964111971079331	0.964111971079331	0.964111971079331	0.964111971079331	0.964111971079331
0	0.983306669182263	0.94688791979553	0.983306669182263	0.979848787957614	0.982315612698182	0.968990544928237	0.979187727050291
0	0.971842467568879	0.95529385860975	0.969934268896356	0.96727021922348	0.950067402386695	0.954670415924967	0.964126974162264
0	0.948320497904514	0.93384967443151	0.938277820300427	0.926133657404276	0.938277820300427	0.948320497904514	0.926133657404276
0	0.964922971057273	0.965061951761538	0.965061951761538	0.960677515765132	0.965061951761538	0.960677515765132	0.953809657012856
0	0.978185471333269	0.978425603348346	0.973404347661764	0.978425603348346	0.971732813184086	0.978185471333269	0.978425603348346
0	0.920972657735448	0.732212353418798	0.848906117972193	0.906930775777787	0.767868885247713	0.920972657735448	0.904338170195383
0	0.979049529802976	0.908007460640791	0.954475077873386	0.978656424367287	0.933496203311744	0.979049529802976	0.978656424367287
0	0.962664470292724	0.962664470292724	0.964696425259722	0.968375218731025	0.96255506906709	0.968368259439752	0.968375218731025
0	0.975280278291498	0.956901704576269	0.981193561354924	0.977710569903948	0.981193561354924	0.975280278291498	0.97301195996402
0	0.968970288223515	0.976061151336218	0.965702742051517	0.965702742051517	0.972737606420858	0.960998082451006	0.965702742051517
0	0.978119123321227	0.978119123321227	0.978119123321227	0.972443932360994	0.972443932360994	0.978119123321227	0.978119123321227
0	0.935874160108732	0.929090142135224	0.932367920525797	0.926123237170192	0.920801325762509	0.932367920525797	0.926123237170192
0	0.979207938707073	0.982621490870957	0.979207938707073	0.982621490870957	0.982621490870957	0.979207938707073	0.980838906389308
0	0.980396883879991	0.977531999315214	0.980396883879992	0.974766056226487	0.977531999315214	0.980396883879992	0.974766056226487
0	0.986876924815591	0.979633910962718	0.986876924815591	0.981444800934906	0.982761604108237	0.986876924815591	0.987120087139155
0	0.975783119083525	0.974714026188413	0.977977790489522	0.978785412884077	0.980783643998113	0.977261524641175	0.978357951003068
0	0.956018190702792	0.944765443242917	0.963725105840251	0.951583235193361	0.954585248740291	0.949238779970362	0.951583235193361
0	0.965286372489182	0.910255993239145	0.956988868335338	0.941532149618002	0.956988868335338	0.947212069574137	0.965286372489182
0	0.985464255108248	0.974210252863695	0.985464255108248	0.98492591965454	0.972525923432181	0.983695287749765	0.98492591965454
0	0.977254912649973	0.977254912649973	0.977254912649973	0.978514056564074	0.97135363183588	0.977254912649973	0.977791303053329
0	0.985719462600932	0.98082486713984	0.985020702775174	0.9813352810931	0.982304782741125	0.985719462600932	0.982304782741125
0	0.97353050668024	0.964175685379911	0.97353050668024	0.964274093032656	0.94890166313322	0.964274093032656	0.964274093032656
0	0.951509382036271	0.892908920121611	0.942915057131879	0.952750050596304	0.942915057131879	0.951509382036271	0.952750050596304
0	0.940607815823446	0.877772681961496	0.907218978853804	0.927508027710316	0.940607815823446	0.940607815823446	0.927508027710316
0	0.986291861179815	0.958463756693351	0.986291861179815	0.985271367459034	0.962286058997713	0.986291861179815	0.986291861179815
0	0.988665436582494	0.972280361077395	0.986826920413421	0.988665436582493	0.988393857460576	0.986826920413421	0.988393857460576
0	0.965291608050985	0.93809210935501	0.964147557351762	0.966094001557771	0.942554329721146	0.964147557351762	0.967811884404113
0	0.968618463393088	0.970962572186844	0.968618463393088	0.961628579877604	0.961176274417505	0.968618463393088	0.961628579877604
0	0.977910779761691	0.965574503191033	0.977910779761691	0.97431203100547	0.873756973817968	0.959612255455016	0.97431203100547
0	0.986098241333288	0.968747785589036	0.982081149841886	0.976364099975363	0.976022036910185	0.982081149841886	0.976364099975363
0	0.977814725759113	0.961063382117248	0.973550469970666	0.974420580121446	0.972853357461328	0.973550469970666	0.974420580121446
0	0.962670664008493	0.939425212147913	0.939425212147913	0.954054855071736	0.92025818623319	0.958284581670522	0.954054855071736
0	0.971589501119757	0.944460880663612	0.955116102853811	0.969730722331958	0.970985559417886	0.971589501119757	0.969559086174169
0	0.966580522270506	0.94134374042357	0.949795958912808	0.966580522270506	0.97304273439909	0.966580522270506	0.971612213917332
0	0.970935386214227	0.949170687613127	0.952710556964304	0.939479358861656	0.946167899387034	0.946167899387034	0.949170687613127
0	0.964451692694737	0.965632173578355	0.965632173578355	0.965632173578355	0.965632173578355	0.965632173578355	0.965632173578355
0	0.959928436081526	0.941080654691745	0.955606407029079	0.959928436081527	0.828607968071264	0.959928436081527	0.950816693956655
0	0.968478161199645	0.965914848808322	0.968478161199645	0.947488682109731	0.968682002179996	0.965914848808322	0.947488682109731
0	0.981194250917024	0.971817516921487	0.974459386259379	0.970077065463499	0.980482523140406	0.970077065463499	0.970077065463499
0	0.9829450441077	0.9829450441077	0.9829450441077	0.975264629326362	0.982180564496077	0.983531735194098	0.975264629326362
0	0.989424950409718	0.989880555557633	0.988338450869377	0.989880555557633	0.989880555557633	0.988338450869377	0.987602072541566
0	0.948149638670909	0.807629090232197	0.916896204493026	0.927509118059247	0.87136491950452	0.940304834146129	0.927509118059247
0	0.971798856039441	0.971797880724299	0.964491272375551	0.972504403470495	0.973361544413814	0.962782781131984	0.972504403470495
0	0.958004148408274	0.965728201619892	0.958897495266618	0.957847961916712	0.962628906647747	0.955315978279813	0.958897495266618
0	0.963280160607665	0.913967408341298	0.958056192396611	0.947421321430683	0.91535097224732	0.962800004631057	0.947421321430683
0	0.970815028017425	0.973420298569506	0.97070686860267	0.967298172871507	0.963702502272156	0.964885249733823	0.973420298569506
0	0.971834140842968	0.947802094303941	0.938669073421506	0.964303740051236	0.950035547682177	0.962538428732065	0.964303740051236
0	0.981513117016551	0.927737253484367	0.956533713455205	0.964207507213713	0.914449090261582	0.947133844372601	0.976604807947906
0	0.979219198628133	0.97584491008522	0.979219198628133	0.97584491008522	0.965998857103625	0.93808067658104	0.97584491008522
0	0.989052104642856	0.988508822274186	0.988075222088572	0.989052104642856	0.989052104642856	0.989052104642856	0.989232938140445
0	0.97206921005965	0.960135206515676	0.959183245221566	0.961437822343911	0.95696340483559	0.963931414080598	0.961437822343911
0	0.988404964789552	0.971400978873656	0.988808038857247	0.985149822852423	0.986049013169264	0.988404964789552	0.985149822852423
0	0.951486117292229	0.933506067633808	0.951486117292229	0.948413600499251	0.961300998685656	0.951486117292229	0.948413600499251
0	0.974010546142084	0.974010546142084	0.974010546142084	0.958704338118564	0.974010546142084	0.972123067859279	0.958704338118564
0	0.989954163595118	0.989954163595118	0.989954163595118	0.986926012765486	0.989954163595118	0.989954163595118	0.986926012765486
0	0.942813401354176	0.9262635976744	0.925305952211362	0.929370643493495	0.929370643493495	0.9262635976744	0.929370643493495
5	0.988917376988559	0.97864880723389	0.985467112014024	0.987421220310904	0.980888214147104	0.987421220310904	0.987421220310904
5	0.916850140376265	0.92833911733828	0.950235753730948	0.95802620496857	0.901068692387331	0.95802620496857	0.95910976181807
5	0.855569264432012	0.934984470889958	0.944005721169884	0.963233040451433	0.934984470889958	0.939413551251688	0.963233040451433
5	0.964350911146541	0.979593287180698	0.979593287180698	0.979593287180698	0.979500908454457	0.979872529199579	0.979593287180698
5	0.852769888216757	0.91431947634789	0.943022990263334	0.95736426920744	0.920145702768657	0.943022990263334	0.95736426920744
5	0.830841199216008	0.982421343325871	0.976900987616365	0.982421343325871	0.982421343325871	0.976900987616365	0.982421343325871
5	0.891225349515979	0.975696625533761	0.975696625533761	0.975696625533761	0.975696625533761	0.975696625533761	0.975696625533761
5	0.915925023436768	0.962164582964366	0.972652982039443	0.975347929904703	0.975347929904703	0.972652982039443	0.975347929904703
5	0.908662922159301	0.948073116028396	0.92204303980197	0.956719920600176	0.90079934323252	0.95582248232229	0.948073116028396
5	0.929408080983107	0.95407703233863	0.95407703233863	0.95407703233863	0.95407703233863	0.95407703233863	0.95407703233863
5	0.909534592453314	0.97289634076974	0.976365852289798	0.976365852289798	0.976365852289798	0.976365852289798	0.976365852289798
5	0.91134433519364	0.817260051594246	0.883054315497984	0.926385878085524	0.870362392321943	0.901652712537374	0.939188607625706
5	0.938200093384135	0.970475549810455	0.984314958531884	0.98079567079361	0.969910369576811	0.974077462306316	0.98079567079361
5	0.963875005196126	0.983348187694107	0.982308852817415	0.985777897687216	0.982308852817415	0.985413688500081	0.985777897687216
5	0.897370087993684	0.97346140911047	0.97346140911047	0.97346140911047	0.970897519885851	0.975445567684974	0.975445567684974
5	0.93234575661056	0.978668069419017	0.975010854045786	0.975010854045786	0.975010854045786	0.975010854045786	0.975010854045786
5	0.949540130827732	0.942919969372265	0.964230456763077	0.972804368110172	0.932064236846618	0.966296295188291	0.972804368110172
5	0.846091827136771	0.981176929002963	0.981176929002963	0.981176929002963	0.975842007025282	0.981176929002963	0.981176929002963
5	0.958924060912476	0.929209123833394	0.93233098370211	0.960317796737124	0.931516599156215	0.94665474805087	0.960317796737124
5	0.926340900886625	0.963209726166606	0.977892440511073	0.980813437271835	0.977892440511073	0.980813437271835	0.980813437271835
5	0.960793499003199	0.975370828146136	0.975370828146136	0.975370828146136	0.975370828146136	0.975370828146136	0.975370828146136
5	0.909728778654445	0.976420934324271	0.985422975402581	0.981823125124634	0.983373266479825	0.981823125124634	0.981823125124634
5	0.955949904997786	0.959161674352727	0.954045756481659	0.976196005966016	0.965424796071037	0.972488061392018	0.972488061392018
5	0.908808912792625	0.961817522282683	0.972680438943302	0.972689184281055	0.963270629875332	0.956082932954367	0.972689184281055
5	0.974230289781535	0.972546126545946	0.965792064900527	0.960344674860059	0.953646846687919	0.960046584599012	0.960344674860059
5	0.921604036140508	0.972473217914665	0.972695154207035	0.972233068465388	0.972695154207035	0.972695154207035	0.972695154207035
5	0.947679792209631	0.957311011038792	0.96518018672062	0.976530740561892	0.966179496720518	0.96518018672062	0.976530740561892
5	0.961970774883418	0.983749959129565	0.982709057347893	0.982709057347893	0.966161024949921	0.97961955221984	0.982709057347893
5	0.923931979351163	0.962896920959858	0.960943248321964	0.978795582292209	0.972973237957989	0.968951368363241	0.978795582292209
5	0.964954843860893	0.952608798171189	0.958224491535278	0.965907551498893	0.965907551498893	0.965907551498893	0.965907551498893
5	0.945193182665453	0.971614984485307	0.971614984485307	0.968498339248374	0.971614984485307	0.971614984485307	0.968498339248374
5	0.874948636230899	0.943793161315276	0.952657283221919	0.952657283221919	0.946165842832304	0.948694400912183	0.952657283221919
5	0.827279222740149	0.918826220593382	0.950814895974661	0.945347135151804	0.950814895974661	0.950814895974661	0.950814895974661
5	0.932542754815407	0.959828578413009	0.971542755820068	0.972731971605012	0.959828578413009	0.971542755820068	0.972731971605012
5	0.967104873832292	0.98916854190457	0.987762643579218	0.98916854190457	0.982293515014949	0.98916854190457	0.98916854190457
5	0.907254301295872	0.899941035837998	0.975557435057025	0.981268770546219	0.86730063182316	0.979802590381108	0.981268770546219
5	0.898507594402518	0.961068425761859	0.957534848090697	0.961068425761859	0.95176297868394	0.957534848090697	0.961068425761859
5	0.947152759133514	0.959178766532692	0.979180701639208	0.977440115242037	0.979180701639208	0.979180701639208	0.977440115242037
5	0.958476905594004	0.941336424115698	0.945583765489689	0.968487864619958	0.933563805827809	0.941189673366592	0.975161614219342
5	0.882956233925282	0.966909518096257	0.971693222076975	0.965668678918242	0.90140051298897	0.971693222076975	0.965668678918242
5	0.860598231107535	0.948608642051236	0.966232611858298	0.966232611858298	0.942736317431776	0.955125602152988	0.966232611858298
5	0.960884994677934	0.944689540208904	0.956174378283395	0.97668032859918	0.966737703544713	0.966737703544713	0.97668032859918
5	0.938379145769936	0.976427020549641	0.976427020549641	0.976427020549641	0.976427020549641	0.976427020549641	0.976427020549641
5	0.96092281258751	0.961002452106815	0.964082537486033	0.964082537486033	0.964082537486033	0.964082537486033	0.964082537486033
5	0.958085152187577	0.974899995189772	0.946520124909484	0.96991583337294	0.934309930118326	0.971166381453006	0.96569964946858
5	0.833099088438107	0.936107726058276	0.945844114244942	0.945844114244942	0.945844114244942	0.945844114244942	0.945844114244942
5	0.950816980909667	0.976194477926618	0.978607792292933	0.978607792292933	0.978607792292933	0.978607792292933	0.978607792292933
5	0.948858628628557	0.937909466986354	0.937909466986354	0.970391206123357	0.960555321852483	0.946525910444419	0.970391206123357
5	0.806197742845383	0.879665119536464	0.965284182010502	0.969509557458807	0.844845871265286	0.969509557458807	0.969509557458807
5	0.937022351605621	0.969970258129866	0.958242482722995	0.96341392433248	0.96341392433248	0.95521274199061	0.96341392433248
5	0.936437604281078	0.974049920148649	0.976851967081007	0.976851967081007	0.974049920148649	0.976851967081007	0.976851967081007
5	0.876020318122395	0.950854289076346	0.971810934734937	0.971810934734937	0.950854289076346	0.976905510326163	0.971810934734937
5	0.891856425180344	0.966157482626436	0.965361895287334	0.966353564716128	0.965371957864232	0.966353564716128	0.966353564716128
5	0.937609097498976	0.948509064455852	0.969220223150096	0.969220223150096	0.947281295699746	0.969220223150096	0.969220223150096
5	0.95680825282938	0.925200364199473	0.946461097181259	0.948078615178069	0.946461097181259	0.948078615178069	0.948078615178069
5	0.911921799181104	0.957390810874036	0.983161728268341	0.983161728268341	0.964901581305476	0.983161728268341	0.983161728268341
5	0.909502452660529	0.957159069348887	0.941981263774502	0.950388263214096	0.950388263214096	0.941981263774502	0.950388263214096
5	0.958254609939649	0.979760739236758	0.979760739236758	0.980019303331192	0.979760739236758	0.979760739236758	0.980019303331192
5	0.913437456403663	0.977350560268268	0.976019408164385	0.974297119245112	0.976019408164385	0.976019408164385	0.974297119245112
5	0.929264498096086	0.971538629070153	0.971538629070153	0.970745486099201	0.971538629070153	0.971671758570922	0.970745486099201
5	0.905683323521816	0.976028969646081	0.978746950100915	0.976028969646081	0.97301528172574	0.978746950100915	0.976028969646081
5	0.949410053217137	0.977708427116194	0.976531567640718	0.974257453403651	0.977708427116194	0.969471742963679	0.974257453403651
5	0.946608449576982	0.970956235236874	0.984420388208283	0.985084315562866	0.983908559031232	0.984420388208283	0.985084315562866
5	0.869422448110543	0.951794882829271	0.951794882829271	0.958963417110674	0.950071849066228	0.937168256033284	0.958963417110674
5	0.925202190959458	0.978291579763291	0.978291579763291	0.978291579763291	0.978291579763291	0.978291579763291	0.978291579763291
5	0.866110822060781	0.937528173940322	0.913437812949747	0.937528173940322	0.898648798837911	0.935013540884361	0.937528173940322
5	0.927734264531163	0.978633185034432	0.980255611746701	0.980255611746701	0.980255611746701	0.980932303801028	0.980255611746701
5	0.937559943210237	0.962548018133698	0.95333469956456	0.962548018133698	0.95333469956456	0.962548018133698	0.962548018133698
5	0.926788455560181	0.961558635794599	0.969523086915916	0.974077026927953	0.974077026927953	0.95641012591137	0.974077026927953
5	0.938828817515717	0.93691100272774	0.955528203459755	0.968502574371521	0.944357870620329	0.968502574371521	0.972800116925183
5	0.903070170614847	0.93891614315745	0.938612319746337	0.938612319746337	0.932396361694627	0.938612319746337	0.938612319746337
5	0.954333919514915	0.978372942302927	0.979841681306237	0.979971614573251	0.980461792610328	0.982942912504236	0.979971614573251
5	0.962843519589412	0.991964195448189	0.989207905923477	0.989876532995033	0.941698717704131	0.989876532995033	0.989876532995033
5	0.970254964524347	0.949484094663544	0.962728547758982	0.965989807971843	0.949484094663544	0.971952694548759	0.965989807971843
5	0.971105539320741	0.968816606598146	0.968163716096179	0.965950892175871	0.962763830381448	0.965950892175871	0.965950892175871
5	0.909823617621829	0.925997348866757	0.932834398032436	0.952476885304139	0.941944975974404	0.952476885304139	0.952476885304139
5	0.992797964957024	0.916727292251925	0.959673267616522	0.974251289212865	0.904563814484082	0.978124628038015	0.974251289212865
5	0.920234074524472	0.967424803353548	0.970080813538782	0.970080813538782	0.967424803353548	0.970080813538782	0.970080813538782
5	0.980272570813513	0.960759357468544	0.977548365757862	0.983990639062451	0.977548365757862	0.983990639062451	0.983990639062451
5	0.900130902866398	0.947094907774463	0.940992543064584	0.940992543064584	0.940992543064584	0.950667046493623	0.940992543064584
5	0.927672719631315	0.974248747926939	0.968134288922699	0.984275880815879	0.979794884665511	0.979794884665511	0.984275880815879
5	0.966037621251092	0.978250200202195	0.978250200202195	0.978262706396723	0.978250200202195	0.978250200202195	0.978262706396723
5	0.923747780694049	0.969744177303554	0.97868940212797	0.973242669794512	0.973242669794512	0.973242669794512	0.973242669794512
5	0.919677323239808	0.963796072206052	0.976578213203708	0.973447368889571	0.937080354748748	0.976578213203708	0.973447368889571
5	0.869879564433646	0.91818302069413	0.973604797536312	0.973604797536312	0.936895450885155	0.969913963027764	0.973604797536312
5	0.899272031928803	0.964628596730093	0.969618454027192	0.969618454027192	0.949533659817175	0.969618454027192	0.969618454027192
5	0.862763977671857	0.968038085391836	0.969165602494263	0.968038085391836	0.968038085391836	0.960146918275569	0.968038085391836
5	0.920208109254927	0.891705721702521	0.972760896980738	0.986569483021574	0.858164535424293	0.966469655300626	0.986569483021574
5	0.880933889214138	0.978258751972055	0.977615327347968	0.977615327347968	0.978258751972055	0.975640226472709	0.977615327347968
5	0.876662354563755	0.961517056452345	0.957807092288531	0.971621930093054	0.957807092288531	0.957807092288531	0.971621930093054
5	0.973050242743541	0.962870615249312	0.970132011262998	0.970461108335131	0.954524356652207	0.970461108335131	0.970132011262998
5	0.90767899027664	0.95795762492689	0.970923927327708	0.972898496885768	0.897234944929686	0.972898496885768	0.972898496885768
5	0.922123454519312	0.959823606888819	0.959823606888819	0.959823606888819	0.961283664232506	0.959823606888819	0.959823606888819
5	0.90601596226939	0.972143665286573	0.968917337921657	0.968917337921657	0.962932972119682	0.968917337921657	0.968917337921657
5	0.923711774140119	0.981068887029543	0.98811351081511	0.978109378325591	0.977210081619184	0.98811351081511	0.98782606952811
5	0.912930485540482	0.943043958292335	0.974932682930251	0.976241189179797	0.943043958292335	0.974932682930251	0.976241189179797
5	0.95143071785842	0.979265985066448	0.981930668978849	0.979096238715605	0.979096238715605	0.979265985066448	0.979096238715605
5	0.969129891617708	0.965651471290319	0.980659630900282	0.98490040454673	0.977904717142112	0.98490040454673	0.98490040454673
5	0.915091504895962	0.849932499565933	0.907685358747881	0.960024071827719	0.849932499565933	0.893935939255409	0.960024071827719
5	0.960108518570945	0.978952471339937	0.979469628170916	0.980990158267091	0.979469628170916	0.977071730926031	0.980990158267091
5	0.916306901659506	0.969786471669157	0.968601293196704	0.968601293196704	0.955927479780242	0.966944868607911	0.968601293196704
5	0.926450829023868	0.962747816434772	0.968645727072954	0.968645727072954	0.962747816434772	0.968645727072954	0.968645727072954
5	0.958129801880746	0.968085255833016	0.97727528671943	0.981990246476069	0.974195867576323	0.974195867576323	0.981990246476069
5	0.976036118287091	0.947498583853716	0.990488421065611	0.990488421065611	0.955232859524279	0.990488421065611	0.990488421065611
5	0.877754217031242	0.964947511251229	0.974511084858115	0.975686800533507	0.975686800533507	0.974511084858115	0.975686800533507
5	0.923036132103164	0.975067199958166	0.975067199958166	0.97566090457655	0.955396595405393	0.980337624889608	0.97566090457655
5	0.935153595594092	0.952124437482104	0.952659413279607	0.956122043657919	0.952124437482104	0.956122043657919	0.956122043657919
5	0.818053670093536	0.852212822328734	0.918528549513784	0.918528549513784	0.86628271070959	0.906968982760286	0.918528549513784
5	0.922426262555613	0.966796527764699	0.974220885703282	0.975883295345511	0.966796527764699	0.978447433331099	0.975883295345511
5	0.911596292881327	0.931047170592085	0.953657555748212	0.958806946975068	0.953657555748212	0.964082113287325	0.958806946975068
5	0.905367461714102	0.909605355991844	0.942918511203039	0.942918511203039	0.942918511203039	0.942918511203039	0.954039611354193
5	0.955208019452607	0.961781159116512	0.936849974040935	0.965867606447081	0.961781159116512	0.961781159116512	0.965867606447081
5	0.922141206147955	0.884101869922821	0.969581474917996	0.969581474917996	0.955573434884187	0.955937132946329	0.969581474917996
5	0.927493342236137	0.970395551207326	0.978120068501985	0.978120068501985	0.972521399978416	0.972521399978416	0.978120068501985
5	0.863754997034339	0.917140412183577	0.92838766605399	0.931430161170356	0.931430161170356	0.931430161170356	0.931430161170356
5	0.945129987762477	0.951967030669627	0.965094420834207	0.966651220196136	0.952209499335615	0.965094420834207	0.966651220196136
5	0.880746548873597	0.961703465655461	0.963091786341698	0.963091786341698	0.963091786341698	0.963091786341698	0.963091786341698
5	0.927833119387044	0.953260537799522	0.978766101398236	0.983455300449247	0.971609369425977	0.978766101398236	0.983455300449247
5	0.915739998401512	0.919756602487013	0.983976714836132	0.988543133009081	0.939465134284603	0.988543133009081	0.988543133009081
5	0.900818504892172	0.959341816989691	0.959341816989691	0.96562097930976	0.959341816989691	0.959341816989691	0.96562097930976
5	0.901654656248356	0.973034419837756	0.978116386732604	0.978116386732604	0.956459510695205	0.978116386732604	0.978116386732604
5	0.919702271067378	0.943414681312587	0.947033817639709	0.953135292335247	0.947033817639709	0.947033817639709	0.947033817639709
5	0.925673070094965	0.971257624031469	0.971257624031469	0.983927877045744	0.978193954537928	0.971257624031469	0.983927877045744
5	0.88051884773059	0.951484280712587	0.951484280712587	0.951484280712587	0.945975660495273	0.951484280712587	0.951484280712587
5	0.909968982237984	0.969789825786197	0.984100867616414	0.984100867616414	0.984100867616414	0.984100867616414	0.984100867616414
5	0.948006615199619	0.911551728660404	0.967123096049426	0.967123096049426	0.94131694159615	0.967123096049426	0.967123096049426
5	0.872534158592402	0.965638858196361	0.972878030026296	0.977400821887538	0.967780897717497	0.972878030026296	0.972878030026296
5	0.956501560740659	0.985994482379132	0.983823098465014	0.98443367079876	0.983748619633624	0.985994482379132	0.98443367079876
5	0.942946499709064	0.980979873027086	0.980418082116912	0.984808546289646	0.978529701475148	0.984438054742195	0.988646012169671
5	0.907162577669094	0.964012077018871	0.964012077018871	0.964012077018871	0.964012077018871	0.968836637127202	0.964012077018871
5	0.941446231289318	0.958140594227224	0.960244582824267	0.960244582824267	0.966114919338478	0.960244582824267	0.966114919338478
5	0.899417413696832	0.955263737371429	0.958303028664999	0.958303028664999	0.958303028664999	0.958303028664999	0.958303028664999
5	0.944787894989877	0.977974438146387	0.982873994334237	0.982873994334237	0.982873994334237	0.982873994334237	0.982873994334237
5	0.967069779403709	0.969085519747046	0.970504757156501	0.970504757156501	0.974947404784479	0.974947404784479	0.970504757156501
5	0.923929471410488	0.966656689095537	0.967715379544503	0.967715379544503	0.962465507055511	0.967715379544503	0.967715379544503
5	0.86454448924731	0.960593718606834	0.968173398926579	0.968173398926579	0.968173398926579	0.968173398926579	0.968173398926579
5	0.952061617897477	0.985645863065805	0.971583468242958	0.985645863065805	0.983054740083336	0.971583468242958	0.985645863065805
5	0.980223176797432	0.979331249468551	0.976642467492869	0.976642467492869	0.976642467492869	0.979331249468551	0.976642467492869
5	0.872839218091203	0.935263105127695	0.904842766257565	0.935263105127695	0.914742228653976	0.914742228653976	0.935263105127695
5	0.942596258124486	0.947675958642971	0.958976685058725	0.964649341724789	0.964649341724789	0.953287598878756	0.964649341724789
5	0.89990340592505	0.89459752225995	0.93668012417408	0.93668012417408	0.841292572867051	0.93668012417408	0.935520586003773
5	0.942508857918089	0.969183283683452	0.927165231845892	0.971537861842891	0.962072823630601	0.931363924315904	0.971537861842891
5	0.943689106703525	0.963801373570508	0.963801373570508	0.96547512270902	0.917583132447489	0.963801373570508	0.96547512270902
5	0.959262614362825	0.911805376781144	0.933829122748706	0.933829122748706	0.898728626886454	0.933829122748706	0.933829122748706
5	0.951733897265474	0.979135091865136	0.979710859593253	0.981244814023228	0.977260667356975	0.98171849320423	0.98171849320423
5	0.980889233914555	0.976523801804611	0.981910246857397	0.976420741910143	0.981673538792343	0.978200405197926	0.976420741910143
5	0.958955556640387	0.977835474673972	0.977835474673972	0.977835474673972	0.977835474673972	0.977835474673972	0.977835474673972
5	0.932420816913719	0.973985522571439	0.971611693698555	0.978743275050585	0.966840835325925	0.978743275050585	0.978743275050585
5	0.965543706054444	0.967534254580616	0.98082508420384	0.977108268649099	0.974768033695717	0.98082508420384	0.9790175652004
5	0.84146055250161	0.962078677307777	0.976740290939428	0.97642606383689	0.970828593308828	0.976740290939428	0.97642606383689
5	0.941642606320419	0.980697664825607	0.986774952390717	0.98168918423087	0.986774952390717	0.984819779946412	0.98168918423087
5	0.941084306222502	0.96794002565081	0.977927911758023	0.973518334008277	0.964296441841833	0.974556571994856	0.977927911758023
5	0.931184608599821	0.935728075702151	0.943039374754613	0.943039374754613	0.959304281314373	0.943039374754613	0.943039374754613
5	0.897101016403357	0.951918912229742	0.970763824765715	0.975815808806267	0.970763824765715	0.970763824765715	0.975815808806267
5	0.947800767168521	0.953377121308831	0.966721265137708	0.972105742315665	0.943344984316347	0.972105742315665	0.972105742315665
5	0.925687218016264	0.977201552349118	0.98039199993508	0.98039199993508	0.975856381015135	0.98039199993508	0.98039199993508
5	0.956690538562047	0.962800604388987	0.968403479607041	0.964884553021359	0.956251651300744	0.964884553021359	0.964884553021359
5	0.934089930226226	0.90729226209313	0.96522281887867	0.968729897746969	0.960643756647619	0.958099199287137	0.968729897746969
5	0.908826746488976	0.976919161588739	0.976919161588739	0.976919161588739	0.976919161588739	0.976919161588739	0.976919161588739
5	0.914712967577459	0.925475894760856	0.963829312358155	0.966326703800593	0.951569648653664	0.947911179279756	0.966326703800593
5	0.940530217211377	0.959886861054134	0.954075121334981	0.954075121334981	0.95488630596892	0.949444850293631	0.954075121334981
5	0.945293672213906	0.979287532845544	0.970144885286132	0.971532000218419	0.982712465105762	0.970144885286132	0.971532000218419
5	0.940208675290977	0.941065400729954	0.954314623926987	0.95834746373749	0.95834746373749	0.95834746373749	0.95834746373749
5	0.925073644355499	0.96835872491648	0.96835872491648	0.96835872491648	0.967314177178709	0.969398071766025	0.96835872491648
5	0.974920750605713	0.943883116941922	0.962191883394756	0.956861703821448	0.945433972180861	0.956861703821448	0.962669255347057
5	0.985076690213109	0.964421619664228	0.966845496219743	0.968177889166843	0.97401761454643	0.968177889166843	0.968177889166843
5	0.895094667667621	0.939794612799057	0.964840374133368	0.964840374133368	0.969697978137445	0.964840374133368	0.964840374133368
5	0.976547258269329	0.951454967803144	0.979323601804357	0.97093279950139	0.976380416644239	0.977961343526841	0.97093279950139
5	0.926847601650243	0.935189347617261	0.954924972695905	0.967626557803726	0.944728115024931	0.967626557803726	0.967626557803726
5	0.960372732656358	0.95933746741973	0.953654640633494	0.95933746741973	0.95933746741973	0.946551011959263	0.95933746741973
5	0.938788944732623	0.855654993585568	0.920710441375992	0.944313503016024	0.899011920949914	0.935809677209064	0.944313503016024
5	0.910621693777874	0.969134423402721	0.967976182051762	0.967976182051762	0.967976182051762	0.967976182051762	0.967976182051762
5	0.929289710654962	0.976173586337697	0.976173586337697	0.976173586337697	0.976173586337697	0.9641933183091	0.972726926202682
5	0.941635728926736	0.922561599424926	0.943966288890972	0.959708242168035	0.932858939340993	0.952410180762672	0.959708242168035
5	0.881444635496706	0.977777387395481	0.972122939055334	0.972122939055334	0.972812119064349	0.972122939055334	0.972122939055334
5	0.936918401633686	0.972446973956377	0.974020519655718	0.974020519655718	0.974020519655718	0.974020519655718	0.974020519655718
5	0.84753703324001	0.965451613316748	0.969966216033958	0.969966216033958	0.970605429244182	0.969966216033958	0.969966216033958
5	0.943472624735565	0.96589699679321	0.985128383765218	0.985128383765218	0.972511029667825	0.984719214669738	0.984719214669738
5	0.907819814338936	0.969022196087988	0.972975673586776	0.972975673586776	0.978874256455378	0.972522005910539	0.972975673586776
5	0.838689973641673	0.953688340292143	0.947239712947581	0.947239712947581	0.947239712947581	0.947239712947581	0.947239712947581
5	0.963176005234737	0.901150151885497	0.954885502264746	0.955165014682626	0.954885502264746	0.954885502264746	0.954885502264746
5	0.931560600233923	0.955503637548803	0.958423796444213	0.958423796444213	0.951528471534041	0.958423796444213	0.958423796444213
5	0.892883303407581	0.979498547002316	0.973151778326908	0.979498547002316	0.934263922431647	0.954109147522933	0.979498547002316
5	0.979592145198932	0.972238430144738	0.972238430144738	0.972238430144738	0.972238430144738	0.972238430144738	0.972238430144738
5	0.973002211910893	0.980293546847859	0.979251613436248	0.979251613436248	0.979251613436248	0.979251613436248	0.979251613436248
5	0.952418355417041	0.95612448658532	0.962366287948758	0.962366287948758	0.962366287948758	0.962366287948758	0.962366287948758
5	0.916281364370066	0.970380377145815	0.973990535075718	0.972268008529077	0.968203779105287	0.972268008529077	0.972268008529077
5	0.926216251003031	0.972701900062126	0.972701900062126	0.972701900062126	0.972701900062126	0.972701900062126	0.972701900062126
5	0.981682917862053	0.947029961714849	0.970910086414943	0.976342543434852	0.946613672173517	0.978170070899522	0.976342543434852
5	0.938085204207234	0.933611115256332	0.933611115256332	0.923464553581248	0.928257586218382	0.933611115256332	0.923464553581248
5	0.923878215247141	0.98133927463785	0.979311682674914	0.974573404297984	0.979311682674914	0.974573404297984	0.979311682674914
5	0.949210057404802	0.94736099273852	0.951422108488259	0.949959514486978	0.952321817959154	0.951020559157941	0.949959514486978
5	0.897861645587977	0.972137499613378	0.978163714986255	0.978163714986255	0.972137499613378	0.978163714986255	0.978163714986255
5	0.927082519351381	0.968675574565588	0.955752367606221	0.968675574565588	0.950217729119521	0.968675574565588	0.968675574565588
5	0.899828390664517	0.960605767127618	0.960471573836677	0.960471573836677	0.959952089067831	0.948135002690186	0.960471573836677
5	0.925583951899519	0.906918570753018	0.895746435665311	0.949252084350986	0.895746435665311	0.902045136696673	0.949252084350986
5	0.873378644094345	0.966271628727419	0.975957416692455	0.975957416692455	0.970318142606726	0.970318142606726	0.975957416692455
5	0.931967641487328	0.974019428840858	0.981971603484558	0.981971603484558	0.981971603484558	0.981971603484558	0.981971603484558
5	0.943975971757935	0.980004734936471	0.974538360382749	0.983934859651059	0.974209344289423	0.983934859651059	0.983934859651059
5	0.936893354359629	0.921506781847004	0.941252298493017	0.978959912433734	0.967956217972823	0.978959912433734	0.978959912433734
5	0.938521371378022	0.938038832009721	0.96662345582583	0.96662345582583	0.938038832009721	0.96662345582583	0.96662345582583
5	0.922581579671056	0.928952076236494	0.936404101751449	0.955225775501198	0.928952076236494	0.955225775501198	0.955225775501198
5	0.892746360946688	0.929090809925037	0.976080861554277	0.977087353499576	0.974370891794953	0.976080861554277	0.977087353499576
5	0.906037810773291	0.95616573313675	0.957668628334604	0.957668628334604	0.95616573313675	0.957668628334604	0.957668628334604
5	0.942348611361658	0.89712425701887	0.909428548504554	0.945423858272768	0.946808538150844	0.945423858272768	0.945423858272768
5	0.887596925074172	0.9017416769796	0.922656007790342	0.922656007790342	0.922656007790342	0.922656007790342	0.922656007790342
5	0.825687518913549	0.929070175713978	0.954786786468201	0.958244246339873	0.954786786468201	0.958244246339873	0.958244246339873
5	0.884628713195955	0.966428206178533	0.964098731555192	0.95780081297081	0.973396473395536	0.953789640382556	0.953789640382556
5	0.896828104488718	0.932092952943812	0.946775801638431	0.952998554729157	0.932092952943812	0.955345295779945	0.952998554729157
5	0.968600536198581	0.974930713216589	0.974930713216589	0.971243682069017	0.966353942175394	0.971243682069017	0.971243682069017
5	0.943448925358422	0.951140706994732	0.954425944056519	0.954425944056519	0.940503025580728	0.955418967645466	0.954425944056519
5	0.918024965662509	0.978368354851589	0.978368354851589	0.9787989854271	0.976098196484396	0.9787989854271	0.9787989854271
5	0.922524278764029	0.951330450384472	0.980144294601718	0.980144294601718	0.980144294601718	0.980144294601718	0.980144294601718
5	0.888778850929787	0.914093809270349	0.956317074577541	0.979669152424906	0.940264371789816	0.956317074577541	0.979669152424906
5	0.925550578446815	0.908834213210011	0.932528057976152	0.966800915995447	0.930169186300528	0.947595938103388	0.955634329120528
5	0.881907857290484	0.956966528266378	0.956405392300897	0.956405392300897	0.956405392300897	0.947617040961027	0.956405392300897
5	0.904988738134042	0.95319179449612	0.963027365377109	0.967683175646719	0.95319179449612	0.963338678254019	0.967106484687957
5	0.943225415899363	0.960818574511096	0.960310999620158	0.960310999620158	0.962081023049803	0.960310999620158	0.960310999620158
5	0.941925099461882	0.958879555541393	0.981132146298436	0.981615600321293	0.972617400764211	0.981615600321293	0.981615600321293
5	0.909793421415196	0.913655311059349	0.937972646348006	0.9684972107931	0.921768960229242	0.937972646348006	0.974393784699078
5	0.936904180925714	0.954195098202964	0.975677534225007	0.979760146792632	0.940393195991173	0.979760146792632	0.979760146792632
5	0.91449363804076	0.975720837696154	0.968838440431283	0.972977375700241	0.952984160681926	0.966334758500613	0.972977375700241
5	0.955305695807472	0.970011374672365	0.970011374672365	0.970011374672365	0.96789559086877	0.965599803677299	0.970011374672365
5	0.852519821912863	0.950184630305736	0.950184630305736	0.950184630305736	0.95558319095957	0.960117292317302	0.950184630305736
5	0.917754345415126	0.953390718902571	0.943838872648539	0.959773507733488	0.959773507733488	0.95532193831176	0.959773507733488
5	0.886518326481429	0.86687704969855	0.954916507975489	0.953164093150651	0.86268233122258	0.953164093150651	0.953164093150651
5	0.958792268106734	0.961473457914246	0.983748453119463	0.980098643819317	0.969653608753507	0.982631004342674	0.980098643819317
5	0.866435861694092	0.939380458908027	0.957029152366993	0.957580671312331	0.954199057097811	0.957029152366993	0.957580671312331
5	0.95744669504141	0.962452443510519	0.962473905682336	0.962473905682336	0.962473905682336	0.965954711328229	0.962473905682336
5	0.934347473969393	0.968303151212558	0.968303151212558	0.968303151212558	0.968303151212558	0.968303151212558	0.968303151212558
5	0.844144616804978	0.949017198623117	0.949017198623117	0.949017198623117	0.949017198623117	0.939977937509317	0.949017198623117
5	0.962560375339259	0.888360211259949	0.96476494229691	0.978231395690324	0.926040520385642	0.96476494229691	0.978231395690324
5	0.907376093251631	0.933505597989191	0.956227084853936	0.956227084853936	0.956227084853936	0.949414274012428	0.956227084853936
5	0.856606338287049	0.958310545652272	0.958310545652272	0.958310545652272	0.958310545652272	0.957379087468535	0.958310545652272
5	0.92390123718997	0.949805795574701	0.968863728842878	0.968863728842878	0.964412897421767	0.970361256690183	0.968863728842878
5	0.957553330880274	0.955182627371722	0.983968152406541	0.983968152406541	0.976173140367419	0.983968152406541	0.980858566675105
5	0.891908068641741	0.956375920212749	0.948645568947418	0.948645568947418	0.948645568947418	0.948645568947418	0.948645568947418
5	0.892896181220274	0.981730349884053	0.980879667267202	0.981730349884053	0.964629473370339	0.97873720001859	0.981730349884053
5	0.954871379482928	0.956219847341037	0.978112998207531	0.977055776097985	0.947034907739255	0.974844241259919	0.977055776097985
5	0.864534854746931	0.898613142560263	0.950217795691831	0.949760059177275	0.948668126109953	0.946975258707867	0.949760059177275
5	0.973862622463262	0.988909584714013	0.985566002439572	0.974603736932414	0.987680963459642	0.985566002439572	0.980932500940592
5	0.962892937385624	0.970363054023338	0.983066134948105	0.981260723237469	0.964214910068194	0.981260723237469	0.982626123903183
5	0.907144143998971	0.899222334762427	0.930617898790802	0.953943501223254	0.888073778391577	0.918820599362256	0.953943501223254
5	0.920554361494061	0.975455735379638	0.975993440571558	0.975993440571558	0.979137188658156	0.975993440571558	0.975993440571558
5	0.956290332710848	0.973950929023493	0.979206164871896	0.977666359456031	0.979206164871896	0.979206164871896	0.979206164871896
5	0.929742836808233	0.960991598043436	0.964890286078192	0.960991598043436	0.964890286078192	0.960991598043436	0.960991598043436
5	0.949700699486476	0.938899708970277	0.901777165708832	0.947159329970067	0.938899708970277	0.91880236234384	0.947159329970067
5	0.945170871129675	0.970491205503663	0.970491205503663	0.975606281262214	0.962510621512743	0.972805896041398	0.975606281262214
5	0.858310287077621	0.945241866881565	0.942571971843455	0.942571971843455	0.934201606321764	0.942571971843455	0.942571971843455
5	0.96435092420363	0.972828279857852	0.980636952860702	0.980636952860702	0.968887499964586	0.982353902096796	0.980636952860702
5	0.898136437347771	0.940760048038456	0.955651857290573	0.957768728025986	0.931199333052001	0.957768728025986	0.957768728025986
5	0.946259071171896	0.940647701793996	0.972221568535975	0.970006774427127	0.924289510603627	0.972221568535975	0.970006774427127
5	0.900725252221855	0.95888164400327	0.964646065342743	0.972288194619389	0.950988141331047	0.972127361190938	0.972288194619389
5	0.894690877313374	0.936393038106562	0.941672410669835	0.941672410669835	0.92303318692825	0.941672410669835	0.947576514333965
5	0.911431025695274	0.935000633629563	0.963833762024919	0.963833762024919	0.963833762024919	0.963833762024919	0.963833762024919
5	0.938211689204004	0.971508898252955	0.974748558224546	0.974748558224546	0.974332297644404	0.974748558224546	0.974748558224546
5	0.910516756234892	0.973934607115302	0.960934543822594	0.973934607115302	0.973934607115302	0.960934543822594	0.973934607115302
5	0.969260295111473	0.978210803485297	0.978210803485297	0.978210803485297	0.978210803485297	0.978210803485297	0.978210803485297
5	0.962580736145698	0.974443862967297	0.974443862967297	0.974443862967297	0.974443862967297	0.974443862967297	0.974443862967297
5	0.959586046364396	0.962407330848542	0.981823522896054	0.978276064546229	0.978246665202232	0.981769627476509	0.979147074197632
5	0.876750245220773	0.930188371345379	0.974594422961417	0.979547689546939	0.953795189173666	0.974594422961417	0.979547689546939
5	0.949372935887636	0.963939017708464	0.976006783089311	0.978281669470649	0.974422281952713	0.978281669470649	0.978281669470649
5	0.857768146839562	0.962917136251418	0.956274773142671	0.956274773142671	0.936094256542996	0.956274773142671	0.956274773142671
5	0.950987800971119	0.969176930615714	0.981867315703753	0.974171246037329	0.971987654290543	0.971987654290543	0.974171246037329
5	0.908190728732251	0.952590570638156	0.928133597334515	0.974453010011311	0.961575923355465	0.940341957247197	0.974453010011311
5	0.927676827071965	0.985897483261466	0.982482813125129	0.979847237701418	0.980807316631154	0.979847237701418	0.983878714159556
5	0.966099620750489	0.886254202022816	0.941705878749718	0.979428386978478	0.961354246989403	0.941705878749718	0.979428386978478
5	0.943672899210541	0.949857284588628	0.969033588301687	0.969033588301687	0.931496185696141	0.969033588301687	0.975652848788683
5	0.911781108572926	0.954702333537251	0.954312601391835	0.954312601391835	0.951232846842979	0.948472469750196	0.954312601391835
5	0.891453473566705	0.97741715816308	0.981615832017609	0.987267711693003	0.958787083582023	0.987267711693003	0.987267711693003
5	0.846344495706639	0.97351923107723	0.971792633430766	0.978751858972524	0.964448056271955	0.978751858972524	0.978751858972524
5	0.906900054494288	0.931428647317104	0.946824728536197	0.952527128172044	0.916340112851361	0.94480051830885	0.952527128172044
5	0.858157494082996	0.968096380232003	0.961727753527264	0.973684582285044	0.924535105968131	0.954960248576005	0.973684582285044
5	0.809472436646965	0.952863550727696	0.972863879408833	0.972863879408833	0.972863879408833	0.963269245858428	0.972863879408833
5	0.892221484026115	0.967464563723186	0.960353405297715	0.970728135643701	0.970728135643701	0.961880453168432	0.970728135643701
5	0.898099673824997	0.9694322710169	0.984539359982722	0.984539359982722	0.976209289840938	0.981284664212591	0.984539359982722
5	0.928736922852768	0.973426474832897	0.969157924437175	0.972338437738487	0.968958586803135	0.969157924437175	0.969157924437175
5	0.902233482738021	0.933245526931145	0.928456742692239	0.952226852071502	0.90590529014356	0.937536211937808	0.947802363266045
5	0.978944505350242	0.964208361398599	0.964172165782627	0.957550617908876	0.968652885700941	0.953383015044551	0.957550617908876
5	0.967195883640292	0.98173716989702	0.986380930478367	0.986380930478367	0.986380930478367	0.986380930478367	0.986380930478367
5	0.959211712460512	0.966544610575491	0.966544610575491	0.965746770919363	0.965746770919363	0.965746770919363	0.965746770919363
5	0.921614282317416	0.965234666214858	0.970826726444502	0.970826726444502	0.970826726444502	0.970826726444502	0.970826726444502
5	0.945806617265746	0.978893972368213	0.978893972368213	0.973096053526994	0.978893972368213	0.977792190359528	0.973096053526994
5	0.971548659409479	0.968590193420463	0.97667166213463	0.984870305486421	0.968590193420463	0.984870305486421	0.984870305486421
5	0.908207290972263	0.963232383624989	0.974012754480598	0.986541257006149	0.965358842654962	0.971096598835072	0.986541257006149
5	0.970817080455171	0.95432714246116	0.973758372336837	0.981592707826758	0.98091361070647	0.97905899380694	0.981341674318319
5	0.951330345479248	0.963629994442792	0.990152542746258	0.991009098901228	0.990152542746258	0.988100049836897	0.991009098901228
5	0.883831506241641	0.977494547068587	0.977589952732655	0.977494547068587	0.977589952732655	0.977589952732655	0.977494547068587
5	0.899669013820555	0.900208052755236	0.909331967594785	0.895165477424229	0.908041643715508	0.900208052755236	0.900208052755236
5	0.950281418529681	0.966579997467043	0.974580723669594	0.972766266493857	0.970355839432273	0.974580723669594	0.974580723669594
5	0.954106072425128	0.965348716215904	0.965348716215904	0.965348716215904	0.965348716215904	0.965348716215904	0.965348716215904
5	0.923133942769003	0.948666902688697	0.943213252717827	0.953991223673664	0.955209993342173	0.953991223673664	0.953991223673664
5	0.901667290738844	0.944009709087969	0.961020718049592	0.961020718049592	0.961020718049592	0.953255205802263	0.961020718049592
5	0.838386012607272	0.928328193155566	0.928328193155566	0.928328193155566	0.922931704834247	0.928635942186927	0.928328193155566
5	0.973664677783081	0.978756822291802	0.979660215176781	0.965103126158418	0.978756822291802	0.979361085522852	0.978190286015327
5	0.942563484368872	0.976396536467088	0.978101299841488	0.978101299841488	0.974564770289362	0.976396536467088	0.978101299841488
5	0.945576135974865	0.884637186325136	0.9473565058056	0.966313056851517	0.94857520444772	0.96681323991962	0.966313056851517
5	0.887079506676369	0.963404108197277	0.980378630733733	0.980378630733733	0.980378630733733	0.980378630733733	0.980378630733733
5	0.961063316389026	0.931830044388565	0.940675534921732	0.940675534921732	0.940675534921732	0.931677608939818	0.940675534921732
5	0.953359590310977	0.910935508559043	0.961868335046601	0.961868335046601	0.912610124907265	0.961868335046601	0.961868335046601
5	0.908964045498354	0.965541608401025	0.941938099396507	0.972003654791034	0.950591793861148	0.947702043086493	0.972003654791034
5	0.964666699374198	0.968996361264752	0.972758917512307	0.976667392335522	0.968996361264752	0.966874440143301	0.976667392335522
5	0.83926163390157	0.92875059580004	0.933297390789981	0.933297390789981	0.932457249793788	0.933297390789981	0.933297390789981
5	0.98240520875215	0.981566371862537	0.97686953474464	0.97686953474464	0.979951768012682	0.97686953474464	0.97686953474464
5	0.927107574879193	0.951238904779959	0.964364914961377	0.968665796503064	0.946650674654631	0.964364914961377	0.968665796503064
5	0.833166956460585	0.971420761790126	0.971176979131159	0.971420761790126	0.969252573047612	0.971420761790126	0.971420761790126
5	0.946543434682851	0.953474245560089	0.953474245560089	0.943272450850957	0.953474245560089	0.953474245560089	0.943272450850957
5	0.921610841106495	0.972487736397085	0.964175124886478	0.972487736397085	0.968333591068013	0.972487736397085	0.972487736397085
5	0.950576837991515	0.962574300767697	0.962574300767697	0.974169515659578	0.974169515659578	0.968275934029707	0.974169515659578
5	0.925323050682305	0.952548756539377	0.963530021831996	0.963530021831996	0.963530021831996	0.963530021831996	0.963530021831996
5	0.913330739429029	0.926571514413386	0.968518357637248	0.975012845449129	0.975012845449129	0.975012845449129	0.975012845449129
5	0.94352825094484	0.944840305508803	0.969838078232545	0.979516416201699	0.968070393219844	0.980221384352576	0.979516416201699
5	0.956558375534602	0.920269474915683	0.934897857584184	0.97150213105432	0.951868098870567	0.95331314369047	0.97150213105432
5	0.933680566313329	0.974784119665019	0.974784119665019	0.974784119665019	0.97595831586555	0.974784119665019	0.974784119665019
5	0.858265345255359	0.925927523705937	0.955668246481715	0.96081797294648	0.944084250737667	0.96081797294648	0.96081797294648
5	0.930552023616085	0.97313372721249	0.974510057282449	0.974510057282449	0.97313372721249	0.97313372721249	0.974510057282449
5	0.907755562058187	0.961660710872761	0.961660710872761	0.967362561879849	0.961660710872761	0.967362561879849	0.961660710872761
5	0.970543829249199	0.953501333068776	0.956153328935276	0.956558234924599	0.939500516740323	0.961807987778001	0.961807987778001
5	0.871494727322111	0.954097881554072	0.957050698901229	0.957050698901229	0.954097881554072	0.953363695816887	0.957050698901229
5	0.933555685311408	0.976965919076118	0.978270777660975	0.978270777660975	0.975005335557925	0.974646644907608	0.978270777660975
5	0.906008593004989	0.969750121527084	0.972744363330634	0.977880197659925	0.94132146355232	0.972744363330634	0.977880197659925
5	0.870143644876642	0.956150067186919	0.961341548802212	0.961341548802212	0.95724262310141	0.961341548802212	0.968777502227409
5	0.873950669119996	0.974878553733388	0.981481204945763	0.981481204945763	0.981481204945763	0.981481204945763	0.981481204945763
5	0.858605513740918	0.968666959849457	0.967352546893761	0.968666959849457	0.956963611760187	0.962854748021965	0.968666959849457
5	0.906396126216993	0.972977093988018	0.969248847591858	0.969248847591858	0.972977093988018	0.969248847591858	0.969248847591858
5	0.829720898512677	0.958051490623844	0.958051490623844	0.975953885738592	0.977859834407245	0.978546429363255	0.978546429363255
5	0.94693462804419	0.981874175889125	0.979381622629862	0.987544432052777	0.987544432052777	0.987544432052777	0.987544432052777
5	0.964805837870691	0.965150552419324	0.958589053989357	0.977004634026012	0.977004634026012	0.977004634026012	0.977004634026012
5	0.906551799276475	0.940719691966426	0.94753899677623	0.94753899677623	0.926747471038398	0.944528661124684	0.94753899677623
5	0.923734047897268	0.916215999226535	0.968366925036978	0.968366925036978	0.968366925036978	0.968366925036978	0.968366925036978
5	0.963119139618856	0.9234533304005	0.938167765180168	0.979509450146663	0.907894926109466	0.964929310287164	0.979509450146663
5	0.950400697517285	0.949575613136504	0.951646553477334	0.951629878620117	0.91431117785132	0.951646553477334	0.951629878620117
5	0.915358103324174	0.953269247499746	0.96754244078012	0.976816732322429	0.976816732322429	0.971782005129715	0.976816732322429
5	0.913370790360148	0.972781253149979	0.977117614119662	0.977117614119662	0.972038206356784	0.977117614119662	0.977117614119662
5	0.943331718200451	0.964980508228526	0.957296688924361	0.969841038840818	0.964980508228526	0.957296688924361	0.969841038840818
5	0.840854696353471	0.911693400013632	0.922361127294181	0.953787288843386	0.944783497406553	0.925318973778925	0.953787288843386
5	0.907896205236088	0.934475367385895	0.977531526013729	0.979193054700516	0.979193054700516	0.98259607918661	0.979193054700516
5	0.859151441906774	0.920047131616112	0.940115104347717	0.962376190804323	0.940115104347717	0.940115104347717	0.962376190804323
5	0.93518636248566	0.948421049807739	0.961045701834272	0.961045701834272	0.937325283045152	0.961045701834272	0.961045701834272
5	0.948638014635127	0.96160278213549	0.977041945218585	0.976360125980873	0.980192220117675	0.97753661891561	0.976360125980873
5	0.902400487931666	0.950101703434791	0.967938310271864	0.957993561026127	0.957993561026127	0.967938310271864	0.967938310271864
5	0.937450231799505	0.981546530132531	0.981546530132531	0.981568359935863	0.981546530132531	0.981568359935863	0.981568359935863
5	0.961775026002018	0.962701974004237	0.977484186786885	0.977561528387622	0.97421426409207	0.977484186786885	0.977484186786885
5	0.943709323400235	0.966821819470193	0.971461859389319	0.971461859389319	0.973859089342286	0.971461859389319	0.971461859389319
5	0.91096680576479	0.901405216603512	0.912867781243493	0.933613750480601	0.912867781243493	0.933613750480601	0.933613750480601
5	0.929183640844305	0.968098569044762	0.966211741575441	0.958680403614348	0.966211741575441	0.966211741575441	0.958680403614348
5	0.948343919408258	0.982844881967092	0.982844881967092	0.982844881967092	0.979435964718976	0.982844881967092	0.982844881967092
5	0.951944091390947	0.945938130101466	0.956973395490574	0.956973395490574	0.942311127668746	0.956973395490574	0.956973395490574
5	0.862691274958926	0.944093035039615	0.959572061905802	0.959572061905802	0.952841921578558	0.959572061905802	0.959572061905802
5	0.902243749455918	0.975024153283988	0.97267086676383	0.981586075544945	0.981586075544945	0.981586075544945	0.981586075544945
5	0.920322646675682	0.951343341674964	0.977669458264854	0.977420051240406	0.968025290146878	0.977420051240406	0.977420051240406
5	0.963988760276985	0.979249011438634	0.977052164871119	0.977052164871119	0.979249011438634	0.977052164871119	0.977052164871119
5	0.979575390153707	0.929582992690339	0.956717826563569	0.959883043744157	0.948166250385034	0.957349743978868	0.959883043744157
5	0.865674396826792	0.964519521413955	0.972004559693786	0.968711111565688	0.968711111565688	0.968711111565688	0.968711111565688
5	0.939033100178627	0.921572928248264	0.949468256040349	0.949468256040349	0.944588354271021	0.944588354271021	0.949468256040349
5	0.882314763350493	0.933335754280305	0.959572655661801	0.959572655661801	0.95365378369863	0.962327061027596	0.959572655661801
5	0.934054629928521	0.936898878187621	0.939352999864399	0.939352999864399	0.938495062898144	0.92807193029124	0.939352999864399
5	0.926906057693195	0.97702688071653	0.97702688071653	0.97702688071653	0.97702688071653	0.97702688071653	0.97702688071653
5	0.951633546099148	0.980203150677228	0.980203150677228	0.980203150677228	0.979408130439164	0.980203150677228	0.980203150677228
5	0.806949900607825	0.91460570141134	0.942949299019351	0.966385828489131	0.911826203413297	0.9363997130891	0.966385828489131
5	0.956760543493876	0.92322207590638	0.967516803886907	0.967516803886907	0.952281233481984	0.967516803886907	0.967516803886907
5	0.908246758357257	0.922419219060572	0.971433249720771	0.97175329070251	0.913732756362318	0.97175329070251	0.974346990945398
5	0.953116834442483	0.944360436992153	0.958394169568458	0.958394169568458	0.954639513212282	0.958394169568458	0.958394169568458
5	0.948232301387519	0.974817244824996	0.988193378456187	0.990845674282712	0.960209596794088	0.981729859726547	0.990845674282712
5	0.819559477646445	0.871642375137671	0.871642375137671	0.856415266085227	0.865370018879453	0.85040524253677	0.856415266085227
5	0.933688706742944	0.962406805845622	0.961870445659172	0.970153621425623	0.942077367641725	0.970153621425623	0.970153621425623
5	0.868870351058044	0.943008704741312	0.952799185724672	0.952799185724672	0.936810581554093	0.952799185724672	0.952799185724672
5	0.883879146165268	0.9291653196488	0.946683870805642	0.946683870805642	0.946683870805642	0.946683870805642	0.938088335958145
5	0.971218857499865	0.979206458780575	0.974634996383379	0.979206458780575	0.962042434051466	0.983322535926366	0.979206458780575
5	0.906409100758471	0.964451179236295	0.975909886061653	0.975909886061653	0.968138785851828	0.972972936612222	0.975909886061653
5	0.896549729840191	0.935623272327728	0.962998262738325	0.962326014029114	0.935623272327728	0.967964508770011	0.962326014029114
5	0.910386831464142	0.962188524531806	0.975415209561836	0.980124625062673	0.966701933043226	0.980124625062673	0.980124625062673
5	0.908690424458475	0.914526371529113	0.963302429796646	0.972676093313723	0.914526371529113	0.969327029909058	0.972676093313723
5	0.941504916746179	0.970539517298408	0.977358151756876	0.980982310267583	0.964476556844959	0.972073599585822	0.980982310267583
5	0.925635532311834	0.974247085483199	0.974247085483199	0.972208230616345	0.974247085483199	0.972208230616345	0.972208230616345
5	0.916004040715233	0.937900066933532	0.950258334561313	0.957671897680098	0.952931312819516	0.957671897680098	0.957671897680098
5	0.933969600441939	0.880909048649504	0.935659278216917	0.948244345829279	0.949778547551582	0.935363033532599	0.948244345829279
5	0.887313068105273	0.943275554922781	0.960131489395976	0.971125385537001	0.950790508730901	0.971125385537001	0.971125385537001
5	0.909251011097441	0.889820280840398	0.947219052295033	0.961632447214175	0.961632447214175	0.961632447214175	0.961632447214175
5	0.959350523436882	0.96586822422746	0.96586822422746	0.963927019580461	0.96586822422746	0.96586822422746	0.96586822422746
5	0.972864976837895	0.969319188943705	0.980815684656498	0.9779800965986	0.975322336857718	0.974167282965729	0.9779800965986
5	0.914014938236314	0.968618098257361	0.968965841913767	0.972345820001284	0.972345820001284	0.972345820001284	0.972345820001284
5	0.930197793987539	0.972572313931141	0.951978575869594	0.974458451972819	0.928967021062484	0.974458451972819	0.974458451972819
5	0.9644227340943	0.967649127642959	0.975872966192204	0.975872966192204	0.975872966192204	0.973418027686603	0.975872966192204
5	0.922940283365537	0.962973397089516	0.977496651372113	0.972340651698597	0.972340651698597	0.977496651372113	0.972340651698597
5	0.892223244400138	0.962424222411607	0.959924173006984	0.967346835426332	0.967346835426332	0.953893696346854	0.967346835426332
5	0.91921814866359	0.915683510350936	0.972282400965697	0.972282400965697	0.972282400965697	0.970895262866694	0.972282400965697
5	0.859136429111618	0.95791402114053	0.962833881230128	0.962833881230128	0.94805288605555	0.964179969940003	0.962833881230128
5	0.875663191024559	0.944239347098452	0.937041763626897	0.937041763626897	0.932058793742564	0.94392640815727	0.937041763626897
5	0.954662904022818	0.947719897190287	0.95297504740886	0.960016076875067	0.944506822293828	0.960016076875067	0.96647273140747
5	0.954395060425969	0.930157275670718	0.936275865248061	0.970601246205572	0.947734801089508	0.956668810553371	0.970601246205572
5	0.977125879720398	0.91478557160061	0.947168912159759	0.970009393013667	0.932294309793084	0.955744592927625	0.970009393013667
5	0.848731825350898	0.967686482225921	0.964754500160306	0.964754500160306	0.964754500160306	0.964754500160306	0.964754500160306
5	0.939766776911955	0.974502969123355	0.976925274373568	0.978749009658974	0.978749009658974	0.97539971982217	0.976925274373568
5	0.952560644484196	0.921686873826813	0.960273283262433	0.9648999670998	0.960273283262433	0.952375959077157	0.9648999670998
5	0.867640796503533	0.938807413940919	0.957938361863837	0.961397998289604	0.946410276251283	0.961397998289604	0.961397998289604
5	0.885320817585998	0.950213479264349	0.940136374377716	0.934751556863189	0.940136374377716	0.934751556863189	0.934751556863189
5	0.880265567478884	0.959850070015644	0.960217359966877	0.965795075439219	0.953393326623943	0.958612715975549	0.96723135743514
5	0.927665638858442	0.909631452332318	0.9560765954019	0.9560765954019	0.944830654219633	0.9560765954019	0.9560765954019
5	0.963532050263402	0.969788022422566	0.980318487101141	0.980318487101141	0.964219579721046	0.975963179209475	0.980318487101141
5	0.940397722998071	0.970316982604036	0.975638312093335	0.981555035308946	0.975638312093335	0.975638312093335	0.981555035308946
5	0.936969120785372	0.976278548465903	0.976278548465903	0.972507449107327	0.973992063335058	0.972507449107327	0.972507449107327
5	0.979642583107012	0.9637910192862	0.979954210745985	0.979954210745985	0.968931115737864	0.979954210745985	0.979954210745985
5	0.894429114410376	0.930290965444345	0.956406656187533	0.959878725157812	0.956406656187533	0.960242758005692	0.959878725157812
5	0.985202595506147	0.98941381293142	0.981018483989217	0.981018483989217	0.981018483989217	0.981339421177511	0.981018483989217
5	0.898196014812653	0.967004626173055	0.970717813712114	0.970717813712114	0.948061854887283	0.958348470322208	0.970717813712114
5	0.946120174320591	0.900291431735741	0.964092111328334	0.970457857982099	0.928621640067611	0.964092111328334	0.970457857982099
5	0.840000846670704	0.943997122419235	0.939576562585405	0.943997122419235	0.938028738801016	0.943997122419235	0.943997122419235
5	0.954804500767687	0.954972932958032	0.956879885678	0.964898080551909	0.94158400966678	0.956879885678	0.964898080551909
5	0.866493170061683	0.883230692955467	0.950444655873178	0.947648082691074	0.883230692955467	0.954277917474255	0.947648082691074
5	0.861231454634495	0.930574769277038	0.957413239669886	0.977324159766833	0.934248124288965	0.977324159766833	0.977324159766833
5	0.975386568566277	0.986719910821164	0.983838235986417	0.983838235986417	0.978321085861928	0.983838235986417	0.983838235986417
5	0.950378348057642	0.91975963782651	0.937741128508979	0.976620051269124	0.91975963782651	0.937741128508979	0.976620051269124
5	0.934270110089933	0.97030744525117	0.962590455616449	0.977304303085337	0.963755205964585	0.974157769603453	0.977304303085337
5	0.939198340779906	0.989393324264575	0.983967987479901	0.986198681287918	0.987653384264628	0.983967987479901	0.986198681287918
5	0.905516878663158	0.974358926230918	0.974382527821839	0.974382527821839	0.960042373073472	0.975526139665627	0.974382527821839
5	0.945348166900142	0.938646784639756	0.959300137755504	0.959652702513892	0.94443479827635	0.959300137755504	0.959652702513892
5	0.849817687863092	0.929281617858046	0.966735580364384	0.966735580364384	0.926650734138246	0.961051023684754	0.966735580364384
5	0.930279454064324	0.965907461344629	0.965907461344629	0.972175268193576	0.960971501070284	0.965907461344629	0.972175268193576
5	0.948952557510444	0.93920663535662	0.94737463174305	0.961992792749951	0.94213857211533	0.961992792749951	0.961992792749951
5	0.865011241536205	0.951651699930809	0.958619678249545	0.946446968330932	0.946446968330932	0.946446968330932	0.946446968330932
5	0.911749759320259	0.937722732475109	0.959752095277025	0.959752095277025	0.955602766470353	0.956467710668448	0.959752095277025
5	0.923205914876138	0.93441766052322	0.938056386404894	0.938056386404894	0.93441766052322	0.93441766052322	0.938056386404894
5	0.925587196558129	0.977037183664832	0.978166303830264	0.975779670455136	0.977037183664832	0.975779670455136	0.977037183664832
5	0.920480028124658	0.944880613736284	0.966574369635857	0.97045746849546	0.960421352452743	0.960611649506349	0.97045746849546
5	0.850482880322136	0.938876551793546	0.934157197641184	0.938813715100765	0.938813715100765	0.934157197641184	0.938813715100765
5	0.904688806760238	0.9481625478426	0.94948152150721	0.955271326491226	0.949228689021144	0.94948152150721	0.955271326491226
5	0.903318231270225	0.926642738111157	0.965909410728419	0.961311253101796	0.965909410728419	0.965909410728419	0.961311253101796
5	0.908638068191967	0.964395033386366	0.966261840611524	0.966261840611524	0.966261840611524	0.966261840611524	0.966261840611524
5	0.954500315230034	0.983480135392777	0.982466656261831	0.98199901565051	0.984783616514749	0.982466656261831	0.98199901565051
5	0.94106357238289	0.983554364969708	0.983554364969708	0.983554364969708	0.983554364969708	0.983554364969708	0.983554364969708
5	0.910181415907269	0.972625779334353	0.976970638763148	0.976970638763148	0.975581992988916	0.976970638763148	0.976970638763148
5	0.880754747775438	0.958974454850642	0.968920215337735	0.973010178736735	0.961853596711575	0.973010178736735	0.973010178736735
5	0.972679785039623	0.98779543922947	0.987512772901344	0.987513919933169	0.98779543922947	0.98779543922947	0.98779543922947
5	0.925458081777454	0.890780290532069	0.905389522088963	0.912891662203613	0.91971433028856	0.905389522088963	0.912891662203613
5	0.904473420700958	0.924780596711546	0.940712208284382	0.941795453041648	0.919402972460174	0.929359571379158	0.941795453041648
5	0.944514052304959	0.974460793777259	0.980826421544209	0.975341831702625	0.975341831702625	0.980826421544209	0.975341831702625
5	0.806120786146461	0.949187207374702	0.962730515633822	0.962730515633822	0.955671823451476	0.962730515633822	0.962730515633822
5	0.968913208001899	0.945776712021213	0.959411263611803	0.945776712021213	0.959411263611803	0.959411263611803	0.957348423854178
5	0.868700865281016	0.96693132424309	0.969842304184819	0.969842304184819	0.96693132424309	0.970724939411462	0.969842304184819
5	0.927615900919356	0.886645818491421	0.901619664774633	0.914132004383612	0.901619664774633	0.914132004383612	0.914132004383612
5	0.926106787122682	0.978206452186432	0.978106757943424	0.980579820378334	0.980579820378334	0.978106757943424	0.980579820378334
5	0.972177825240914	0.953587187375371	0.964483963088789	0.968626321608385	0.968626321608385	0.968626321608385	0.968626321608385
5	0.956504524763949	0.961389328118227	0.949310366758136	0.949310366758136	0.951298394896497	0.949310366758136	0.949310366758136
5	0.948072833242048	0.976707256444342	0.976707256444342	0.97783333316125	0.970553121016057	0.97783333316125	0.97783333316125
5	0.902196895841922	0.972363368715309	0.980279023648931	0.983590016198971	0.982668185979881	0.980279023648931	0.983590016198971
5	0.964862702522121	0.978125674485494	0.991399688588866	0.988549746279276	0.984171385258812	0.988549746279276	0.988549746279276
5	0.840245578436211	0.928566072328153	0.927097538292803	0.928004950594265	0.928004950594265	0.928004950594265	0.928004950594265
5	0.966674902302065	0.939133282290954	0.950883830439407	0.947130160490766	0.954276594029909	0.914527917324921	0.947130160490766
5	0.920111490001505	0.820703857027993	0.879918206779459	0.917329915792416	0.841896101981427	0.864312810397235	0.917329915792416
5	0.979694340640488	0.901162354138302	0.924586818966906	0.956187987083798	0.901162354138302	0.956187987083798	0.956187987083798
5	0.939610654428467	0.950640665423614	0.969479920073338	0.979003921927879	0.969479920073338	0.973731220280498	0.982307362276168
5	0.862495955695452	0.965217234651418	0.968429795947302	0.968429795947302	0.961508832901402	0.968429795947302	0.968429795947302
5	0.943737461072257	0.943015789423536	0.960590351438937	0.968399412786648	0.969423934162476	0.961566830069934	0.969423934162476
5	0.935803334036845	0.932530314670943	0.980062403804046	0.980062403804046	0.96970215267681	0.983885490981576	0.983460500901492
5	0.897432027700799	0.974750965178785	0.974750965178785	0.977953497787911	0.973698260570726	0.977953497787911	0.977953497787911
5	0.916275674754012	0.968550662506831	0.988582261630646	0.988185106609646	0.981301015725417	0.98318677493086	0.988582261630646
5	0.900978427586348	0.969554595957614	0.969554595957614	0.969554595957614	0.969554595957614	0.969554595957614	0.969554595957614
5	0.926060144065848	0.958700539199757	0.965669556444995	0.96428411962899	0.962162461563157	0.96428411962899	0.96428411962899
5	0.911458434746513	0.973723238566132	0.973723238566132	0.968248246770735	0.964326223076549	0.964365700322037	0.968248246770735
5	0.922951431791687	0.974288176130924	0.985691379837183	0.985691379837183	0.985691379837183	0.985691379837183	0.985691379837183
5	0.918785844181156	0.975627679201576	0.980463266000089	0.980463266000089	0.980463266000089	0.980463266000089	0.980463266000089
5	0.977301207480694	0.967551426519242	0.994839862782626	0.991065586387247	0.937117886922625	0.991065586387247	0.991065586387247
5	0.966934976536257	0.941086873914256	0.954260046626297	0.954260046626297	0.947827364536697	0.954260046626297	0.966725256308076
5	0.917380326340271	0.920599897103044	0.957966656913722	0.956908588266809	0.938845821012976	0.956908588266809	0.956908588266809
5	0.944133567755585	0.979573698389045	0.974162653284918	0.978531632933232	0.979573698389045	0.97287218030239	0.974581584300393
5	0.917371507892081	0.952185697375923	0.978376441578246	0.981931122531753	0.955672207187171	0.985538004060528	0.981931122531753
5	0.912027429628396	0.928243290723994	0.93724829253074	0.947806612446667	0.915291796642898	0.93724829253074	0.947806612446667
5	0.939125985579326	0.962854419224141	0.962854419224141	0.962854419224141	0.959900891819392	0.962854419224141	0.962854419224141
5	0.86692295984085	0.968432815364279	0.97074108778948	0.97074108778948	0.94834131890349	0.968432815364279	0.97074108778948
5	0.792223806176318	0.948493879304954	0.948493879304954	0.948493879304954	0.948493879304954	0.948493879304954	0.948493879304954
5	0.926884121752131	0.973219945745223	0.969397675253025	0.973219945745223	0.969397675253025	0.963024840314917	0.973219945745223
5	0.986081961387406	0.983327623596538	0.983327623596538	0.980615551209874	0.980615551209874	0.983327623596538	0.980615551209874
5	0.925260426945025	0.976622729182478	0.978955568414144	0.981365069765363	0.981365069765363	0.976622729182478	0.981365069765363
5	0.897078788705323	0.955796688320654	0.954389045645007	0.954389045645007	0.944468671666848	0.954389045645007	0.954389045645007
5	0.935288281977089	0.87823612892144	0.888142649440923	0.917411062846082	0.87823612892144	0.908374159273349	0.917411062846082
5	0.95254641435299	0.882716414001801	0.952968811466958	0.97874314925906	0.902025104431804	0.952968811466958	0.97874314925906
5	0.899905084163535	0.970591109952078	0.970591109952078	0.970591109952078	0.970591109952078	0.970591109952078	0.970591109952078
5	0.942687456628017	0.979716736767189	0.98879415681363	0.983539514993771	0.98879415681363	0.98879415681363	0.983539514993771
5	0.967399944893786	0.971023821177422	0.980970856672455	0.976908718504511	0.983663506292655	0.983663506292655	0.976908718504511
5	0.950496458631209	0.937425110390439	0.961111098835696	0.967441304538713	0.936885609083733	0.966154724145462	0.967441304538713
5	0.876223128185668	0.950947937654121	0.950947937654121	0.950947937654121	0.950947937654121	0.950653076128767	0.950947937654121
5	0.915804721155739	0.946603255760264	0.954391634619253	0.968026193346071	0.95110440146081	0.958571205435884	0.968026193346071
5	0.887197403688402	0.96654979233659	0.982615376979516	0.978881235867903	0.975548768415776	0.982615376979516	0.978881235867903
5	0.90447525188392	0.953967599989992	0.9544236691167	0.9544236691167	0.9544236691167	0.9544236691167	0.953967599989992
5	0.930525782708298	0.924162826853815	0.906076361618345	0.924162826853815	0.906076361618345	0.918700653459594	0.924162826853815
5	0.908180680615107	0.957625026424346	0.976097248994232	0.976097248994232	0.963588139419367	0.976097248994232	0.976097248994232
5	0.92198056412018	0.957914317834693	0.957391242928298	0.957391242928298	0.957391242928298	0.941151317327022	0.957391242928298
5	0.952693391776286	0.960152737368179	0.96165857795392	0.96165857795392	0.956616972181285	0.96165857795392	0.968658101090896
5	0.965096899565488	0.972686842783587	0.95221204888321	0.972686842783587	0.962822888445287	0.972686842783587	0.972686842783587
5	0.855103332031564	0.9706298713487	0.965102730960164	0.9706298713487	0.943099698121962	0.959041455043076	0.9706298713487
5	0.888663206997042	0.836910211095697	0.91309839291183	0.936210615963731	0.936210615963731	0.936210615963731	0.936210615963731
5	0.900459937948258	0.974837223638665	0.974837223638665	0.974837223638665	0.969667326586728	0.974837223638665	0.974837223638665
5	0.935293449611676	0.958147304426495	0.984701117706582	0.984701117706582	0.958147304426495	0.982558866886034	0.984701117706582
5	0.887217783665514	0.940674760099158	0.948120130133193	0.945438284413598	0.91655411341244	0.949016726034551	0.949016726034551
5	0.980086771831826	0.93871343308142	0.95744023563162	0.933791944918979	0.934750131166136	0.933791944918979	0.933791944918979
5	0.873070660390495	0.944682769446292	0.939405993105007	0.945869323872299	0.939405993105007	0.939405993105007	0.945869323872299
5	0.937574872973512	0.978043503478108	0.978043503478108	0.978532849908656	0.978532849908656	0.978532849908656	0.978532849908656
5	0.923705830923079	0.921859567493733	0.956396797159922	0.950515271673271	0.959688504593375	0.956396797159922	0.950515271673271
5	0.893256875603675	0.978983108543161	0.980972141868059	0.980972141868059	0.977287741813403	0.980972141868059	0.982494516568135
10	0.908157016423492	0.940666525550513	0.961839737710356	0.975714581396306	0.945122768365914	0.95127353834488	0.975714581396306
10	0.899586663897289	0.938328385031342	0.955466755907928	0.960560543879619	0.941330264623454	0.957174714884949	0.960497356423446
10	0.946340994460454	0.967957470808864	0.958484227181683	0.958484227181683	0.957679845888257	0.960699297033395	0.958484227181683
10	0.825407535506951	0.93857696511622	0.954943733699956	0.898521481352347	0.958782155073846	0.958782155073846	0.898521481352347
10	0.884441008617932	0.971677134322242	0.969748004182922	0.97576091741407	0.971677134322242	0.969748004182922	0.976521621106716
10	0.856622262821123	0.980897008060152	0.975555550439325	0.909748136228711	0.975555550439325	0.975555550439325	0.916799562159873
10	0.860544575890537	0.960931959974722	0.960931959974722	0.96812662401928	0.955045091630591	0.960931959974722	0.954261499203919
10	0.901887132896968	0.955213414068753	0.96996131998902	0.964686050621556	0.967239688278979	0.969799074261334	0.964686050621556
10	0.83356405461661	0.957147646988427	0.959577839492416	0.941818282969074	0.960828004615652	0.954779489938362	0.941818282969074
10	0.816717429283458	0.959325265193012	0.960056236315121	0.960056236315121	0.960056236315121	0.959325265193012	0.956393739106771
10	0.768699553267808	0.947198693357129	0.947198693357129	0.903477945960591	0.947198693357129	0.951748285901919	0.903477945960591
10	0.927902712469877	0.988952874707696	0.990407645742806	0.991782462070706	0.988952874707696	0.988926660477638	0.988605349046494
10	0.891756411021005	0.971168798594817	0.970567369197804	0.969655617400378	0.974042085369426	0.978502277866333	0.969655617400378
10	0.841581346851749	0.973362374112201	0.97667690547209	0.935708684552866	0.97667690547209	0.966256445338436	0.935708684552866
10	0.829397227150028	0.879219829915449	0.886760045014339	0.929329975901806	0.884884527456757	0.921438272785273	0.929329975901806
10	0.885179849346002	0.929909969895421	0.955504533871397	0.964623215671536	0.955504533871397	0.947254749809608	0.964623215671536
10	0.884174797468774	0.976023567202443	0.973299467215342	0.97856705590515	0.969488136981143	0.973299467215342	0.97856705590515
10	0.870475874746723	0.951881610203057	0.966151438833707	0.948075086586967	0.959748074193418	0.966151438833707	0.948075086586967
10	0.887479514501579	0.945338565913694	0.962342648323607	0.962342648323607	0.96578652486607	0.960694595078559	0.962342648323607
10	0.91002430534446	0.956196765060008	0.971027165243706	0.973483031353607	0.965997105524852	0.973483031353607	0.973483031353607
10	0.77732778119545	0.956940398008388	0.93947955066473	0.852925043426351	0.938426235480858	0.935004299144565	0.852925043426351
10	0.892201097193234	0.972223522113917	0.97416529963367	0.97416529963367	0.969225984007841	0.976187929586388	0.97416529963367
10	0.892527349749422	0.964178075229795	0.964178075229795	0.966657191805609	0.964178075229795	0.964178075229795	0.957248309043408
10	0.877702897652584	0.953582108677886	0.958060388709148	0.964583580403945	0.953582108677886	0.958060388709148	0.964583580403945
10	0.819299204868431	0.90430777236484	0.912560018702808	0.921169693762648	0.90430777236484	0.912560018702808	0.921169693762648
10	0.900908971317148	0.968231946578682	0.968231946578682	0.976483774231799	0.968231946578682	0.977635593909573	0.976483774231799
10	0.826355003670824	0.965450211191147	0.965450211191147	0.87198259763839	0.965450211191147	0.968736238199448	0.87198259763839
10	0.868469637643649	0.974541628348489	0.970436743276381	0.975671793077832	0.969746385693529	0.963543504338085	0.975671793077832
10	0.895149194942381	0.944460697697796	0.966054101877745	0.982384454747135	0.95592273141377	0.966054101877745	0.945114738471407
10	0.896665430941889	0.846035823693769	0.897119704839703	0.925836889282322	0.912319718811367	0.897119704839703	0.920258895767354
10	0.889769789184072	0.972906349124745	0.96363809644585	0.972906349124745	0.962490825015164	0.96363809644585	0.972906349124745
10	0.857148691559716	0.954301265083745	0.954301265083745	0.954301265083745	0.965952903563122	0.965952903563122	0.954301265083745
10	0.851795577393441	0.929653242879677	0.936321506986576	0.879309565486047	0.91570922625556	0.942730589997056	0.879309565486047
10	0.903226943692028	0.90252667451103	0.972099378672024	0.967402181071609	0.957900672089747	0.972099378672024	0.967402181071609
10	0.866847191146487	0.96369004127931	0.963448150022875	0.880594656947862	0.96369004127931	0.963448150022875	0.899479532202565
10	0.863642961820831	0.943120063628305	0.956642695560851	0.958928169088931	0.956642695560851	0.956642695560851	0.952560255565569
10	0.918169085964619	0.948065554721634	0.955524336628367	0.973868438172208	0.955524336628367	0.955524336628367	0.973868438172208
10	0.96608735030118	0.908458601587678	0.931977928483146	0.939403907542845	0.924097324005196	0.937774033689061	0.939403907542845
10	0.873973431268575	0.955852726837187	0.966430800452001	0.929012053488584	0.970625417508356	0.964824270133607	0.929012053488584
10	0.907445000460819	0.969542764473019	0.972428608781896	0.989424226361056	0.975497677814249	0.964697125465054	0.989424226361056
10	0.861190560961086	0.950939135312181	0.967139944176456	0.968797464956113	0.964240533558037	0.964501655366754	0.968797464956113
10	0.933482985914849	0.967887753579	0.969772572692686	0.971887187450518	0.955188251793086	0.969772572692686	0.971887187450518
10	0.849113367981128	0.954850989626017	0.955291813917919	0.920786892141884	0.954850989626017	0.955291813917919	0.920786892141884
10	0.857013844662968	0.952050050638076	0.962528075011223	0.951666610580171	0.962528075011223	0.962528075011223	0.951666610580171
10	0.858267593560792	0.971227573263112	0.977913212266609	0.976874539826759	0.975498353276414	0.977913212266609	0.976874539826759
10	0.888361537565297	0.957393586960426	0.950985226938704	0.962925737471026	0.957393586960426	0.950985226938704	0.962925737471026
10	0.870397327066182	0.961471288112215	0.969378503334865	0.960084543398845	0.961471288112215	0.969378503334865	0.960084543398845
10	0.850679764473504	0.943797942105659	0.96021820332788	0.970243408645601	0.943797942105659	0.962469671744669	0.970243408645601
10	0.903580906294781	0.981150419732426	0.984195750118599	0.932111581044799	0.973341441223065	0.983867325747447	0.932111581044799
10	0.89430918899746	0.974593255319026	0.981172389628257	0.981172389628257	0.981172389628257	0.981172389628257	0.981172389628257
10	0.870433095065283	0.956253444391819	0.965472808916564	0.963864423651801	0.965472808916564	0.965690466906077	0.963864423651801
10	0.881522253969144	0.928498940445882	0.928498940445882	0.945265801154535	0.928498940445882	0.928498940445882	0.945265801154535
10	0.825358111959399	0.9746499436807	0.972825835127214	0.97210199405497	0.969692388516757	0.976228724959397	0.97210199405497
10	0.847634660064625	0.960303866355202	0.960303866355202	0.958225639729162	0.959222175885244	0.959222175885244	0.958225639729162
10	0.925698813780743	0.972974427511978	0.978038968284693	0.98773203516383	0.975868370626221	0.978038968284693	0.98773203516383
10	0.86178184791948	0.968135068586622	0.969260175021578	0.968135068586622	0.969260175021578	0.969260175021578	0.968135068586622
10	0.932007883576917	0.983258497451923	0.984400953888008	0.987855483321301	0.989265637437135	0.989265637437135	0.987855483321301
10	0.817935260714734	0.961576501255816	0.959113155253351	0.922885732540983	0.951008331699334	0.959113155253351	0.922885732540983
10	0.927571321062704	0.974065513697534	0.974065513697534	0.978824938532461	0.974065513697534	0.974065513697534	0.978824938532461
10	0.883280516164613	0.955408679866939	0.955408679866939	0.948761976736951	0.954238428318638	0.954238428318638	0.948761976736951
10	0.898058645926381	0.97470501564419	0.97470501564419	0.982116426774049	0.960405204056893	0.976318945537324	0.982116426774049
10	0.841536724324649	0.971549456806515	0.96206466603827	0.964653131568979	0.965263293455698	0.949463481169257	0.964653131568979
10	0.908459810193471	0.978304334692929	0.978304334692929	0.982655945107669	0.972572431043534	0.978304334692929	0.982655945107669
10	0.894248772127288	0.961091626473524	0.961091626473524	0.955429071440102	0.961091626473524	0.961091626473524	0.944037096663489
10	0.914303733409345	0.903756620192343	0.935645991576106	0.976245000015226	0.929134127256453	0.956505887650587	0.976245000015226
10	0.85744144525463	0.974076615986128	0.974076615986128	0.948305474679012	0.969837739243014	0.974076615986128	0.948305474679012
10	0.790500389955977	0.958448209069583	0.962254854680232	0.935575286555583	0.960363803532323	0.962254854680232	0.914300377183103
10	0.911994189142701	0.975943636631076	0.974984459825653	0.976932615638619	0.975943636631076	0.974984459825653	0.976932615638619
10	0.854084581108436	0.934468706606536	0.934468706606536	0.941006378991136	0.934468706606536	0.934468706606536	0.941006378991136
10	0.92891251499481	0.929616976992633	0.973950736543476	0.964619225370577	0.929616976992633	0.97211698248203	0.964619225370577
10	0.864160738143533	0.924393627962529	0.930331141047272	0.945870284894091	0.930331141047272	0.939511717845586	0.945870284894091
10	0.927532816137955	0.958299293626484	0.958299293626484	0.972742844074009	0.95218444544151	0.958299293626484	0.972742844074009
10	0.828113647511079	0.933661402659258	0.94714922228391	0.962440165411459	0.94714922228391	0.94714922228391	0.962440165411459
10	0.799848084098435	0.967996817512633	0.969547605988139	0.887930604089225	0.969547605988139	0.969547605988139	0.887930604089225
10	0.840249834892108	0.98147116106966	0.98147116106966	0.984566817899239	0.98147116106966	0.98147116106966	0.984566817899239
10	0.902568050764769	0.966118213935275	0.971238351064822	0.974814599833956	0.966118213935275	0.965497738212381	0.974814599833956
10	0.888916979024577	0.976144023249242	0.980531548415523	0.974898731821729	0.961818260165594	0.980531548415523	0.974898731821729
10	0.831454805881048	0.966146423509994	0.967843618047144	0.953205825566219	0.963391459020093	0.967843618047144	0.953205825566219
10	0.913274425373891	0.989890216546139	0.989890216546139	0.987378673949077	0.98575943291481	0.987090207749317	0.993426874389452
10	0.859338496309974	0.953562935856886	0.953562935856886	0.937848293252996	0.95400109671556	0.953562935856886	0.937848293252996
10	0.860503614003174	0.971987892463766	0.969995455495465	0.969995455495465	0.968068229022053	0.972782629640476	0.969995455495465
10	0.901956257094727	0.931698905905385	0.928192380668778	0.95178846810985	0.946177343792943	0.944012388871585	0.95178846810985
10	0.860375293848574	0.977605917722477	0.982526598023586	0.974639407679557	0.977422534993602	0.981939766665992	0.974639407679557
10	0.902089497071405	0.98465351335706	0.969656204430009	0.986485785937777	0.977216618363862	0.977216618363862	0.986485785937777
10	0.916888565019872	0.956528032650406	0.970453308073649	0.972774867503131	0.958209492380999	0.971833146435264	0.972774867503131
10	0.850304955579317	0.957654301247587	0.957654301247587	0.911973423424757	0.957654301247587	0.957654301247587	0.911973423424757
10	0.878513277529004	0.980735599343086	0.980735599343086	0.957764507078535	0.980735599343086	0.984225698307577	0.957764507078535
10	0.888323964694511	0.94793729348154	0.972820636778727	0.975344521064349	0.96105400514346	0.972238736869694	0.975344521064349
10	0.884471801446557	0.936857832798503	0.942976195895507	0.97957078107642	0.951414431655262	0.951414431655262	0.97957078107642
10	0.820538515495995	0.93403893156525	0.948972094181588	0.928083131023619	0.948972094181588	0.948972094181588	0.928083131023619
10	0.927962733224969	0.95998341920505	0.972842365786633	0.976774584775688	0.972842365786633	0.965764011810723	0.976774584775688
10	0.8846855163456	0.979336038599312	0.979336038599312	0.976138514175565	0.979336038599312	0.979336038599312	0.976138514175565
10	0.910910439427152	0.983636222179892	0.983636222179892	0.983636222179892	0.981777509053041	0.983636222179892	0.983636222179892
10	0.944375688337364	0.973879237784027	0.973879237784027	0.965450566142367	0.970340046939891	0.973879237784027	0.965450566142367
10	0.907370716003099	0.977723681956812	0.980691958000773	0.985498257260216	0.964486389910564	0.986155674896232	0.985498257260216
10	0.887267942093654	0.938940078976559	0.952740619082997	0.972523482151013	0.956282388452908	0.952740619082997	0.923336965929817
10	0.91352690173206	0.971395678402823	0.977389795637906	0.98277533842398	0.971395678402823	0.982585960333903	0.98277533842398
10	0.886286972548362	0.966000926784139	0.971846126698867	0.973453556898522	0.973453556898522	0.966616516147887	0.973453556898522
10	0.877908959094535	0.946164355237423	0.948435672693703	0.962346997304925	0.946164355237423	0.948435672693703	0.958893174779008
10	0.905167255724491	0.985034927964898	0.985034927964898	0.981521391683946	0.985034927964898	0.985034927964898	0.981521391683946
10	0.880611550966026	0.946139834247917	0.95070787887044	0.953818001726083	0.946139834247917	0.95070787887044	0.953818001726083
10	0.866630141236854	0.958362424254351	0.958362424254351	0.958362424254351	0.958362424254351	0.958362424254351	0.958362424254351
10	0.79828233856583	0.966995042688835	0.963987242100742	0.963987242100742	0.953027564370723	0.963987242100742	0.963987242100742
10	0.875435237567704	0.97161438038265	0.97161438038265	0.961064498920686	0.97161438038265	0.971632446119473	0.961064498920686
10	0.9069126074045	0.959896764291655	0.959896764291655	0.965249837196259	0.93859529763326	0.959896764291655	0.965249837196259
10	0.890575911342701	0.954899667872198	0.961104911916929	0.966651980745395	0.954899667872198	0.961104911916929	0.906481603031825
10	0.841659445519811	0.960398415046061	0.966322127298282	0.965802566986638	0.959946894643027	0.966322127298282	0.965802566986638
10	0.898339071397191	0.95137956630882	0.927486494168132	0.957049827074684	0.924505403600874	0.924505403600874	0.933071305477964
10	0.835921225064042	0.953785520533236	0.966935741214015	0.965534900544793	0.966935741214015	0.966935741214015	0.965534900544793
10	0.892456753036476	0.982827764100648	0.982827764100648	0.980693332741048	0.980693332741048	0.982827764100648	0.980693332741048
10	0.87218192403074	0.929015975498226	0.971741248427778	0.986262359866759	0.971741248427778	0.971741248427778	0.986262359866759
10	0.860847238967548	0.892665145937495	0.946100231273452	0.952261553090525	0.910317239356697	0.946100231273452	0.942135723488533
10	0.869643798786307	0.914598292761934	0.953944945485215	0.960035018331008	0.894907142995379	0.97280108835446	0.960035018331008
10	0.902378751776208	0.971865284004091	0.979761414691587	0.986993563574022	0.979761414691587	0.979761414691587	0.986993563574022
10	0.928077296922553	0.908295071198806	0.972065322547949	0.984383348475079	0.908295071198806	0.971894967689905	0.983814571838989
10	0.934273827897125	0.973768937098556	0.969703380994874	0.976522140556082	0.973768937098556	0.969703380994874	0.978443437773378
10	0.858679782117991	0.992222929039923	0.992222929039923	0.992222929039923	0.988789289897067	0.989389878082736	0.992118103351624
10	0.852438872456773	0.970021719518702	0.970021719518702	0.966213875879539	0.970021719518702	0.970021719518702	0.966213875879539
10	0.850373816022028	0.910523557118267	0.942223898089009	0.955059268385804	0.910060457862918	0.958330306880341	0.955059268385804
10	0.871549656597714	0.905972994103547	0.957357026185644	0.974506403362804	0.929625143169496	0.957357026185644	0.974506403362804
10	0.898217688141821	0.970581513203213	0.965676559403583	0.970117412305201	0.954478460256313	0.965676559403583	0.970117412305201
10	0.804989077896921	0.930629032980592	0.94599538789868	0.881027101825238	0.945431768972103	0.94599538789868	0.881027101825238
10	0.848539325005883	0.93415870578326	0.942175755755004	0.950752561433679	0.942175755755004	0.942175755755004	0.950752561433679
10	0.888692142158195	0.972872790116267	0.966544318208255	0.975622305802198	0.958414861585796	0.966544318208255	0.975622305802198
10	0.861011366414473	0.961668248247103	0.968406938760482	0.961780159872658	0.968406938760482	0.968406938760482	0.948287707310083
10	0.915377398316757	0.968436278186389	0.979469519938478	0.979469519938478	0.966754194994203	0.979846883099577	0.979469519938478
10	0.834238137664157	0.966039293374634	0.966039293374634	0.926585460330037	0.967958869134271	0.966039293374634	0.926585460330037
10	0.814397460645052	0.957104848537494	0.95665610733419	0.95133751817848	0.939279644746692	0.957104848537494	0.95133751817848
10	0.946569739568199	0.937339488035514	0.96196582302374	0.967505517595553	0.96196582302374	0.96196582302374	0.967505517595553
10	0.885947156495999	0.893710744245268	0.964198118711167	0.944602554006613	0.893710744245268	0.965591205822915	0.944602554006613
10	0.896425761962625	0.959840932937322	0.966150490043579	0.955333448169394	0.968320998232335	0.966150490043579	0.955333448169394
10	0.864654733276332	0.977412245023113	0.978537161952389	0.978537161952389	0.939898922405832	0.96694838584466	0.978537161952389
10	0.907750041927604	0.941723443023121	0.928528132666217	0.95325616685984	0.94640802817381	0.948355875462476	0.95325616685984
10	0.836653856989759	0.947740355022563	0.945961061830617	0.945169701105114	0.949074319949219	0.945961061830617	0.945169701105114
10	0.801677792482246	0.971691757540752	0.966434754836059	0.90133185836437	0.971691757540752	0.971691757540752	0.90133185836437
10	0.94014523624706	0.951318162560529	0.963199889290645	0.972504875906263	0.961437777497309	0.961437777497309	0.972504875906263
10	0.913456719459267	0.950336491678724	0.971506694997748	0.97407424290201	0.973708246166349	0.975576322197911	0.975576322197911
10	0.824888702033538	0.969085598128991	0.97238868132755	0.961908091118316	0.97238868132755	0.967841755911346	0.961908091118316
10	0.836524498856126	0.945033484430057	0.949199240366722	0.954802132878755	0.957931526155559	0.95773435185699	0.954802132878755
10	0.953434999235248	0.956432867851346	0.961847154357102	0.96560422371283	0.957440172876169	0.961847154357102	0.96560422371283
10	0.912976170381076	0.984026464635864	0.979845856641364	0.986465489823048	0.978367176234363	0.971075006169818	0.986465489823048
10	0.859710885562434	0.958006715835483	0.976543231076689	0.970309873467725	0.976027342287446	0.976027342287446	0.970309873467725
10	0.88180574646426	0.966975162800011	0.966975162800011	0.945541901378182	0.966975162800011	0.966975162800011	0.945541901378182
10	0.935810619364431	0.943497812873851	0.984465372283903	0.986638014865252	0.96511485701637	0.976862177868156	0.986638014865252
10	0.906818517275472	0.974219915195947	0.970580988781942	0.960824044221105	0.967228897509458	0.974219915195947	0.94592387286402
10	0.802981429928176	0.960871472283159	0.960871472283159	0.954981192056941	0.95837798808181	0.960871472283159	0.954981192056941
10	0.841253488769754	0.942561563359356	0.980593413930784	0.964781829559091	0.984773118956678	0.984773118956678	0.964781829559091
10	0.842193578164265	0.946539831930899	0.963343129807566	0.956497857640483	0.968100010828848	0.968100010828848	0.956497857640483
10	0.860512716056055	0.959047894594824	0.965750011900231	0.967594654817207	0.965750011900231	0.971932918731552	0.967594654817207
10	0.872397111053897	0.972873622170155	0.972873622170155	0.956725520988294	0.972873622170155	0.972873622170155	0.956725520988294
10	0.873986466438492	0.964775045142402	0.97556736985614	0.933832068258233	0.97556736985614	0.97556736985614	0.933832068258233
10	0.925705804956549	0.961639210831788	0.967655331605594	0.94175491221962	0.955885407253492	0.967655331605594	0.942221778047221
10	0.840131011809107	0.936508348670721	0.9368673569132	0.936508348670721	0.912898597003211	0.936508348670721	0.936508348670721
10	0.87578733565228	0.966230697901115	0.969651599584379	0.974323822620495	0.966230697901115	0.966230697901115	0.95986691772742
10	0.853432993625201	0.89870471051844	0.949202673048632	0.962544819021034	0.935088993151159	0.966470005458413	0.962544819021034
10	0.936222752775362	0.951203942548626	0.967849099813306	0.982767853296803	0.951203942548626	0.973111463740613	0.983532501024302
10	0.946709074785253	0.986952409698028	0.985101494921534	0.989860536143467	0.985101494921534	0.98370203374263	0.989860536143467
10	0.909502282140356	0.983184471180644	0.983184471180644	0.983184471180644	0.983184471180644	0.983184471180644	0.983184471180644
10	0.932953394303043	0.96667976157273	0.9707633828915	0.985878187440155	0.9707633828915	0.968704626180533	0.985878187440155
10	0.904114397577875	0.964141613412955	0.967669248823439	0.961577940443672	0.958655619679104	0.967669248823439	0.961577940443672
10	0.882373213645422	0.964078832500518	0.973814126220847	0.973419507698858	0.969183873305454	0.973814126220847	0.973419507698858
10	0.868380295979212	0.97603649759765	0.977007466209314	0.944386235634388	0.978107489109224	0.97603649759765	0.944386235634388
10	0.872800248292792	0.947982799067466	0.95827672724573	0.95827672724573	0.941746833064407	0.95827672724573	0.95827672724573
10	0.878845559721409	0.94763204905026	0.94763204905026	0.974500307436466	0.94763204905026	0.943753366609593	0.967285430708674
10	0.9563783844376	0.973890905963283	0.943885289023937	0.977948239727191	0.923766310158862	0.977948239727191	0.977948239727191
10	0.842947508891243	0.954418554584222	0.973281415820978	0.979202072067215	0.973281415820978	0.973508586243003	0.979202072067215
10	0.905795009076382	0.977925416821174	0.978214753073835	0.97884148511343	0.973607213226331	0.978214753073835	0.97884148511343
10	0.899114442365744	0.915363771167571	0.961199046139046	0.968916960218978	0.946911611195739	0.968916960218978	0.968916960218978
10	0.882919047884084	0.96728536987087	0.96841706209965	0.940297578836468	0.96728536987087	0.96841706209965	0.940297578836468
10	0.906388655284192	0.974380386347051	0.974380386347051	0.946942018162279	0.966813693748545	0.974380386347051	0.955218958763484
10	0.936028597853819	0.958844811999908	0.972424195248692	0.97849794032715	0.962032900702294	0.972424195248692	0.97849794032715
10	0.856898890050868	0.972134466122592	0.972134466122592	0.978521308574896	0.972257780178945	0.972134466122592	0.978521308574896
10	0.845323339261611	0.989103222394534	0.989103222394534	0.982784338562748	0.989103222394534	0.988909324445944	0.982784338562748
10	0.881215857296095	0.961037379278916	0.940696690857096	0.983185737155108	0.950333630675043	0.926133816058607	0.983185737155108
10	0.923322562101867	0.959891345601561	0.965566616385223	0.978908161114749	0.96177225903856	0.965566616385223	0.978908161114749
10	0.926205922318222	0.975421035045429	0.977088819543756	0.976702067682894	0.975421035045429	0.974489680588176	0.976702067682894
10	0.898940118418724	0.948824674538269	0.956526000787381	0.967157790323449	0.922449103391093	0.948420245646206	0.967157790323449
10	0.885334796078434	0.959802350894219	0.970911205176432	0.960863703693319	0.945941722624461	0.970911205176432	0.960863703693319
10	0.906582099883432	0.983852961927474	0.97495166961186	0.983852961927474	0.97495166961186	0.97495166961186	0.983852961927474
10	0.918685051287373	0.967795870585292	0.972494212854159	0.967151051701988	0.972494212854159	0.972494212854159	0.967151051701988
10	0.88055170303808	0.973198789694916	0.98027866020451	0.969002329741312	0.98027866020451	0.975757882523033	0.969002329741312
10	0.853593640165821	0.937935076007798	0.966970808016729	0.952390942727762	0.952399425211902	0.970312895111969	0.952390942727762
10	0.908051614022429	0.95490074829158	0.987153883606914	0.987153883606914	0.983715122178634	0.987153883606914	0.987153883606914
10	0.929693169194317	0.965089828743864	0.967964628175338	0.963541046078719	0.967964628175338	0.963541046078719	0.963541046078719
10	0.868226865835019	0.967909989920741	0.971876063874425	0.947235430112852	0.971876063874425	0.971876063874425	0.947235430112852
10	0.875217599245277	0.94213499033458	0.93844275836358	0.952295854903634	0.900977670680094	0.93844275836358	0.952295854903634
10	0.817825712732138	0.95016138198716	0.955219585458343	0.91413578118249	0.955219585458343	0.960026615188635	0.91413578118249
10	0.970142910793248	0.971648499440774	0.970614515541135	0.977851100730946	0.969340320340227	0.970623024033611	0.977851100730946
10	0.828935334610536	0.93156468808437	0.963408110726456	0.885927928784978	0.93156468808437	0.955031692489193	0.885927928784978
10	0.82377487619189	0.964016715497292	0.968743038782612	0.898661334222498	0.965007988739948	0.968743038782612	0.898661334222498
10	0.815472455611936	0.925602177520224	0.940209349208228	0.841240741570913	0.940241910294258	0.940209349208228	0.841240741570913
10	0.85484448303562	0.94887560999132	0.963413723256954	0.92307691420064	0.941471930571511	0.97259813072202	0.92307691420064
10	0.831607660001282	0.950832091570812	0.953954559735172	0.955279799082201	0.951130165359997	0.950832091570812	0.955279799082201
10	0.884684326192015	0.968028251018992	0.968028251018992	0.979158661688926	0.968028251018992	0.951048542000388	0.979158661688926
10	0.964874292042852	0.976058130816636	0.961150441849694	0.976058130816636	0.934313766551753	0.966539375845814	0.976058130816636
10	0.871168423316725	0.967155296029624	0.97739563326252	0.98304200031728	0.967155296029624	0.973483155443052	0.98304200031728
10	0.893257695812281	0.901124611826645	0.952567878229144	0.94904041162668	0.901124611826645	0.961051273179431	0.94904041162668
10	0.882433241719975	0.984469706403872	0.983322524648929	0.970001616967338	0.987010316656592	0.987010316656592	0.972011672323285
10	0.937186032305192	0.969128828850538	0.971950863928175	0.971950863928175	0.973315111866226	0.969259347352786	0.971950863928175
10	0.886181644804853	0.97380150582054	0.978824196567008	0.982001593084194	0.976926085138927	0.978824196567008	0.982001593084194
10	0.913079495031013	0.986269453679288	0.979076455673698	0.989849525987857	0.979076455673698	0.979076455673698	0.989849525987857
10	0.91382902335945	0.961569195987199	0.966707339923556	0.984741330893545	0.947101623781614	0.966707339923556	0.984741330893545
10	0.910104161736446	0.973569115479397	0.973569115479397	0.972821149513859	0.973569115479397	0.973856438900553	0.964117563333762
10	0.86122752247112	0.958909498323323	0.962777975300325	0.977398335357442	0.962777975300325	0.962777975300325	0.95237578948742
10	0.850473599774498	0.964963067866368	0.96692678009616	0.970009547277163	0.96692678009616	0.96692678009616	0.970009547277163
10	0.926944385900551	0.977237013584964	0.973410902947456	0.972407572887342	0.978194053397736	0.973410902947456	0.972407572887342
10	0.80869418816121	0.956705738595543	0.975128994959158	0.918742734155569	0.956705738595543	0.975128994959158	0.894013850401225
10	0.849671197399977	0.956827869020676	0.969673967871844	0.965682581735304	0.956827869020676	0.969673967871844	0.965682581735304
10	0.863908213741203	0.898683288949063	0.956936213921794	0.967530704538916	0.898683288949063	0.968869504705658	0.958651889518375
10	0.840441406339834	0.981467683481233	0.982221406065018	0.959345889975438	0.970610447050366	0.982221406065018	0.959345889975438
10	0.869113548511353	0.940815054554658	0.947652244407322	0.930310034583057	0.944052054599513	0.947652244407322	0.930310034583057
10	0.862987385817172	0.96612483154812	0.969090882925234	0.971194171103965	0.962145002410388	0.969090882925234	0.971194171103965
10	0.907223555769599	0.974154678570353	0.974154678570353	0.96640094020739	0.972218694090369	0.974154678570353	0.96640094020739
10	0.896203806668692	0.960286725411859	0.960286725411859	0.948119152782735	0.960286725411859	0.960286725411859	0.942148397969879
10	0.884755022729226	0.872116371413768	0.940891196332517	0.957906051195599	0.89543921367099	0.930167162030532	0.957906051195599
10	0.919835402755238	0.935003198899576	0.965504518962233	0.974689431622961	0.965504518962233	0.965504518962233	0.974689431622961
10	0.82195334327752	0.983580047518462	0.984016013165605	0.96431841265591	0.979775410025217	0.984016013165605	0.96431841265591
10	0.856358408177838	0.949462906167338	0.949462906167338	0.949462906167338	0.950964976758449	0.949462906167338	0.949462906167338
10	0.866634142491265	0.97195281900196	0.97691908625237	0.955264777505402	0.97691908625237	0.980495061266889	0.955264777505402
10	0.93078397870198	0.92543513922136	0.931976882855355	0.950931691329516	0.941322081205095	0.925539373345123	0.950931691329516
10	0.918762002973299	0.951804484627026	0.968697801378773	0.97131972210202	0.960348113454192	0.968697801378773	0.97131972210202
10	0.865076269781388	0.972088029827018	0.969221209076488	0.914539275337592	0.969221209076488	0.974481015804545	0.914539275337592
10	0.899717113602142	0.922574188090088	0.967532694750084	0.925207553920421	0.954645008734619	0.967532694750084	0.925207553920421
10	0.848190637385904	0.958923233344884	0.965966435426924	0.952711244017444	0.965966435426924	0.965966435426924	0.952711244017444
10	0.899493018523907	0.937676447628748	0.939239925598158	0.937272005794058	0.937676447628748	0.937272005794058	0.937272005794058
10	0.923392262319421	0.939152255424366	0.956293581911736	0.96054416914488	0.956293581911736	0.956293581911736	0.96054416914488
10	0.782802653850059	0.920545655371026	0.933373610649511	0.937558893872214	0.920545655371026	0.933373610649511	0.937558893872214
10	0.934564047732136	0.96702342059036	0.968276500352135	0.968276500352135	0.968276500352135	0.968276500352135	0.968276500352135
10	0.901961937462974	0.964213262219484	0.975265928026136	0.987654501619489	0.975265928026136	0.975265928026136	0.987654501619489
10	0.896299252143079	0.966513149950386	0.967480112339592	0.966274791762874	0.962691606558809	0.960278084156049	0.966274791762874
10	0.838984454108681	0.946634705888628	0.959265323753069	0.962042806800873	0.959265323753069	0.962042806800873	0.962042806800873
10	0.906757241051913	0.964178597634459	0.962034509833434	0.964068917570682	0.959463518564647	0.962034509833434	0.954314709699235
10	0.918798095713107	0.938830519134283	0.946502387449018	0.946502387449018	0.946502387449018	0.946502387449018	0.946502387449018
10	0.85010865534062	0.980809600630343	0.980439265556399	0.979393140940979	0.980809600630343	0.980439265556399	0.979393140940979
10	0.8643405556889	0.934104005022293	0.934104005022293	0.958316100408227	0.955552948610941	0.934104005022293	0.958316100408227
10	0.878305186470843	0.960061989151773	0.959328951366436	0.944084938198617	0.951176465877732	0.960061989151773	0.944084938198617
10	0.77931978351501	0.94958728940181	0.949927998522708	0.843474135866356	0.94958728940181	0.949927998522708	0.843474135866356
10	0.829501312811179	0.962382125009542	0.962382125009542	0.940960243932757	0.962382125009542	0.967671004684203	0.940960243932757
10	0.895284332888361	0.974588849567728	0.974588849567728	0.978703069796117	0.974588849567728	0.97553859575544	0.978703069796117
10	0.866064057768232	0.942542852594979	0.951466602221486	0.943334084281634	0.951466602221486	0.951466602221486	0.943334084281634
10	0.96502017548977	0.986682451065109	0.975210753955628	0.986682451065109	0.975210753955628	0.975210753955628	0.986682451065109
10	0.856392464846744	0.951837038667054	0.961324581469693	0.963707005000038	0.961324581469693	0.961324581469693	0.963707005000038
10	0.94479644793306	0.963814273902791	0.963814273902791	0.975978435890339	0.890076292794366	0.963814273902791	0.975978435890339
10	0.940444203058632	0.970221585740658	0.974930937291395	0.981928282990395	0.973621678542037	0.974930937291395	0.981928282990395
10	0.834970875689199	0.981949074981141	0.979485921413082	0.973535560019253	0.976481943818692	0.981949074981141	0.953345569012039
10	0.850188545871449	0.978610342422707	0.971625961700789	0.959760900660173	0.971625961700789	0.971625961700789	0.959760900660173
10	0.853951456591412	0.942645226585057	0.981245438692057	0.975473059322085	0.942645226585057	0.981245438692057	0.975473059322085
10	0.876160371815955	0.973388650470451	0.973388650470451	0.960152695293946	0.973388650470451	0.973388650470451	0.960152695293946
10	0.777747355000548	0.777943691040443	0.820504135463911	0.856193513408495	0.807734834346219	0.807650957492129	0.856193513408495
10	0.83302984258544	0.950081059504264	0.950081059504264	0.931486969508017	0.950081059504264	0.950081059504264	0.931486969508017
10	0.913094531457776	0.975021705631188	0.974310325467503	0.98293437690482	0.975021705631188	0.979137786802569	0.98293437690482
10	0.800713357111218	0.91774318612298	0.961745374959748	0.897475423566614	0.969836817246993	0.961745374959748	0.897475423566614
10	0.842053466872114	0.957312512463038	0.958075494238121	0.965121225496228	0.957312512463038	0.946670769832521	0.952290959605887
10	0.883948042893959	0.963237781674219	0.969780126752236	0.968184636077269	0.962660033378102	0.959609158341224	0.968184636077269
10	0.863328054489108	0.93704476345411	0.934178868034256	0.961059945911224	0.922308682270692	0.934178868034256	0.961059945911224
10	0.946518067239388	0.957267400900235	0.972681598553238	0.978191506439942	0.969324565529956	0.978191506439942	0.978191506439942
10	0.851171267067079	0.980790048104507	0.980790048104507	0.899936732287385	0.962890736011149	0.980790048104507	0.899936732287385
10	0.853443835835565	0.964623272315663	0.962195329553227	0.961656723051843	0.962195329553227	0.962195329553227	0.961656723051843
10	0.911159328931688	0.915635207654076	0.957304596805307	0.983403684391813	0.935497654898778	0.944798593053377	0.983403684391813
10	0.909238785643642	0.968686180070926	0.959110037959553	0.974406037719922	0.968686180070926	0.969910506737139	0.974406037719922
10	0.852440786078135	0.968886811988084	0.969054374516843	0.97437797382926	0.968824756795025	0.969054374516843	0.97437797382926
10	0.890710952327339	0.927878651266235	0.93179795430132	0.938688690219679	0.913046381216713	0.93179795430132	0.938688690219679
10	0.86149977616378	0.969135382066108	0.969135382066108	0.964569194220941	0.969135382066108	0.963770738329866	0.964569194220941
10	0.838271132880679	0.971586966040736	0.97692571652141	0.927592781627202	0.975407971711159	0.97692571652141	0.927592781627202
10	0.857277683701176	0.957618045941917	0.957618045941917	0.937303761000843	0.957618045941917	0.961370974806081	0.937303761000843
10	0.933725930270782	0.95916303668475	0.95916303668475	0.975224080869833	0.95916303668475	0.95916303668475	0.966848445740229
10	0.787463187604314	0.961513562685323	0.959604532120416	0.944322515014721	0.959604532120416	0.959604532120416	0.944322515014721
10	0.865538316281273	0.978161294721794	0.981027305456453	0.980725526166167	0.984006851341377	0.981027305456453	0.980725526166167
10	0.77371144361452	0.91824323905633	0.960545189873266	0.942437080556285	0.91824323905633	0.96083555084551	0.942437080556285
10	0.847742355392353	0.97847134042875	0.978162483111139	0.930697747392967	0.978162483111139	0.97847134042875	0.930697747392967
10	0.817701442520122	0.979805483318688	0.975619842309437	0.977071900139315	0.979805483318688	0.979805483318688	0.956886292925117
10	0.912109261691231	0.949212556767235	0.961458840595304	0.970690339298841	0.949212556767235	0.961458840595304	0.970690339298841
10	0.866879682855213	0.936134922140031	0.957542454089475	0.938094356533698	0.949616373333357	0.957542454089475	0.938094356533698
10	0.932266596685694	0.971204292782334	0.970369971805995	0.978832040939215	0.967558991684197	0.967558991684197	0.978832040939215
10	0.897059003155929	0.964764252285543	0.957757029084287	0.970771551817303	0.957757029084287	0.95064912398432	0.970771551817303
10	0.85022334318277	0.951864212406977	0.953149186572113	0.963245977965796	0.953149186572113	0.953628251711645	0.946263618822215
10	0.818515117470051	0.946367495240091	0.940058738021813	0.931907072476773	0.926972918974302	0.934270043829552	0.931907072476773
10	0.820341805189012	0.945398173079142	0.945584474963442	0.951469229162852	0.957070141038838	0.947171567541986	0.951469229162852
10	0.863247567155552	0.944385457899726	0.983366813220048	0.925867652108528	0.954190748296591	0.988309698254743	0.925867652108528
10	0.87933419385987	0.955907179202152	0.934156145738113	0.968244955882393	0.955907179202152	0.920036033230272	0.968244955882393
10	0.904807597718642	0.971846614738577	0.97927605965177	0.98589794137954	0.97017424743573	0.97927605965177	0.98589794137954
10	0.856917151493141	0.940972346995258	0.950878180572869	0.961430109370098	0.950878180572869	0.950878180572869	0.961430109370098
10	0.870244211826108	0.971077623916011	0.962453715481647	0.976170638583742	0.970371258631063	0.962453715481647	0.976170638583742
10	0.854833707825795	0.98376724332441	0.981107298296953	0.955365558638487	0.981107298296953	0.981107298296953	0.955365558638487
10	0.876589795614981	0.960650142613043	0.965802923588741	0.959965968238042	0.965802923588741	0.965802923588741	0.959965968238042
10	0.930583178073561	0.953533550736801	0.953533550736801	0.974561021446472	0.957604755365684	0.949152054747981	0.974561021446472
10	0.872919069399083	0.965619913541026	0.978401652876808	0.974499256241566	0.974499256241566	0.974499256241566	0.974499256241566
10	0.886973938830385	0.946555518184948	0.946942013032255	0.947614723537065	0.946555518184948	0.932312298170195	0.947614723537065
10	0.940518212002885	0.943482792736532	0.938995463603383	0.954883145219153	0.943482792736532	0.938995463603383	0.954883145219153
10	0.879850921712405	0.965643662238182	0.973516473113224	0.966895037709782	0.965643662238182	0.971448806432763	0.966895037709782
10	0.927372515256553	0.918432066264163	0.950201800570001	0.97961978471547	0.902479085838723	0.950201800570001	0.975141382331001
10	0.829034502848958	0.920915576391888	0.972352025083109	0.966900367635635	0.979966940444053	0.979966940444053	0.966900367635635
10	0.882726520115972	0.940848791275686	0.964309149514121	0.984367098151507	0.948128764263095	0.964309149514121	0.984367098151507
10	0.81985376638227	0.922859712042807	0.934457820227212	0.94488851759301	0.940099524955236	0.934457820227212	0.94488851759301
10	0.910476060957202	0.9897979036779	0.990884025288557	0.975293663818099	0.990884025288557	0.9897979036779	0.975293663818099
10	0.790824439509416	0.927349971204012	0.953038871502009	0.910268911169685	0.942126981571959	0.953038871502009	0.910268911169685
10	0.912865968228549	0.982085495465045	0.97929297207201	0.982085495465045	0.982085495465045	0.978513967326605	0.982085495465045
10	0.877763837255851	0.926913375131465	0.954509940765532	0.934245795570101	0.95807087543911	0.942199212002854	0.934245795570101
10	0.861593227415406	0.939297422507122	0.939297422507122	0.924720462523901	0.939297422507122	0.904771450166715	0.887796129734976
10	0.811657338437979	0.954084397708901	0.954084397708901	0.952347160562395	0.945810961131064	0.95618588540815	0.952347160562395
10	0.871379903189364	0.956397620077597	0.956156007824404	0.953440212407051	0.956156007824404	0.964677677548886	0.953440212407051
10	0.895672272731834	0.961009943153648	0.964029450684099	0.951512654473887	0.964029450684099	0.964029450684099	0.951512654473887
10	0.816792982980125	0.934457765136918	0.942539005249765	0.893099123277748	0.942539005249765	0.949852441495927	0.893099123277748
10	0.90608531184557	0.981369076795669	0.982052441847214	0.978941389549369	0.98069977804314	0.981033498712925	0.970527605547526
10	0.955491797887511	0.981525323236251	0.985514905101678	0.981896516033087	0.990864733729206	0.98516890186626	0.97678084520663
10	0.942761738325644	0.969079625011639	0.973625486180636	0.987315378601143	0.987315378601143	0.973625486180636	0.99045739704735
10	0.935047102926871	0.92711406080823	0.954842536143417	0.954542698215602	0.947951487562999	0.949171452583826	0.954542698215602
10	0.930480217908842	0.950576257298125	0.966340035520993	0.980457080481373	0.954465414652183	0.956151392209298	0.959190892988447
10	0.878421648114009	0.964890507753455	0.964330951530218	0.968874038915456	0.960868027056133	0.964330951530218	0.968874038915456
10	0.894958923996558	0.96019490685342	0.977094832746485	0.962176976474903	0.977094832746485	0.977094832746485	0.948059938649054
10	0.895745117148915	0.953408436923991	0.960618471879303	0.97944900482721	0.953408436923991	0.957896584350046	0.97944900482721
10	0.936633774702004	0.935453131896652	0.990795546157339	0.991681774255355	0.990795546157339	0.990795546157339	0.991681774255355
10	0.912957919710251	0.961060406303069	0.959999639524955	0.955595859338291	0.961507419893086	0.959999639524955	0.955595859338291
10	0.813265439549862	0.981982903485741	0.981982903485741	0.898187359051724	0.981982903485741	0.981982903485741	0.898187359051724
10	0.89643573152773	0.969937053551552	0.977050497045812	0.984070783617544	0.972867448728882	0.972023715221172	0.984070783617544
10	0.972412112908952	0.973243370647259	0.973560282801437	0.982427991925511	0.971404217883217	0.982624396020279	0.985108395408171
10	0.923202855695591	0.962016303310005	0.963251133034238	0.978028522491159	0.962016303310005	0.963251133034238	0.978028522491159
10	0.918114842289186	0.930687392227234	0.926053096952546	0.950357944103945	0.918578221778552	0.931863482279276	0.950357944103945
10	0.87797403873628	0.975418409574991	0.976007574173369	0.967913347749579	0.967673487520775	0.976007574173369	0.967913347749579
10	0.881426521144927	0.935605642027204	0.951250077576071	0.963079610072009	0.958891828429798	0.958891828429798	0.963079610072009
10	0.885826263467444	0.932473012268808	0.947386999343758	0.954196717070471	0.951317714211879	0.951317714211879	0.954196717070471
10	0.903657375360803	0.926364896175011	0.963331425447686	0.97107791518956	0.926364896175011	0.97107791518956	0.97107791518956
10	0.932544407202535	0.981220699703885	0.981220699703885	0.97880338546763	0.980780082451783	0.980780082451783	0.97880338546763
10	0.899720673359745	0.967381256670373	0.967381256670373	0.954543770203403	0.954203218525995	0.967381256670373	0.954543770203403
10	0.869514063001322	0.947671715729702	0.956198322494292	0.954484749661112	0.953088298154869	0.953960153697684	0.954484749661112
10	0.925911878105429	0.894295180237432	0.94789642636886	0.976950588929516	0.929214584443666	0.94789642636886	0.976950588929516
10	0.859513971677882	0.960328313099574	0.960915736768381	0.959921087198314	0.960328313099574	0.953651960137649	0.931618955463443
10	0.915918622453269	0.9602830667694	0.976788040895712	0.975875805297486	0.951483148362304	0.976788040895712	0.975875805297486
10	0.881023619329268	0.968578642559807	0.977121931349911	0.978455056346546	0.976644320683913	0.978455056346546	0.978455056346546
10	0.858563217753846	0.969326713817629	0.971102341003526	0.977858521160573	0.971102341003526	0.965164908468862	0.977858521160573
10	0.805660001321644	0.965577618283373	0.965577618283373	0.94557347423804	0.940823250768412	0.965577618283373	0.921764181776619
10	0.871000437546882	0.942331511614651	0.945919720835588	0.949734837324745	0.934788327101568	0.949734837324745	0.949734837324745
10	0.872394995296278	0.974545614704113	0.974545614704113	0.970336345324705	0.977350704495421	0.974545614704113	0.970336345324705
10	0.825506726962692	0.968340541239105	0.96911683163517	0.94183578114149	0.968340541239105	0.970206013338377	0.94183578114149
10	0.914092189198616	0.977595905456774	0.970153521802564	0.977595905456774	0.970153521802564	0.968747781905655	0.977595905456774
10	0.935781737552746	0.988716192805503	0.982470758265618	0.985353635589724	0.981258151502187	0.974842782787633	0.985353635589724
10	0.864407453180575	0.945052763276601	0.962637498451653	0.947058433803648	0.962637498451653	0.962637498451653	0.947058433803648
10	0.886044144837572	0.938069053710244	0.938069053710244	0.929065902176451	0.938069053710244	0.938069053710244	0.929065902176451
10	0.861076621495195	0.940410583296644	0.950250446783667	0.918472624790745	0.962122935071989	0.958078893845032	0.920430224921232
10	0.875000616664272	0.961099997272034	0.978511390891385	0.982702775332022	0.978946627287059	0.978946627287059	0.982702775332022
10	0.819674832987383	0.941743255494574	0.946445016129066	0.937158856809068	0.946445016129066	0.946445016129066	0.937158856809068
10	0.876568532740291	0.908839775594882	0.952963573450745	0.954637910458607	0.952377031174478	0.952963573450745	0.954637910458607
10	0.890456377154056	0.928792189024134	0.951778652168289	0.943026459452798	0.940804028667492	0.960269788561283	0.972215183700702
10	0.911256262451631	0.929058183592252	0.97408763988332	0.979310805393094	0.97408763988332	0.97408763988332	0.979310805393094
10	0.88475560921152	0.952886276454449	0.936912313711322	0.936912313711322	0.943434118033017	0.941616994350599	0.952205465502666
10	0.856978272639886	0.968865615164147	0.981329354505806	0.959699795608298	0.968865615164147	0.981329354505806	0.959699795608298
10	0.881735350843507	0.953729086961511	0.978128096282547	0.953357792923543	0.977848879470571	0.978128096282547	0.953357792923543
10	0.885570779015759	0.909160169276254	0.95107185648835	0.958750917413284	0.956480766025405	0.955785488355028	0.958750917413284
10	0.843215189204282	0.921988940494137	0.921988940494137	0.955013124522761	0.921988940494137	0.948064083443225	0.841383920800788
10	0.829896929232054	0.971408922648552	0.972039530578107	0.94682536910137	0.969289240978147	0.972039530578107	0.94682536910137
10	0.900064862818241	0.958846972487453	0.958846972487453	0.967039252390716	0.958846972487453	0.958846972487453	0.967039252390716
10	0.875321997843513	0.962260700090335	0.975880607693084	0.943216124353271	0.971042451387018	0.975880607693084	0.918308031688894
10	0.821709258121563	0.924148063916733	0.952168548504827	0.89429383726465	0.898549345709963	0.952168548504827	0.89429383726465
10	0.829721933048245	0.979013219564914	0.977283453643302	0.957945129764737	0.98020337103602	0.98020337103602	0.957945129764737
10	0.855556176696866	0.97584417772626	0.977225232410254	0.978375495760114	0.960549475633112	0.972604383247234	0.978375495760114
10	0.847014820860741	0.935557732266605	0.940872933651017	0.940872933651017	0.939547416053076	0.956340779689703	0.940872933651017
10	0.896820920341213	0.945071799911713	0.967879774511448	0.967587111004231	0.966465051619747	0.967879774511448	0.967587111004231
10	0.889684998251385	0.982777981045115	0.977422723241404	0.982337844497243	0.977422723241404	0.982777981045115	0.982337844497243
10	0.804663977086698	0.956275115116949	0.964940603221889	0.942769282050962	0.956275115116949	0.964940603221889	0.942769282050962
10	0.933265049102341	0.981250501493152	0.98105464156189	0.985776782975543	0.98105464156189	0.98105464156189	0.985776782975543
10	0.912339190573006	0.937504282119895	0.956182174588451	0.975820152210002	0.948121150656963	0.956182174588451	0.975820152210002
10	0.873365039336018	0.976940564081999	0.981121145134167	0.964953085274103	0.975281698987359	0.981121145134167	0.964459656134827
10	0.921346884286997	0.96534145577762	0.956908823423344	0.979093905578073	0.956908823423344	0.956908823423344	0.979093905578073
10	0.820017729586328	0.942819472365629	0.962761530331371	0.961778450571142	0.964344231919968	0.960722842803326	0.961778450571142
10	0.860510245110759	0.926785606302179	0.974666127186165	0.970859458066826	0.956836058971144	0.974666127186165	0.970859458066826
10	0.866062650685989	0.952649473354854	0.962959773834407	0.923581291081712	0.941029348039356	0.962959773834407	0.905940988891552
10	0.869367831382836	0.971714461903609	0.971714461903609	0.904429323274497	0.971714461903609	0.971714461903609	0.917549300135852
10	0.805640587479736	0.966897705860681	0.971351058557023	0.932109931853285	0.971351058557023	0.971351058557023	0.932109931853285
10	0.783629407943881	0.951309364260392	0.951309364260392	0.944053413888816	0.951309364260392	0.94811135316076	0.944053413888816
10	0.904980999260333	0.958566515596098	0.958566515596098	0.973126802574315	0.958566515596098	0.958566515596098	0.973126802574315
10	0.873105776950328	0.984868251839834	0.984868251839834	0.987422019096732	0.984868251839834	0.980034276098126	0.987422019096732
10	0.928359778119286	0.960768098160528	0.9675817516538	0.985356915633675	0.9675817516538	0.9675817516538	0.979485570491752
10	0.74378753228507	0.968084884304306	0.9653850926802	0.940186567604733	0.951843217033136	0.9653850926802	0.940186567604733
10	0.899514188996876	0.981216080131583	0.981216080131583	0.987397295425816	0.981216080131583	0.986982368296235	0.987397295425816
10	0.89225531510055	0.961915524449158	0.961915524449158	0.958853875107089	0.966737906584228	0.961915524449158	0.958853875107089
10	0.89467212268535	0.954394893999361	0.978903589827541	0.976855167799576	0.96464178661015	0.978903589827541	0.970126092926152
10	0.797308778183485	0.902507916924447	0.943879916877112	0.882702962193879	0.915857848083584	0.943879916877112	0.882702962193879
10	0.912078500616142	0.918246705351541	0.944456537051556	0.953834996656417	0.942054888956982	0.951140142863781	0.953834996656417
10	0.841226434276716	0.941292588723422	0.958615348249848	0.952964584430198	0.956795552710068	0.948585695760257	0.952964584430198
10	0.96117041870786	0.965504754970814	0.965504754970814	0.971932277396442	0.951715770285463	0.965504754970814	0.971932277396442
10	0.849168199369416	0.965227643491592	0.960275024000738	0.975047491766804	0.9631681651491	0.971325850623844	0.968242606346755
10	0.900477960373765	0.967374394928039	0.97454368715457	0.970839481053442	0.95610090420095	0.963466901664559	0.970839481053442
10	0.843300066708207	0.957779572993261	0.976889760033896	0.962148866692543	0.976889760033896	0.976889760033896	0.962148866692543
10	0.825873845833698	0.92577436421333	0.916263788478611	0.92577436421333	0.901729393450808	0.90682517021887	0.92577436421333
10	0.824140899501733	0.95140597260069	0.956756236193308	0.906883175998285	0.962506074020731	0.962506074020731	0.883156091306814
10	0.893039582324307	0.956075143518678	0.960681105176328	0.952170315090767	0.960681105176328	0.960681105176328	0.952170315090767
10	0.846554942584902	0.939637115917438	0.955937628213504	0.955937628213504	0.94337212993664	0.955937628213504	0.955937628213504
10	0.887830225338264	0.932928529023136	0.952605099931226	0.894803739675985	0.947329347972787	0.958603706863155	0.894803739675985
10	0.801043973905548	0.943209792271857	0.959154842094381	0.875774960106117	0.943209792271857	0.959154842094381	0.875774960106117
10	0.856698586945637	0.971896774033448	0.981353983414383	0.981353983414383	0.981485775119756	0.981641673479241	0.981353983414383
10	0.928423172253704	0.967987906063068	0.967987906063068	0.972039690871079	0.963750618156547	0.972039690871079	0.972039690871079
10	0.873688030674473	0.937203454296221	0.938443880439543	0.946989900427921	0.940968319292514	0.931593715958262	0.946989900427921
10	0.897501081349138	0.967571251636763	0.982819515581002	0.987677826251725	0.98372091976683	0.98372091976683	0.987677826251725
10	0.899259093409232	0.968205468800683	0.967282479507602	0.980329224947496	0.975886237783049	0.966657562205812	0.976953025588656
10	0.827062684165603	0.893661515748676	0.957292327000787	0.956115329421963	0.96597086404064	0.96356689764955	0.952241629505348
10	0.867520433154989	0.882760843676974	0.898002226332131	0.982258144168886	0.914758970350277	0.950576589385392	0.984561521302448
10	0.901528240063233	0.98557875214357	0.98557875214357	0.977088002890239	0.98557875214357	0.98557875214357	0.977088002890239
10	0.835803980514886	0.958195231249645	0.958195231249645	0.971061537839058	0.964358794987134	0.969634439434241	0.971061537839058
10	0.826429267105505	0.971428825124707	0.979644895852404	0.959292516553676	0.974821189087384	0.979644895852404	0.959292516553676
10	0.917986507188958	0.977253155090596	0.977253155090596	0.978251743013098	0.977253155090596	0.977253155090596	0.978251743013098
10	0.859697750644363	0.965849728295449	0.965238890521636	0.965238890521636	0.971095570069275	0.965238890521636	0.965238890521636
10	0.886382668034957	0.950169764083975	0.969443053305301	0.975367995086071	0.969123368807101	0.970289925274074	0.975367995086071
10	0.891126069261	0.958041166303566	0.972716056792	0.97878670976756	0.950496661425244	0.972716056792	0.97878670976756
10	0.871614567724029	0.936626132919923	0.960923311375139	0.962880044736678	0.960923311375139	0.960923311375139	0.962880044736678
10	0.908007999873624	0.971335292722354	0.972068101795578	0.972474906645883	0.971335292722354	0.972068101795578	0.972474906645883
10	0.943496912233448	0.982347821752919	0.984006488136355	0.990796804366599	0.967453036793088	0.984006488136355	0.990796804366599
10	0.897891819070748	0.945610301225795	0.947372954745326	0.973536398240671	0.945610301225795	0.95338628591656	0.957501172669614
10	0.846647966875924	0.970814051065016	0.966197032836916	0.918996672156598	0.970814051065016	0.966197032836916	0.918996672156598
10	0.828833590150513	0.941999182915651	0.935902848787006	0.926368154845535	0.935902848787006	0.939469245512026	0.926368154845535
10	0.869986404720674	0.965061563639491	0.973288276544765	0.966491082803025	0.973288276544765	0.973288276544765	0.877369605438694
10	0.93035205337476	0.977956005139471	0.97734779487963	0.968726502749902	0.968928939734334	0.968726502749902	0.968726502749902
10	0.872511066400662	0.985218932705673	0.985056148225643	0.980332681769074	0.986225508574252	0.97850292295332	0.980332681769074
10	0.912254639513794	0.961156722687134	0.971292438660129	0.974164523719587	0.95083735006197	0.961156722687134	0.974164523719587
10	0.709584642609943	0.925821620626063	0.930325583930881	0.887332279156802	0.917514358182146	0.927050966668905	0.709584642609943
10	0.915420063267692	0.933531185254526	0.94382850659231	0.954815013032876	0.94382850659231	0.94382850659231	0.954815013032876
10	0.915907486106876	0.96249850173238	0.973773105610668	0.96488698591239	0.969954289528207	0.97227187294509	0.96488698591239
10	0.849912195588615	0.967583729172014	0.972323169843953	0.955911290087154	0.972323169843953	0.967190131485468	0.955911290087154
10	0.921830976144997	0.975381232227126	0.974448764063934	0.964650498407534	0.974448764063934	0.974448764063934	0.964650498407534
10	0.813949101616192	0.96223865940812	0.964563625550174	0.955408966030511	0.962076244672619	0.959341962842691	0.955408966030511
10	0.894614083739241	0.921138346502706	0.981567494491471	0.976938835350021	0.877489865623754	0.981567494491471	0.976938835350021
10	0.898594090737237	0.951219551199993	0.972827999704707	0.966209590300279	0.969649152104001	0.972827999704707	0.965729053795326
10	0.880951619109168	0.960082615025351	0.96855816613375	0.975012630504362	0.96855816613375	0.974534461046724	0.975012630504362
10	0.901779681096606	0.951788727955881	0.945090242146785	0.949377255008103	0.948630213412296	0.945090242146785	0.949377255008103
10	0.913057234025079	0.975713941609904	0.975713941609904	0.980206559977886	0.975713941609904	0.975713941609904	0.980206559977886
10	0.857437763027233	0.965313614839447	0.968855483951301	0.969612342600282	0.958429768384215	0.968855483951301	0.969612342600282
10	0.812924903278637	0.933124584041021	0.944273720366708	0.927957366141264	0.932676361225076	0.927699842611934	0.927957366141264
10	0.873283331356178	0.973235356379416	0.975661967988654	0.978406450027457	0.962398410832182	0.964448951954022	0.978406450027457
10	0.880653834928946	0.957038537675604	0.976381043784873	0.950028197624007	0.976381043784873	0.976381043784873	0.950028197624007
10	0.925413167991533	0.963438613753542	0.972504095497155	0.980517340106132	0.971175970390743	0.97617709619816	0.980517340106132
10	0.904021221523049	0.977740198617389	0.982436448676043	0.983289250958814	0.976594341202148	0.983289250958814	0.983289250958814
10	0.892251567011824	0.981305049882574	0.979717448726404	0.976555668754755	0.982422272955099	0.979717448726404	0.964925834752053
10	0.917713316790194	0.94386772256732	0.962571800855748	0.961921088061468	0.94386772256732	0.9694400827664	0.961921088061468
10	0.870236426951076	0.961375260988744	0.961375260988744	0.958915939602208	0.961375260988744	0.961375260988744	0.958915939602208
10	0.86747594256464	0.890280869648213	0.948207350714035	0.95676526183772	0.901605512434299	0.95676526183772	0.95676526183772
10	0.840249477926582	0.900501779906639	0.964468908547844	0.979523571841671	0.956551129535599	0.972865602550809	0.979523571841671
10	0.841282921927822	0.952798341235017	0.952798341235017	0.958294114284193	0.945359389589905	0.947711681840961	0.958294114284193
10	0.911790232883393	0.984266715895509	0.984567156672234	0.976863795897456	0.984567156672234	0.984567156672234	0.976863795897456
10	0.908161483385927	0.956085107385109	0.968630649528795	0.975200017075375	0.968630649528795	0.968630649528795	0.975200017075375
10	0.939213053306296	0.947809577775724	0.959536402302229	0.970715447988613	0.959435904525486	0.952807169789347	0.970715447988613
10	0.872532232841995	0.961737930029378	0.961737930029378	0.945920222895381	0.961737930029378	0.961737930029378	0.945920222895381
10	0.861624767956958	0.969509513694286	0.969509513694286	0.943476329746256	0.962909069190339	0.969509513694286	0.943476329746256
10	0.860166743730067	0.925332892662442	0.960348357901586	0.974916321003541	0.925332892662442	0.96619030847594	0.974916321003541
10	0.882795689280087	0.958013214963669	0.971007477583969	0.989202752797493	0.971007477583969	0.971007477583969	0.989202752797493
10	0.937897490557852	0.967452514930621	0.967271635676208	0.965160807079076	0.967271635676208	0.967271635676208	0.965160807079076
10	0.890095633854342	0.965810402957648	0.965810402957648	0.964773591369232	0.965810402957648	0.96451799199407	0.964773591369232
10	0.889061656809441	0.951950472823586	0.954972165862559	0.954972165862559	0.954972165862559	0.954972165862559	0.954972165862559
10	0.826223547110899	0.954990551648836	0.954990551648836	0.918754988888627	0.954990551648836	0.954990551648836	0.918754988888627
10	0.836181814663437	0.959978271089782	0.959978271089782	0.942500444225689	0.959978271089782	0.963904148748625	0.942500444225689
10	0.843623237473736	0.962752941833754	0.946406502584515	0.954378081005053	0.951986543221825	0.946406502584515	0.954378081005053
10	0.893429731116719	0.838590480293168	0.972337775818013	0.944108915340333	0.959707030883602	0.972337775818013	0.934034080941437
10	0.921524847019419	0.983390167058256	0.98745952127387	0.982954465315745	0.985425392439705	0.98745952127387	0.982954465315745
10	0.844310036216257	0.973084350237341	0.958635410184302	0.966916936474794	0.958635410184302	0.958635410184302	0.966916936474794
10	0.911141487069335	0.954218506843114	0.946362951102157	0.962362531473299	0.946362951102157	0.955149566005948	0.946325453367246
10	0.842292933256193	0.932503286637127	0.952170792117393	0.956775343875859	0.949822597974243	0.954016973855929	0.956775343875859
10	0.893600399602659	0.985067350709092	0.985612964499718	0.977402983478902	0.972152277779259	0.986284899914916	0.977402983478902
10	0.915401159133635	0.974524456437926	0.97456197891412	0.980941782618525	0.984065545274627	0.97456197891412	0.980941782618525
10	0.819099002762496	0.893177029613137	0.97428639973944	0.978846062370047	0.924592500285957	0.978846062370047	0.978846062370047
10	0.824552946054027	0.966884370335693	0.966884370335693	0.934526234529015	0.958983376907176	0.966884370335693	0.934526234529015
10	0.878576341850264	0.970762220972806	0.970204918802694	0.962490771942673	0.963733545672588	0.972811214375812	0.962490771942673
10	0.950764079334292	0.959577485462523	0.954820843981004	0.980685571552946	0.967933347889711	0.954820843981004	0.980685571552946
10	0.861878849307964	0.972565620404116	0.963590086155611	0.972057775081112	0.970308692306658	0.963590086155611	0.972057775081112
10	0.888496601360248	0.957382658632551	0.957382658632551	0.96680683887226	0.931999961380769	0.957382658632551	0.96680683887226
10	0.957475827360513	0.929670561915666	0.968463816074972	0.979044926207236	0.961096172618008	0.962969058889015	0.979044926207236
10	0.907648960902011	0.987587181612015	0.987587181612015	0.994493557814726	0.988671999945957	0.982268633835772	0.994493557814726
10	0.921759766835179	0.982605615239432	0.986021713079613	0.980058962853446	0.982605615239432	0.986021713079613	0.980058962853446
10	0.869490230152671	0.981835138114392	0.983076297848899	0.982505552249231	0.977939114975625	0.982505552249231	0.982505552249231
10	0.922344637078136	0.967972629124164	0.970315977786666	0.977207120080023	0.970315977786666	0.970315977786666	0.977207120080023
10	0.878935900240252	0.962116782881412	0.962116782881412	0.966156469936767	0.946344425755158	0.964875833972843	0.947011325639221
10	0.88204972994192	0.981423293022103	0.975718191230186	0.981423293022103	0.978872542158652	0.978872542158652	0.981423293022103
10	0.871641603013559	0.962943947098151	0.962943947098151	0.940170544684134	0.950730661208908	0.962943947098151	0.940170544684134
10	0.880919850020175	0.961250322646272	0.964891408550371	0.963352287091122	0.961250322646272	0.964891408550371	0.963352287091122
10	0.86759294260755	0.953811375998355	0.971428744911712	0.973974808208293	0.956455410754341	0.963400632146246	0.973974808208293
10	0.902552031048934	0.950038719907926	0.956293968659342	0.986294127801322	0.956231251861777	0.956293968659342	0.915288680698687
10	0.932716857871327	0.948110805036017	0.96549203291291	0.980615426904501	0.953478846723661	0.962999558390812	0.980615426904501
10	0.816080248055816	0.963448573323824	0.963448573323824	0.942038352523711	0.953624101779043	0.953624101779043	0.942038352523711
10	0.83354383331428	0.930780239618279	0.972685280246455	0.952821602608417	0.977689373060227	0.976946951450013	0.952821602608417
10	0.806383181751806	0.908934493604631	0.915576399597675	0.918809776180609	0.906915169324894	0.914080800992189	0.918809776180609
10	0.944453666089632	0.978595263546764	0.980098179919666	0.996475914810173	0.978595263546764	0.980098179919666	0.996475914810173
10	0.895555911160148	0.978838308321299	0.978838308321299	0.986353543630308	0.97340141623525	0.978838308321299	0.973879646302203
10	0.853021459445297	0.971074240964544	0.971074240964544	0.977417254177108	0.971074240964544	0.971074240964544	0.977417254177108
10	0.915753280546708	0.969712429612305	0.970183573828991	0.960312308317999	0.970183573828991	0.970183573828991	0.960312308317999
10	0.851888770798084	0.984401765191472	0.987052859242796	0.981637699771605	0.981861363758871	0.981861363758871	0.981637699771605
10	0.913817554272476	0.971879034519637	0.971879034519637	0.966462490120556	0.971879034519637	0.971879034519637	0.966462490120556
10	0.910140532695057	0.97284984276952	0.972736449992913	0.985843557740213	0.972736449992913	0.972736449992913	0.985843557740213
10	0.803945018097271	0.939379682554714	0.931619100130978	0.956274320852184	0.939379682554714	0.943887120494016	0.956274320852184
10	0.914323837235988	0.96512061626673	0.960818062247689	0.991610082625147	0.954836393503802	0.970024370278865	0.991610082625147
10	0.934160363851673	0.979881251794454	0.979241475450425	0.979241475450425	0.974150629639431	0.979241475450425	0.979241475450425
10	0.908350107233372	0.936937841714234	0.966848678706346	0.96790477784827	0.947462696170725	0.96790477784827	0.96790477784827
10	0.882073369037448	0.90228603258258	0.922353823861932	0.938002653475549	0.880242494391085	0.926287583930478	0.938002653475549
10	0.826022979176616	0.952283264247408	0.97086555988439	0.879601548620585	0.963926689143421	0.965597640550647	0.879601548620585
10	0.796172316338753	0.928993817377531	0.928993817377531	0.925649393916053	0.935688795321152	0.928993817377531	0.91858672082715
10	0.815078264077598	0.931071872848309	0.943996704824314	0.94999683803458	0.944713601115811	0.950344310924078	0.94999683803458
10	0.88071163375774	0.968279987667276	0.955833807861938	0.955833807861938	0.968279987667276	0.955833807861938	0.955833807861938
10	0.904897988990533	0.960863671131045	0.964543861398706	0.964543861398706	0.964543861398706	0.964543861398706	0.964543861398706
10	0.885473647294435	0.952730315039665	0.963334825011832	0.945892096224865	0.961515679371422	0.963334825011832	0.945892096224865
10	0.871620510050464	0.947463704634517	0.975450374947465	0.94034565959378	0.976239065591995	0.975450374947465	0.94034565959378
10	0.854197823367796	0.97613778246818	0.97613778246818	0.97613778246818	0.97613778246818	0.97613778246818	0.97613778246818
10	0.912711160322906	0.971420717080235	0.975624272294786	0.963884491161178	0.957531508529719	0.980567631984042	0.926093261932546
10	0.902989176550881	0.972098447563323	0.975478716885307	0.978007592294661	0.974490294285692	0.974490294285692	0.971698897028394
10	0.929793639154132	0.914235941981289	0.939829230167559	0.961248377407417	0.930872002129024	0.939829230167559	0.961248377407417
15	0.882808178297411	0.983263823031242	0.978785734195466	0.98524701348243	0.981199536235847	0.973842988609329	0.98524701348243
15	0.867841799288613	0.958883612371487	0.958883612371487	0.971847693857688	0.958883612371487	0.958883612371487	0.971847693857688
15	0.877392950546116	0.976272496769254	0.97045717145119	0.961144306622266	0.97045717145119	0.97045717145119	0.961144306622266
15	0.85281067480928	0.851806600935609	0.935906546274484	0.945786057466509	0.851806600935609	0.935906546274484	0.945786057466509
15	0.899238181742117	0.960414654094392	0.949123054727393	0.947936606756809	0.95203164100712	0.926095656278962	0.947936606756809
15	0.858371269814369	0.96454069123839	0.980951412812955	0.917173989009828	0.980951412812955	0.980951412812955	0.917173989009828
15	0.745975715143467	0.919548603082352	0.919548603082352	0.873647385044851	0.943654880950183	0.934530523277763	0.747119319003739
15	0.868028414785605	0.989750668610305	0.985076784653368	0.922668840202749	0.985076784653368	0.989750668610305	0.922668840202749
15	0.814180549727901	0.924635813488894	0.942029178986177	0.881320488096187	0.942029178986177	0.942029178986177	0.881320488096187
15	0.891174943191169	0.935366628233762	0.934686840491687	0.898398337129973	0.928279155642486	0.92207583200323	0.898398337129973
15	0.938686174905328	0.960247454804903	0.966672985090632	0.974463704365127	0.963210329805158	0.969099357734881	0.953842493030653
15	0.866870593603262	0.925852266577667	0.956637392742086	0.969497885410023	0.945997869373936	0.962911787396892	0.969497885410023
15	0.832197198180902	0.965527670108667	0.971090387812582	0.920867291692621	0.964968534723111	0.971090387812582	0.920867291692621
15	0.903078201303029	0.933754111688541	0.949708919136632	0.946377083498059	0.941938946828178	0.949708919136632	0.93800888066201
15	0.928481476304893	0.988742115823673	0.986581204540619	0.975874474345471	0.988712257050028	0.986581204540619	0.975874474345471
15	0.91789513519059	0.951410703203021	0.959929082284784	0.982334312049616	0.952713020140281	0.974659920018531	0.982334312049616
15	0.878936694798504	0.986267866889982	0.986267866889982	0.907969889187168	0.986267866889982	0.986267866889982	0.9074806412335
15	0.860623368690147	0.963286481324634	0.974687741695084	0.920477866938266	0.973865642862404	0.974687741695084	0.919941716019438
15	0.817031395538074	0.971782668367323	0.971782668367323	0.90426539371617	0.971782668367323	0.972821740953428	0.90426539371617
15	0.899298535667505	0.908972763737707	0.923286316399574	0.94517948931004	0.905081982871116	0.923286316399574	0.956653856876255
15	0.792871650914199	0.958185267345281	0.958185267345281	0.844431311104713	0.955932793462282	0.958185267345281	0.844431311104713
15	0.885517126054609	0.988306529455744	0.984675412728171	0.980987245074426	0.984675412728171	0.984675412728171	0.970540551541381
15	0.845315048064401	0.971548731285948	0.973165562402007	0.876815837983896	0.963593540302379	0.973165562402007	0.876815837983896
15	0.875207086096519	0.933393534774942	0.952250140319034	0.940670887092479	0.952250140319034	0.952250140319034	0.940670887092479
15	0.833914729146572	0.927333844063644	0.935086645489502	0.880823066899976	0.935086645489502	0.935086645489502	0.868596909311504
15	0.782112047688079	0.970761899638097	0.969170509449443	0.839872574960003	0.963276508608166	0.969170509449443	0.83454120370498
15	0.917307541822535	0.973388670538818	0.973388670538818	0.975489110176216	0.973388670538818	0.973388670538818	0.975489110176216
15	0.805016472628834	0.972590629071634	0.970792789841676	0.841320346708479	0.970792789841676	0.970792789841676	0.841320346708479
15	0.852825843291105	0.944420647428103	0.959911855457379	0.90647158902719	0.959911855457379	0.959911855457379	0.873103174500484
15	0.798332819340066	0.922861813820083	0.908875780742063	0.861802587412957	0.922861813820083	0.908875780742063	0.861802587412957
15	0.87294570591811	0.983222469473821	0.983222469473821	0.962803955280213	0.983222469473821	0.983241093293761	0.892435717615158
15	0.821954194659815	0.879536867878965	0.906216670035083	0.872474058848335	0.879536867878965	0.895323143432506	0.872474058848335
15	0.874056695466333	0.951497520180828	0.963672348960618	0.955703744713836	0.963322981639409	0.96522826044371	0.955703744713836
15	0.872327708842668	0.968921397787886	0.968921397787886	0.966991245283704	0.968921397787886	0.975023041209765	0.966991245283704
15	0.883114290534316	0.963304463953948	0.963304463953948	0.951781138952338	0.956405784905827	0.963304463953948	0.951781138952338
15	0.837972942413506	0.965795842965524	0.96244478462101	0.894371481822622	0.958483165487745	0.965795842965524	0.894371481822622
15	0.871825913479713	0.970322249314281	0.979575488021985	0.947212999238929	0.962053690099094	0.976598348304921	0.954909242448011
15	0.908932494864832	0.975637361173512	0.975637361173512	0.958591183274862	0.977828001898415	0.975637361173512	0.958591183274862
15	0.845999459754368	0.956682874572562	0.967826529782164	0.943525781525144	0.961731595580597	0.97336883846817	0.943525781525144
15	0.884802088013706	0.964153716801401	0.964153716801401	0.970453034450196	0.964153716801401	0.964153716801401	0.970453034450196
15	0.941589884975094	0.986083928999373	0.985772609771332	0.974375559881851	0.985772609771332	0.985772609771332	0.964851934467218
15	0.848346074583497	0.959013546868055	0.964386073859848	0.938222510250285	0.964386073859848	0.964386073859848	0.914755708797406
15	0.851329910378163	0.957921678024155	0.975463582289186	0.931357124692886	0.93978154608687	0.975463582289186	0.931357124692886
15	0.870058812569248	0.984234883177589	0.986589058844363	0.979857500600011	0.988982234595418	0.990956315259114	0.979857500600011
15	0.825078110195997	0.976485188700884	0.976598353380656	0.906058260827328	0.936042273365954	0.972665852645406	0.906058260827328
15	0.885798056466578	0.960168902868421	0.989067018617366	0.95744811609294	0.989067018617366	0.988817598050695	0.95744811609294
15	0.888319152927227	0.97617830495446	0.972815929878177	0.960661374477473	0.97617830495446	0.972371092010324	0.960661374477473
15	0.799382914645073	0.981866575340636	0.983516277078368	0.868191869665965	0.983516277078368	0.983516277078368	0.868191869665965
15	0.953165573233328	0.970556816216439	0.972286194300654	0.987708224545374	0.971197823233745	0.972286194300654	0.987708224545374
15	0.867840337428659	0.970824125466864	0.973920821252022	0.965321869337448	0.959350414759095	0.975433967721922	0.965321869337448
15	0.923537357909433	0.961363537506489	0.97487661192587	0.956367011713361	0.961363537506489	0.97487661192587	0.956367011713361
15	0.890282252992534	0.936230583043378	0.975626607299376	0.932067749267196	0.949322585683099	0.964871910847126	0.925964192338852
15	0.764472329131709	0.893740370136976	0.930388644425426	0.864033961434546	0.930388644425426	0.921662286074143	0.836724337025214
15	0.772661495556772	0.948098210398873	0.954222397273465	0.861634779233366	0.948098210398873	0.954222397273465	0.861634779233366
15	0.777025516703083	0.971695700069465	0.976116177812936	0.876160460816325	0.976116177812936	0.976116177812936	0.868968739637253
15	0.828109114250724	0.960746410145143	0.960746410145143	0.862197571197922	0.95740325667839	0.960746410145143	0.862197571197922
15	0.801881903967584	0.943407946235858	0.943407946235858	0.815588348541572	0.940840227949167	0.943407946235858	0.815588348541572
15	0.858151741065793	0.952530838072468	0.96892718176461	0.896880781973899	0.952530838072468	0.974021568390372	0.896880781973899
15	0.805878562109666	0.972973782706363	0.96783834493219	0.861857635358485	0.96783834493219	0.960498975218453	0.861857635358485
15	0.859766694668513	0.96691337587723	0.96691337587723	0.946130722181195	0.963981811361023	0.963981811361023	0.878303846479384
15	0.888110671094964	0.935237075178038	0.945059608126521	0.915589879647266	0.925966621229259	0.945059608126521	0.915589879647266
15	0.803509154393376	0.981866177114543	0.969463642126254	0.941049699141103	0.977594546001248	0.972265231158629	0.941049699141103
15	0.919110283320905	0.975959914051421	0.975959914051421	0.96915142581314	0.975959914051421	0.975959914051421	0.945620601687259
15	0.859458828841057	0.948313357219804	0.95829130956264	0.94876444445789	0.95829130956264	0.95829130956264	0.94876444445789
15	0.880400089376635	0.984106883065564	0.987266660852752	0.929654963088055	0.987266660852752	0.987266660852752	0.933824253768515
15	0.917037437395027	0.98053470911116	0.976359206786554	0.976359206786554	0.97354552748202	0.979877187059882	0.976359206786554
15	0.896162907430958	0.980269710162483	0.980763705450334	0.972168090733753	0.969752585081554	0.980269710162483	0.959318874181684
15	0.863328920956835	0.972012186648744	0.972012186648744	0.963554443096031	0.951600363751474	0.972012186648744	0.963554443096031
15	0.844531207141046	0.953081311077255	0.962918519025991	0.922423111980413	0.96377259984659	0.971895711655524	0.904088116630612
15	0.837990687297573	0.909616191408753	0.942142252229069	0.915855986516638	0.909616191408753	0.941634783077658	0.915855986516638
15	0.871120065443498	0.953223142356469	0.952770520046075	0.91641868233913	0.962354165835327	0.962354165835327	0.91641868233913
15	0.870875090337555	0.919036628131403	0.936925390488682	0.947806760557881	0.900483415444016	0.936925390488682	0.947806760557881
15	0.897435443602365	0.936942347060511	0.941613693371827	0.950662741069287	0.936942347060511	0.941613693371827	0.950662741069287
15	0.720025526101747	0.916011122331275	0.923843778911164	0.869020985928614	0.912287472051396	0.931671186091893	0.772926205230222
15	0.839753635330876	0.979697996808949	0.977084714201708	0.950660956419314	0.975875315037927	0.975875315037927	0.950660956419314
15	0.833048891463607	0.949751594028853	0.960217312970368	0.927421376422809	0.960217312970368	0.960217312970368	0.927421376422809
15	0.814776912624462	0.950494672870952	0.950494672870952	0.943106258735136	0.943028831882445	0.968648960069621	0.943106258735136
15	0.836092407158272	0.973648878470484	0.977240300348276	0.934922006919265	0.977240300348276	0.977240300348276	0.934922006919265
15	0.870508444192537	0.978848666373456	0.973568168201737	0.989837765367593	0.978848666373456	0.973568168201737	0.989837765367593
15	0.880534814705825	0.977339963985872	0.977339963985872	0.895724768543274	0.977339963985872	0.977339963985872	0.895724768543274
15	0.795616266644383	0.946302575164873	0.946302575164873	0.940310026581424	0.976826164237601	0.975045715195977	0.940310026581424
15	0.826922370586888	0.960679185025277	0.963530712480853	0.94217470817945	0.954235910521219	0.961860378786202	0.94217470817945
15	0.844010667600174	0.979861291665247	0.978697768630522	0.92804175276898	0.979861291665247	0.979861291665247	0.92804175276898
15	0.820117419498398	0.971355709664933	0.966558839724627	0.91423924387858	0.966558839724627	0.971355709664933	0.843201951627674
15	0.797359654699538	0.973560049215927	0.973560049215927	0.876161926074635	0.968897824211937	0.973560049215927	0.85345931740955
15	0.884455154760167	0.956147911329605	0.972511910690714	0.962940153208027	0.973015605904636	0.972511910690714	0.962940153208027
15	0.806634784412415	0.983569696256232	0.980470657506933	0.947459500137063	0.983569696256232	0.980470657506933	0.924215047688432
15	0.847772812423828	0.967716275707753	0.973003574949736	0.948256058691064	0.979471798686491	0.979471798686491	0.948256058691064
15	0.854369685547179	0.962883781960295	0.968787762119338	0.938859067740233	0.968787762119338	0.968787762119338	0.854369685547179
15	0.86887713009412	0.974240380525155	0.978982276454694	0.91925592733983	0.974508209082237	0.978982276454694	0.89066843922937
15	0.801710087949033	0.894495624254788	0.958762283394031	0.845582946875661	0.943099218182166	0.958762283394031	0.845582946875661
15	0.887629924338366	0.928935055183353	0.974778794738148	0.926500417280798	0.974778794738148	0.974778794738148	0.926500417280798
15	0.896320597165372	0.915277906303484	0.948325461170022	0.980185242152508	0.915277906303484	0.948325461170022	0.980185242152508
15	0.820969059506888	0.955202196334633	0.969115228974523	0.926065968657873	0.955202196334633	0.969115228974523	0.901598479206452
15	0.877169107688457	0.953166881343553	0.953166881343553	0.96194197592762	0.946843271299887	0.964069926032433	0.96194197592762
15	0.903111954568282	0.959744385819016	0.96159511462549	0.962503326458998	0.973572679611952	0.959744385819016	0.962503326458998
15	0.936152653281533	0.972946618481197	0.967302373768067	0.980905555048206	0.967302373768067	0.967302373768067	0.986443432743672
15	0.869906758833703	0.950631986373906	0.950631986373906	0.949713500510449	0.950631986373906	0.950631986373906	0.949713500510449
15	0.770910421253051	0.939182153205785	0.951888524840295	0.898384363071839	0.953240365794155	0.953240365794155	0.898384363071839
15	0.859268624847686	0.953970954826664	0.954607393280519	0.965693715141488	0.949425082490929	0.954607393280519	0.965693715141488
15	0.824894421712938	0.966796254175548	0.962854706418537	0.866768480620226	0.968496231342655	0.962854706418537	0.866768480620226
15	0.832152715643706	0.961133735911645	0.961133735911645	0.889399044885847	0.961133735911645	0.961133735911645	0.889399044885847
15	0.785181924502315	0.967750122114603	0.97387447888727	0.888980285266979	0.976134989572359	0.967750122114603	0.827873564915874
15	0.893665446956861	0.983169004978628	0.983169004978628	0.946358860114958	0.983169004978628	0.983169004978628	0.927519165845565
15	0.850482482155568	0.959619971734702	0.959619971734702	0.945854346005302	0.959619971734702	0.959619971734702	0.945854346005302
15	0.812266970735677	0.962554585874521	0.970621896105866	0.864905349654455	0.962554585874521	0.970621896105866	0.88252996320359
15	0.901115187312114	0.963449006074174	0.969039942241017	0.954893858675588	0.969039942241017	0.969039942241017	0.954893858675588
15	0.81243845727902	0.944282475590474	0.95309243868483	0.885643558061548	0.95309243868483	0.95309243868483	0.885643558061548
15	0.814626450044675	0.939705501896161	0.95835796830183	0.913302191034135	0.958213971246396	0.958213971246396	0.913302191034135
15	0.721385431258781	0.910868838537628	0.951417761391319	0.889120046845402	0.94895756436822	0.953070274297172	0.889120046845402
15	0.877621593102938	0.982823439981795	0.982823439981795	0.917106194124751	0.971199655136682	0.977354298141059	0.917106194124751
15	0.870567795308155	0.949392478955713	0.949392478955713	0.947279934430798	0.949392478955713	0.943493054659113	0.902619462277273
15	0.880317804467008	0.972019077334342	0.972019077334342	0.946614913551829	0.970080343338118	0.966000694816236	0.946614913551829
15	0.879560924853954	0.9520254541495	0.971460328042399	0.90692128650896	0.971460328042399	0.971460328042399	0.90692128650896
15	0.870304607189249	0.961324271202414	0.980652613576195	0.938993981959068	0.975032148516744	0.980652613576195	0.938993981959068
15	0.857904592696041	0.971895411119209	0.97280089732699	0.969993436703475	0.974645090872691	0.974645090872691	0.969993436703475
15	0.755888829009776	0.91934939616041	0.934976479769373	0.867933171711789	0.926319615893685	0.952365520647492	0.842541584863502
15	0.875787812478598	0.980738664514555	0.984265006033307	0.991500660463986	0.984265006033307	0.984265006033307	0.976785957802462
15	0.792439099368823	0.974907423073853	0.974907423073853	0.872658827405849	0.974068306782472	0.974907423073853	0.872658827405849
15	0.877805769415913	0.941468831984057	0.948248384885719	0.939837453177729	0.948248384885719	0.948248384885719	0.923311128733273
15	0.788667072101188	0.947074680510496	0.947074680510496	0.882875744808942	0.947074680510496	0.947074680510496	0.830965492902909
15	0.769030555794194	0.946279593973281	0.946832742141784	0.849265122445687	0.953361208650075	0.946832742141784	0.847686502704455
15	0.8598784147928	0.911145092153906	0.965533079954217	0.944114407307576	0.911145092153906	0.965533079954217	0.944114407307576
15	0.87812687260766	0.983879618365114	0.983879618365114	0.973247544599133	0.983879618365114	0.983879618365114	0.973247544599133
15	0.848830998670043	0.955735831472428	0.962245349603644	0.890633540163613	0.965472085589958	0.962245349603644	0.891863764665984
15	0.899426556945216	0.966085785439517	0.966085785439517	0.972032419434176	0.966085785439517	0.967198220970338	0.972032419434176
15	0.787450493569993	0.936805065921369	0.947995745767667	0.861283383665948	0.947995745767667	0.947995745767667	0.861283383665948
15	0.767290427303837	0.961083667486551	0.964300946362659	0.911954327450183	0.964462407956631	0.973522451665724	0.911954327450183
15	0.844952330299292	0.978146053499352	0.976960606314008	0.888263944861857	0.978146053499352	0.979036549691716	0.860569088212555
15	0.76684755303	0.943521696864211	0.93366075847398	0.862024604475726	0.93366075847398	0.93366075847398	0.831990725349684
15	0.836420855120954	0.958148205069885	0.966643775794627	0.913904298853019	0.964721047962013	0.969101985606746	0.913904298853019
15	0.873160780806574	0.975782242397477	0.97309282442263	0.920467176704157	0.976683695157946	0.97309282442263	0.920467176704157
15	0.757694849670804	0.976708068125113	0.984931462999524	0.918049062269934	0.984931462999524	0.984931462999524	0.918049062269934
15	0.869314242330632	0.952514601372457	0.964832115970066	0.928373684238893	0.911427958566557	0.964832115970066	0.928373684238893
15	0.863103276713963	0.955094253206476	0.961633483129223	0.943499802789794	0.947699792285164	0.965382469744367	0.934141846434962
15	0.871485038799019	0.941336761955551	0.953548004562631	0.921832334129092	0.9351134814892	0.953548004562631	0.921832334129092
15	0.878654935812834	0.957534379703186	0.957534379703186	0.905996403543014	0.957534379703186	0.944457012558282	0.905996403543014
15	0.814743592685194	0.971823990514956	0.969580533102978	0.91163562962876	0.972005896907605	0.972005896907605	0.898192027387605
15	0.851661395114761	0.989835757265611	0.989835757265611	0.888016369936865	0.986868401725752	0.989835757265611	0.875206233059673
15	0.894278326484309	0.946079449104309	0.952398702981409	0.89663261679861	0.947768204312829	0.952398702981409	0.89663261679861
15	0.93324854824064	0.955881839601099	0.968761219574237	0.97123792528148	0.967584801324479	0.968761219574237	0.97123792528148
15	0.88587641785886	0.951786199389275	0.966242134736815	0.969051487055875	0.966859818819889	0.962405597178434	0.969051487055875
15	0.850138126966098	0.972913338769091	0.972913338769091	0.889913578198625	0.972913338769091	0.972913338769091	0.874461823509715
15	0.848023661257218	0.972148453009937	0.948778177468113	0.949615966419051	0.969170839011993	0.955211881048072	0.949615966419051
15	0.796986510304383	0.974334041164631	0.974334041164631	0.894014511280206	0.974334041164631	0.978091686990691	0.894014511280206
15	0.77360742540481	0.849744139562108	0.930371094128423	0.811028874559381	0.879403381507586	0.921755945266352	0.811028874559381
15	0.840828715905652	0.981635707465865	0.981635707465865	0.900697605323856	0.981635707465865	0.981635707465865	0.900697605323856
15	0.79848482383173	0.919809232433451	0.919809232433451	0.827311125415588	0.906598154111699	0.919809232433451	0.827311125415588
15	0.916752656285614	0.960990182029565	0.973839255704183	0.985843112975377	0.921100104441768	0.973839255704183	0.934970544237372
15	0.928358736571643	0.959515102683552	0.981500209641854	0.982939095196547	0.953514650763682	0.968289092720232	0.982939095196547
15	0.824726903892989	0.98330803043754	0.976161718330212	0.954207447818958	0.97957820886069	0.97957820886069	0.93385029102768
15	0.813216146548597	0.968166837227062	0.970289531787533	0.937732058468486	0.968166837227062	0.970289531787533	0.937732058468486
15	0.821746196190797	0.961446998104295	0.978389699187521	0.88808241389481	0.952643160264391	0.978389699187521	0.878212129756909
15	0.907801060251192	0.945286818697676	0.973707548345507	0.911781440032822	0.973707548345507	0.973707548345507	0.911781440032822
15	0.873110808479491	0.974800502215573	0.971317547449034	0.931431734322913	0.963215151327247	0.975297259135261	0.931431734322913
15	0.847490777960545	0.975107690568659	0.975107690568659	0.957718929894641	0.971200595283854	0.971072226435111	0.957718929894641
15	0.829082451966293	0.970559711406269	0.970491037409998	0.921792911258636	0.970559711406269	0.970557439554047	0.921792911258636
15	0.854247617875865	0.96317357178882	0.950989979754682	0.905284151733912	0.948151768338324	0.957969232483906	0.905284151733912
15	0.760413754979705	0.935552698553878	0.935552698553878	0.813280364803166	0.935552698553878	0.951120091697955	0.813280364803166
15	0.880832622892246	0.975470466721051	0.977464839718772	0.954085910443115	0.975470466721051	0.977464839718772	0.936723155129572
15	0.896259328240736	0.968937112209509	0.980124516687858	0.942535525918617	0.984431795852548	0.980124516687858	0.927731740625726
15	0.829945798317789	0.967855128346749	0.973152283341108	0.864242943643012	0.969975464914971	0.973027802297379	0.813961233212477
15	0.887783498433237	0.95139853213868	0.939476368385681	0.894914239272439	0.939476368385681	0.939476368385681	0.894914239272439
15	0.890909914825564	0.938814809099149	0.955315646611486	0.957015241611168	0.955315646611486	0.955315646611486	0.957015241611168
15	0.835435221569829	0.959489882828414	0.956500625760929	0.953844657864517	0.968897576050009	0.955330243946042	0.953844657864517
15	0.818600888095966	0.943326068969022	0.960994812222118	0.955190413074735	0.958226171045113	0.960994812222118	0.955190413074735
15	0.878966119874073	0.988552468558371	0.988701677765511	0.975343713694729	0.984638436036783	0.988701677765511	0.975343713694729
15	0.814910517532169	0.961964350965374	0.957069029099116	0.896409059196263	0.959035668810406	0.957069029099116	0.884003309968322
15	0.892809066946232	0.975914782516595	0.979462812107526	0.975886968702933	0.974254254745064	0.979462812107526	0.89276904804216
15	0.822821964015559	0.932346796510518	0.932346796510518	0.826318121742404	0.946786994231447	0.946786994231447	0.826318121742404
15	0.780372218814121	0.899578318213586	0.933277801758414	0.917944711700557	0.933277801758414	0.933277801758414	0.893222392308518
15	0.868602463263257	0.977722767564137	0.974658995240077	0.967968426210801	0.974658995240077	0.969289499785147	0.967968426210801
15	0.891935116536375	0.98697149392581	0.980437381834207	0.95700897235158	0.980437381834207	0.980437381834207	0.95700897235158
15	0.868446470060518	0.942989665277388	0.934946106168693	0.860831625121007	0.934946106168693	0.934946106168693	0.860831625121007
15	0.819553033284397	0.942674773962387	0.960383682995679	0.903292404371285	0.960383682995679	0.960383682995679	0.903292404371285
15	0.832232173953898	0.949939013529757	0.956254386106102	0.88611687206369	0.949939013529757	0.956950697562944	0.88611687206369
15	0.791739608914014	0.881111880961561	0.922779834232387	0.922779834232387	0.922779834232387	0.922779834232387	0.922779834232387
15	0.845494305243119	0.957705021724058	0.984627973827724	0.977132820997832	0.984627973827724	0.984627973827724	0.977132820997832
15	0.912977805410922	0.969669569373093	0.971552954656849	0.944628382340125	0.970934438669026	0.974534783827343	0.944519004207911
15	0.814910025336859	0.968633851713145	0.958668577965028	0.864476917277356	0.958668577965028	0.959911677141227	0.876683997049995
15	0.84724333022279	0.964283463349681	0.971556104544475	0.881233912114438	0.966329498709067	0.966329498709067	0.881233912114438
15	0.83538633631426	0.935580529271852	0.935580529271852	0.917978937757538	0.896072545063189	0.935580529271852	0.874121351243815
15	0.939793686185008	0.987354639234838	0.982385584942349	0.987546156052851	0.979131444566672	0.982385584942349	0.968499152288436
15	0.835377559693621	0.972280104594065	0.971100507765602	0.963964986181224	0.975709147790787	0.974855428009586	0.963964986181224
15	0.777632935888087	0.968642598616034	0.968642598616034	0.906289198353561	0.952316916959577	0.952316916959577	0.906289198353561
15	0.801851100663341	0.9782790283519	0.9782790283519	0.878714082114012	0.977766049231426	0.978333841693385	0.878714082114012
15	0.891882641231983	0.969579090714227	0.966991472293419	0.971431273493483	0.969579090714227	0.966991472293419	0.971431273493483
15	0.951142346059409	0.968435322607292	0.969295153936953	0.965021844793623	0.969295153936953	0.969705750181098	0.965021844793623
15	0.779856435198494	0.925561541436098	0.930623694320896	0.820742348056589	0.925561541436098	0.917545387321822	0.820742348056589
15	0.852738681419969	0.94909855326077	0.953167747114847	0.931578997036441	0.966085350533464	0.953167747114847	0.931578997036441
15	0.900659344826418	0.983853495107417	0.98183523381005	0.98036873212609	0.976421213582571	0.983853495107417	0.98036873212609
15	0.841547514872769	0.967091111058707	0.967091111058707	0.919597896119169	0.961409678629122	0.967091111058707	0.919597896119169
15	0.906031930415142	0.981213181062032	0.981315270772423	0.947601766429327	0.981315270772423	0.981315270772423	0.947601766429327
15	0.903170457280848	0.964685398114708	0.964685398114708	0.96127757401489	0.963594712246317	0.969477240935169	0.96127757401489
15	0.891352750888605	0.964906304600367	0.956997272250519	0.986803956463693	0.956997272250519	0.956997272250519	0.986803956463693
15	0.836016226174821	0.960321447842069	0.985007497927414	0.912641863199239	0.978529055296171	0.981395651737424	0.912641863199239
15	0.841379554630514	0.973182644856818	0.967529189035194	0.880105364699973	0.967529189035194	0.967529189035194	0.890087788402811
15	0.861968720750258	0.972587148355285	0.972587148355285	0.918488612636905	0.973353764535916	0.972587148355285	0.918488612636905
15	0.798099211738366	0.959349634401448	0.959349634401448	0.897272648987369	0.961305941605438	0.959349634401448	0.878934321234838
15	0.78564986433735	0.961228357643507	0.965932829019677	0.890274579264632	0.96918012098339	0.965932829019677	0.890274579264632
15	0.812214619844062	0.964754180757568	0.954838083786986	0.931335794066835	0.954838083786986	0.954838083786986	0.931335794066835
15	0.834031071241884	0.96982744433761	0.970141783062128	0.885448638047386	0.966759410051171	0.975841864547145	0.885448638047386
15	0.848668692172868	0.929051584594738	0.955642088833744	0.939617151029446	0.935006290468881	0.951544049056313	0.939617151029446
15	0.85422642932559	0.967815932609848	0.965593718251791	0.918214343850888	0.96482759480938	0.965593718251791	0.918214343850888
15	0.915755676422748	0.947777086791346	0.973740087728526	0.943761709282358	0.965792677852165	0.973740087728526	0.943761709282358
15	0.872015845544054	0.977675465098113	0.979971043406676	0.967450264253302	0.979971043406676	0.979971043406676	0.967450264253302
15	0.862862500630407	0.987638468465049	0.987638468465049	0.989848544503859	0.987638468465049	0.987638468465049	0.989189990586247
15	0.803414030833387	0.924232756870884	0.929379215099477	0.91963191113761	0.929379215099477	0.91464628015491	0.91963191113761
15	0.829653552545884	0.985189833565239	0.985189833565239	0.90459383394556	0.985189833565239	0.985189833565239	0.90459383394556
15	0.868383068446699	0.946675695543313	0.955323695525261	0.895799159132592	0.966637768671403	0.955323695525261	0.895799159132592
15	0.859020057126349	0.979522247339312	0.977241042809998	0.96909000897504	0.979522247339312	0.979522247339312	0.961271306826422
15	0.804710276368575	0.939138460707711	0.966576735349981	0.903267892031327	0.966576735349981	0.966576735349981	0.903267892031327
15	0.90576198264297	0.976625093260812	0.976625093260812	0.975402176690319	0.976625093260812	0.972510907574142	0.975402176690319
15	0.830892629054997	0.968867169086037	0.976522642938416	0.867988722377228	0.968867169086037	0.97950595961214	0.857632101743598
15	0.957819081033618	0.975894738427039	0.975894738427039	0.983363512360126	0.975894738427039	0.975894738427039	0.978243243437966
15	0.846439254217617	0.972787893662055	0.974176730357284	0.877893879363846	0.972787893662055	0.974176730357284	0.877893879363846
15	0.897203798154802	0.965891613423694	0.965891613423694	0.932104725994824	0.965891613423694	0.965891613423694	0.932104725994824
15	0.831381323546612	0.963887509111339	0.959364195972644	0.91707707469807	0.925013588775847	0.959364195972644	0.91707707469807
15	0.867653696551003	0.988433791037586	0.988433791037586	0.932756478646733	0.981511381568813	0.987608318244896	0.932756478646733
15	0.85233063506185	0.931174638885425	0.952335279386462	0.925779485254756	0.931174638885425	0.963382896284305	0.925779485254756
15	0.861409831644829	0.968094737427537	0.973087345242053	0.955667261506036	0.973087345242053	0.975272681678158	0.895083151194025
15	0.871384204102311	0.965479445698459	0.969651653458204	0.950431322557228	0.969651653458204	0.97470382049964	0.924276950818076
15	0.889826444655656	0.980503716416762	0.980398057154094	0.948986606777309	0.983277968112862	0.97998245011501	0.948986606777309
15	0.78557488704996	0.947562659530255	0.952183707927794	0.90363154363292	0.946764920473173	0.945734740726379	0.90363154363292
15	0.837485176876245	0.969632000213628	0.965748060332628	0.954142368056656	0.959393791530859	0.965748060332628	0.938197190003043
15	0.888335232429628	0.963341816217503	0.969789963923114	0.972500397966812	0.959805656157073	0.974599888725066	0.972500397966812
15	0.862176988686165	0.968051054369272	0.964956916264504	0.915493724499845	0.969514944837413	0.964956916264504	0.897567404960963
15	0.850393546188688	0.964054988573987	0.964683292331228	0.924664259292765	0.964683292331228	0.962789499628372	0.916038976697457
15	0.837756107754357	0.941730290177547	0.941730290177547	0.944542668060754	0.910511228768551	0.941730290177547	0.893207809029427
15	0.823115382580788	0.954533132684501	0.961549905461318	0.887210581670083	0.963039752136471	0.957678490448132	0.887210581670083
15	0.725237344792284	0.937167448861486	0.950842513372894	0.833351056196094	0.926660222476749	0.957589296116034	0.833351056196094
15	0.862344131554561	0.93018293791409	0.965182983453564	0.914297519916671	0.958575965851068	0.959562887176963	0.914297519916671
15	0.851279269342502	0.964677093621888	0.976403336284767	0.928766184788257	0.95678872305238	0.976403336284767	0.865909185326326
15	0.819133104080312	0.973836711763078	0.973836711763078	0.938877467887197	0.972929397431234	0.973836711763078	0.938877467887197
15	0.896001569407735	0.960607377010784	0.969482535533311	0.898468148811712	0.958090278147957	0.965504261449933	0.898468148811712
15	0.876911886281779	0.939810135953717	0.944274152394105	0.922899543893779	0.9231715630742	0.944274152394105	0.922899543893779
15	0.845186200490072	0.96331672802672	0.968380206279556	0.906801266187212	0.963868179406733	0.968380206279556	0.906801266187212
15	0.747522222222145	0.960913255941864	0.960913255941864	0.793210141234498	0.953583740356426	0.976062735911684	0.793210141234498
15	0.886960252871592	0.956416634622266	0.982359741518981	0.965801110668809	0.970322121329352	0.983838439353376	0.930957629091477
15	0.866209305231229	0.981718625057025	0.983392904148762	0.927359752515149	0.981718625057025	0.983392904148762	0.927359752515149
15	0.82665298174075	0.96923398602431	0.96923398602431	0.924599290110022	0.967003468054595	0.96923398602431	0.924599290110022
15	0.884854513906626	0.966761150856828	0.973156489260534	0.976427460111367	0.960589868102383	0.966761150856828	0.976427460111367
15	0.879374202676542	0.956006927056821	0.966819973058421	0.911101341347598	0.951453462641593	0.960716735493907	0.911101341347598
15	0.797972939429606	0.954333388301317	0.954988175932963	0.852916547589826	0.954988175932963	0.955065775146308	0.852916547589826
15	0.839126909070203	0.944067100804469	0.944067100804469	0.915992726767702	0.924555550589459	0.949979282190045	0.888455803659247
15	0.87232416512887	0.963423218956456	0.95889362643626	0.902824928228738	0.961511016157437	0.952135971295635	0.902824928228738
15	0.809350109137438	0.974697801846692	0.974697801846692	0.965945172740093	0.972824569746093	0.974697801846692	0.948783367555883
15	0.903470098246766	0.972269793710744	0.975964327415876	0.931002440175913	0.976079289797702	0.975964327415876	0.931002440175913
15	0.851009502090245	0.960313902357561	0.97334715275529	0.906222445393263	0.97334715275529	0.97334715275529	0.890292782761414
15	0.881986257763916	0.960702626202493	0.966736420994437	0.921476671557181	0.937696639989837	0.971401579007009	0.921476671557181
15	0.867340822181772	0.978560849962796	0.978560849962796	0.940581657690823	0.973477579575922	0.978560849962796	0.940581657690823
15	0.893965854301681	0.967292388428601	0.967292388428601	0.960683121906564	0.947308470935777	0.967292388428601	0.960683121906564
15	0.860665960294652	0.977386260170425	0.977386260170425	0.961366601430709	0.971764486793282	0.975485405464354	0.924118152096385
15	0.90131218309481	0.97099298149332	0.970745589067309	0.955086525807747	0.97099298149332	0.97099298149332	0.955086525807747
15	0.891702727064946	0.965958778915001	0.959834387085873	0.952130600198463	0.965708637710459	0.965958778915001	0.952130600198463
15	0.788246280105932	0.956415041944738	0.950534839075109	0.858669672742566	0.950534839075109	0.950534839075109	0.858669672742566
15	0.717298102025109	0.973162118033997	0.96165903428428	0.904545354758479	0.96165903428428	0.975563200121508	0.904545354758479
15	0.79049666158507	0.933826331811224	0.938499569767069	0.877372723017859	0.927377007219547	0.938499569767069	0.877372723017859
15	0.910328573593239	0.950375756465036	0.950375756465036	0.927466413279213	0.950375756465036	0.950375756465036	0.927466413279213
15	0.799316322627782	0.95008878326221	0.948196842601385	0.850333591930838	0.948196842601385	0.948196842601385	0.850333591930838
15	0.878202955122037	0.964952979807954	0.951618755413619	0.966534061501987	0.916877019666473	0.957917296100098	0.966534061501987
15	0.805550790586725	0.962803885021364	0.965422574122406	0.918580069393774	0.965422574122406	0.965422574122406	0.918580069393774
15	0.796563326984268	0.955919358738143	0.948020370696284	0.924798725635501	0.947943524873985	0.94013363224018	0.924798725635501
15	0.809946081648045	0.964322749120452	0.967737913671201	0.897942220138878	0.964322749120452	0.965270260789991	0.897942220138878
15	0.818862398265484	0.949774485196389	0.949774485196389	0.904558957150695	0.949774485196389	0.949774485196389	0.904558957150695
15	0.827377001899143	0.970964874686741	0.972916833490436	0.906592436858898	0.970964874686741	0.971846414533274	0.906592436858898
15	0.906011281477469	0.971075668129636	0.971930399767387	0.957750488391485	0.971075668129636	0.971930399767387	0.957750488391485
15	0.869529094076976	0.973536473426151	0.966523639006813	0.958785409477881	0.967970544455194	0.966523639006813	0.958785409477881
15	0.888274737117421	0.947586536242276	0.947586536242276	0.937359402745548	0.947586536242276	0.947586536242276	0.937359402745548
15	0.858720487479604	0.965024754854874	0.965024754854874	0.895558861846779	0.955752512298575	0.965024754854874	0.895558861846779
15	0.866732805920841	0.980010678952198	0.980010678952198	0.881853164648309	0.980010678952198	0.974309414863144	0.881853164648309
15	0.951446866111078	0.968834321136095	0.968834321136095	0.967877144363861	0.983749786493501	0.973394948450597	0.967877144363861
15	0.758345229439336	0.965591126758058	0.966076787308922	0.868288902916408	0.966076787308922	0.965591126758058	0.868288902916408
15	0.873837441401814	0.897805867605233	0.965837969271925	0.921231363200446	0.909555351243749	0.965837969271925	0.912941714050394
15	0.765207592717011	0.979158255179792	0.979158255179792	0.83852232324879	0.978003530004475	0.979158255179792	0.824518228631683
15	0.858743966349249	0.982477048172906	0.975016460734794	0.938966116196533	0.975016460734794	0.970635442774513	0.938966116196533
15	0.828385808631422	0.953993058472646	0.95193394491112	0.95324970486347	0.95193394491112	0.95193394491112	0.95324970486347
15	0.819456939468028	0.94983961277191	0.94983961277191	0.919604852030844	0.94983961277191	0.936864961793672	0.919604852030844
15	0.834908548168421	0.975222442727378	0.971159905650562	0.904025413007674	0.970616382226924	0.971159905650562	0.904025413007674
15	0.848509995056809	0.978068438862893	0.978051235146094	0.954116837621845	0.969915877795994	0.978051235146094	0.954116837621845
15	0.877606739328185	0.976724096683189	0.972663338446666	0.967937447175344	0.953815232045297	0.976724096683189	0.967937447175344
15	0.868460345349554	0.96481611750602	0.96481611750602	0.942479057833161	0.96481611750602	0.95929847764768	0.942479057833161
15	0.886912231419275	0.977428440245009	0.977428440245009	0.947333811267625	0.972752923686219	0.977428440245009	0.872691562439595
15	0.837426176037421	0.969325396339768	0.972832057344095	0.898981438751426	0.968585626718119	0.968585626718119	0.898981438751426
15	0.918841253962784	0.967585285638984	0.967585285638984	0.979785942713425	0.977412968202805	0.967585285638984	0.979785942713425
15	0.83518783624719	0.967759378218235	0.977065581060819	0.915390835262854	0.977065581060819	0.977065581060819	0.882066052594292
15	0.76823535477962	0.943298011299978	0.963130384528696	0.876659141902935	0.963130384528696	0.963130384528696	0.872266857649739
15	0.868030629415758	0.978054611755563	0.974328449548798	0.924658250882039	0.964100180275376	0.974328449548798	0.928752781188208
15	0.833473101117354	0.978679806216515	0.983929630952729	0.929273929478187	0.983929630952729	0.983929630952729	0.929273929478187
15	0.857646896122558	0.965407494388769	0.965407494388769	0.929236121851154	0.965407494388769	0.965407494388769	0.929236121851154
15	0.865363912499768	0.885154478839375	0.946560222527617	0.958689421214898	0.911794717887014	0.946560222527617	0.910734379809198
15	0.835927340205631	0.969742260679678	0.976986883042155	0.960010772990076	0.9620267711083	0.976986883042155	0.960010772990076
15	0.839607743838306	0.969383461428885	0.962716747930831	0.917728191507036	0.955390710533573	0.962716747930831	0.917728191507036
15	0.861011770567331	0.959685465206337	0.980480528911878	0.977840766859365	0.973123674187962	0.974233177359658	0.977840766859365
15	0.817842293689009	0.959098620244924	0.959098620244924	0.918370935267065	0.966624968349512	0.959098620244924	0.918370935267065
15	0.824467462421798	0.977291946309019	0.978566055068912	0.799735244027626	0.980606300109705	0.978566055068912	0.799735244027626
15	0.823174661498115	0.96205175930114	0.97102490189573	0.95741468009176	0.964372601709937	0.97102490189573	0.95741468009176
15	0.85921753411321	0.982304566036795	0.980634106263687	0.939019047289573	0.966060385849742	0.980634106263687	0.939019047289573
15	0.916640610743173	0.963700595660218	0.967264363580682	0.965678568337811	0.957569455969173	0.963700595660218	0.955308650335458
15	0.935083729241587	0.939218698425993	0.938008861141518	0.963667338928096	0.938008861141518	0.938008861141518	0.970427261891592
15	0.847435600938527	0.966497845484345	0.966669800650323	0.956291151691463	0.959803282291106	0.966669800650323	0.956291151691463
15	0.833070486594932	0.95669784365848	0.959121569527767	0.953399820308191	0.949685747231387	0.959121569527767	0.953399820308191
15	0.870789976211867	0.983202463344132	0.983202463344132	0.935366833520022	0.983202463344132	0.983202463344132	0.935366833520022
15	0.868810546170494	0.97261518432533	0.981836328249721	0.924385456640642	0.981836328249721	0.981836328249721	0.906467444247996
15	0.703347247429323	0.933391604605323	0.929211910305954	0.881295049691129	0.92476039005054	0.929211910305954	0.881295049691129
15	0.884885145432943	0.928283317627477	0.956499258603491	0.967308222199524	0.956499258603491	0.956499258603491	0.967308222199524
15	0.854302401472518	0.962396155576382	0.972149837956756	0.953157303343619	0.972149837956756	0.977298052589491	0.953157303343619
15	0.870266897293859	0.981762268437296	0.982790775904243	0.98063495007318	0.983042497119517	0.98166620836309	0.98063495007318
15	0.897148923824173	0.983312662074439	0.983312662074439	0.976451753844762	0.982175243677005	0.987583934181199	0.976451753844762
15	0.860109394395866	0.973280642112508	0.981227371872837	0.930923199258457	0.971274998555891	0.981227371872837	0.930923199258457
15	0.858021143995828	0.947054444360107	0.978062450826655	0.968319949810153	0.977146668001092	0.978062450826655	0.968319949810153
15	0.827566590880473	0.968425541116784	0.968425541116784	0.891655969295929	0.968425541116784	0.968425541116784	0.891655969295929
15	0.809738673332038	0.988050739688634	0.984926172778269	0.921048070660309	0.987789071871073	0.984926172778269	0.86189955815763
15	0.882348006039555	0.965886013830677	0.948711676265919	0.9250129737834	0.950307151515144	0.965886013830677	0.89884416997532
15	0.845728891864768	0.971250265675036	0.982732029835459	0.9409766655512	0.977280909383505	0.982732029835459	0.9409766655512
15	0.846098658361349	0.980564333517023	0.980901253738196	0.969411554886357	0.980564333517023	0.980564333517023	0.969411554886357
15	0.79751023229234	0.953065529620957	0.963187607677986	0.877929142993856	0.961074415312521	0.969419654272948	0.849329794528209
15	0.802410080077289	0.928781115168041	0.966904458895717	0.925386556457096	0.951745308396017	0.970389471313007	0.884555522413822
15	0.831574503361528	0.931600271275385	0.929969728228743	0.913842037800491	0.931600271275385	0.918124397570586	0.913842037800491
15	0.891267953593237	0.974951788880948	0.97464379847021	0.955457841187434	0.97464379847021	0.97464379847021	0.955457841187434
15	0.875324183525346	0.981987505347665	0.986507627623648	0.935016951805081	0.982518587021391	0.986507627623648	0.935016951805081
15	0.795714236317503	0.926881538402381	0.948558023459122	0.853319690077028	0.948558023459122	0.948558023459122	0.853319690077028
15	0.86427112542273	0.971040199335281	0.971047068765458	0.967176250484252	0.969738709510761	0.971047068765458	0.967176250484252
15	0.916846365278005	0.97176981675709	0.97176981675709	0.952294235790845	0.973383618049967	0.97176981675709	0.952294235790845
15	0.899423283922876	0.955367471913398	0.956891574206146	0.958547954046522	0.956891574206146	0.949193294458137	0.958547954046522
15	0.85768633330799	0.97091705224379	0.973149289257248	0.923485796662001	0.97188990892778	0.968748746124341	0.903010647089947
15	0.818823592950233	0.969301129007491	0.971592673997095	0.954994466165	0.971592673997095	0.969301129007491	0.91019293972956
15	0.881455967956414	0.95393937104162	0.97562169630749	0.949410655163904	0.981901320861507	0.982022814355706	0.949410655163904
15	0.879221444910955	0.990682171942875	0.988849078410239	0.932666593851338	0.988849078410239	0.985704941880707	0.882149006287882
15	0.901818301572372	0.966536849454784	0.971835365642977	0.927689306618198	0.965014028594855	0.966536849454784	0.925070308806336
15	0.859432111169878	0.976095824587341	0.976095824587341	0.900135207936915	0.97646120422001	0.976095824587341	0.900135207936915
15	0.867102629053759	0.954538466618033	0.978057738006105	0.956669961733926	0.978057738006105	0.984684978970957	0.956669961733926
15	0.883305672480923	0.901338467993104	0.961650982978138	0.96082695293029	0.892756198145655	0.961650982978138	0.940284687600512
15	0.809137519714681	0.946482474270607	0.957586145408504	0.94023885825052	0.955334340489639	0.960785091646016	0.94023885825052
15	0.777416811709139	0.938698026411916	0.933419775019121	0.858604838387167	0.920002540950235	0.938698026411916	0.858604838387167
15	0.878779948071177	0.968643068352597	0.968643068352597	0.940580596571039	0.962089247160386	0.974820737781071	0.940580596571039
15	0.795469673267528	0.923633080724521	0.935903559309551	0.932040848251414	0.953064663551621	0.918861493744942	0.932040848251414
15	0.839378040657528	0.974877153343897	0.980416769059213	0.945797569379975	0.974877153343897	0.980416769059213	0.945797569379975
15	0.810794924718415	0.972827978118053	0.972230577563971	0.946097296518967	0.972230577563971	0.970408432058208	0.946097296518967
15	0.798113384120027	0.931326943312205	0.931326943312205	0.843813356107093	0.924389299232234	0.941898132341345	0.843813356107093
15	0.911114212308396	0.970399840995416	0.969833762823523	0.921688612184551	0.969833762823523	0.969833762823523	0.901137453215152
15	0.812278971327677	0.962170371939904	0.960207045998567	0.959407156125756	0.956897024399425	0.956897024399425	0.959407156125756
15	0.902564681105766	0.968008149484019	0.977874066703287	0.949850055055014	0.968008149484019	0.975930085582391	0.949850055055014
15	0.802220508569796	0.931767974288735	0.930981874503972	0.85520189220948	0.917310541115527	0.930981874503972	0.849401637267731
15	0.858758871166742	0.95773908278658	0.958629952056925	0.929613101327501	0.960402230930199	0.960402230930199	0.872231919219594
15	0.8505701659779	0.952562334933162	0.952562334933162	0.927656704116378	0.955395893990696	0.952562334933162	0.911317992687687
15	0.884452152306453	0.960774827379026	0.975755894457277	0.91684664805919	0.960774827379026	0.975755894457277	0.91684664805919
15	0.852311476771215	0.82989296601471	0.928383604157429	0.889757898146403	0.82989296601471	0.93856972862572	0.847799785331019
15	0.851134634349901	0.927631593836994	0.963272775154002	0.923149039723509	0.95637493844152	0.968466193308826	0.923149039723509
15	0.867802935733387	0.925981327592922	0.9601370136554	0.960833326958213	0.928913281727831	0.940485494514459	0.960833326958213
15	0.90415575898573	0.979572702908636	0.982843814661142	0.920525519587806	0.985527472767745	0.985527472767745	0.920525519587806
15	0.874875374199436	0.961681382577734	0.954379546697102	0.967494159800688	0.937892446692166	0.955537596603595	0.911124099314565
15	0.893500878399355	0.967847922335367	0.967847922335367	0.962953034752613	0.967847922335367	0.967847922335367	0.962953034752613
15	0.900780198929459	0.968213303826032	0.972325401792923	0.959243436360928	0.962761914501072	0.968364745710995	0.910655639807421
15	0.884681062428854	0.941619337137099	0.941619337137099	0.936919250347975	0.95072428615264	0.95072428615264	0.936919250347975
15	0.823361650986127	0.937310795957562	0.94792864327993	0.914295299206762	0.94792864327993	0.94792864327993	0.914295299206762
15	0.879608025376447	0.954046498470595	0.954046498470595	0.908545082715998	0.950692337771247	0.954046498470595	0.908545082715998
15	0.883618408481869	0.958532915301828	0.950416199222335	0.971594593473867	0.946759798240496	0.950416199222335	0.932454802924336
15	0.848273220879263	0.979846110430259	0.979764235086195	0.935701620408688	0.979846110430259	0.977615797256373	0.935701620408688
15	0.841197492545388	0.981842217498106	0.981842217498106	0.928978095112584	0.979021102915082	0.98136097451755	0.905176023182801
15	0.927254819327809	0.965274959381786	0.964808743534284	0.985873886103714	0.965274959381786	0.962213527869927	0.985873886103714
15	0.871010905871525	0.978127046333425	0.984855759867137	0.983411268374119	0.981332800886991	0.984855759867137	0.983411268374119
15	0.867802837618702	0.975557619662585	0.978864790253422	0.938829790196667	0.937092959939462	0.975557619662585	0.938829790196667
15	0.804711207763233	0.975707373145372	0.97896309979853	0.880661458389256	0.97896309979853	0.97896309979853	0.880661458389256
15	0.892702982662205	0.95035425796603	0.960338706217325	0.932136660414005	0.95035425796603	0.953731725730319	0.932136660414005
15	0.907009050368319	0.977993598873345	0.975939340155925	0.979634969284234	0.975112030235491	0.97752743538481	0.979634969284234
15	0.891721199474183	0.93003253029248	0.964026945371963	0.9239157906251	0.940038904134058	0.964026945371963	0.9239157906251
15	0.893766839849357	0.970184825967576	0.979261827148712	0.951205384673291	0.974758422297325	0.979261827148712	0.951205384673291
15	0.904300278790835	0.944557991765729	0.944962285827284	0.894765867264399	0.915105090594259	0.952984276919006	0.894765867264399
15	0.820072634086063	0.96244710632511	0.96244710632511	0.834273773788257	0.96244710632511	0.96244710632511	0.844933417900296
15	0.816871932632557	0.94412008897133	0.946447938710282	0.893877079748717	0.946447938710282	0.946447938710282	0.913868595330799
15	0.896104009611353	0.963286030128585	0.951776291153884	0.949832651862889	0.941024119582566	0.943803414752083	0.94148459565068
15	0.830563626349581	0.992293335859192	0.99441793510273	0.931616502792479	0.99441793510273	0.99441793510273	0.931616502792479
15	0.795943907205424	0.955036887486056	0.955036887486056	0.893694587069442	0.947075429812753	0.955036887486056	0.893694587069442
15	0.839605490825698	0.955899835787786	0.959074518238521	0.912813466253352	0.959074518238521	0.959074518238521	0.912813466253352
15	0.823289387840841	0.930117615481819	0.929364804980557	0.903053447553257	0.923086396401365	0.929364804980557	0.903053447553257
15	0.785887429196847	0.91258782786723	0.953714313778511	0.936412032446256	0.953714313778511	0.946228107431173	0.903894280744002
15	0.878698912243659	0.951346582800501	0.972434034278955	0.913061181837392	0.953016332163756	0.972434034278955	0.912405544064846
15	0.860985162528425	0.955232473742636	0.965129676468846	0.957982654206476	0.965090345622757	0.957971898944944	0.957982654206476
15	0.801645921387241	0.921904317445067	0.971384293869251	0.920062679808492	0.967711564138167	0.971384293869251	0.868072432429062
15	0.901237502751294	0.971511747561624	0.972568178141791	0.932275891489263	0.971511747561624	0.972568178141791	0.932275891489263
15	0.879761052399855	0.93074632558011	0.956019003868571	0.971563233586338	0.956019003868571	0.956019003868571	0.964524081439641
15	0.792473355633881	0.968966215534497	0.968966215534497	0.884077983335681	0.968966215534497	0.968966215534497	0.884077983335681
15	0.871003567307887	0.959149138563073	0.94937918627574	0.958948461987758	0.942383753338434	0.966078762677752	0.958948461987758
15	0.886821262646147	0.981777570195148	0.981777570195148	0.959785438268768	0.981777570195148	0.981777570195148	0.959785438268768
15	0.892399145842101	0.984161392317117	0.977964984336285	0.940534329009047	0.977964984336285	0.977964984336285	0.927864548957915
15	0.874327794166489	0.983351830144236	0.979654897487278	0.923686928231047	0.979654897487278	0.979654897487278	0.923686928231047
15	0.852998329028476	0.980600234918413	0.980600234918413	0.947797872956364	0.980600234918413	0.980600234918413	0.926331889492036
15	0.816498288982632	0.958999432340765	0.965311108150581	0.906964151589902	0.948664681791908	0.965311108150581	0.906964151589902
15	0.861511731490779	0.972338343184741	0.978171136526077	0.939591162716805	0.976608866859558	0.980430905646479	0.939591162716805
15	0.825504297009953	0.967656878079561	0.959248322430117	0.923424324084645	0.967656878079561	0.967656878079561	0.923424324084645
15	0.861246309274816	0.956379181118848	0.958004030817898	0.952312999425122	0.958157034805238	0.958004030817898	0.952312999425122
15	0.860785865793688	0.985273930956513	0.985273930956513	0.902362752511382	0.985273930956513	0.985273930956513	0.889617999301975
15	0.766739171167143	0.888396092472503	0.930533945926636	0.824272115455911	0.930533945926636	0.92350923555262	0.758953738035489
15	0.860337062443402	0.94035849195982	0.94035849195982	0.902498632798751	0.94035849195982	0.94035849195982	0.902498632798751
15	0.844057802552721	0.933862006758723	0.960041220303442	0.887168472476935	0.962154070700601	0.960041220303442	0.887168472476935
15	0.823840182339065	0.938494082438719	0.972513702508619	0.938494082438719	0.952081361806182	0.971261563503575	0.938494082438719
15	0.880890532382652	0.939762456513954	0.943485369847025	0.912167573241886	0.928262780352823	0.943485369847025	0.89506925094621
15	0.865138532443845	0.986386857269399	0.986962314373057	0.930085638431002	0.986962314373057	0.986962314373057	0.930085638431002
15	0.795306690223076	0.97940567691281	0.97940567691281	0.90150613359967	0.981167588277191	0.97940567691281	0.90150613359967
15	0.905803864496979	0.949672983266822	0.949672983266822	0.965088902599963	0.949672983266822	0.949672983266822	0.965088902599963
15	0.912524703953879	0.970175483106407	0.982943160512543	0.985079799710145	0.970175483106407	0.982943160512543	0.985079799710145
15	0.805494198768479	0.933026799006582	0.95424865829833	0.934165944725866	0.952420789288328	0.95424865829833	0.934165944725866
15	0.873612756520231	0.982445740903301	0.979750577107685	0.984069873437342	0.985944338528113	0.979948759034903	0.984069873437342
15	0.883548671736654	0.975415478629176	0.975415478629176	0.944595417844624	0.975415478629176	0.975415478629176	0.944595417844624
15	0.861364124935229	0.947840187475517	0.947840187475517	0.926631706905604	0.947840187475517	0.950779828007376	0.926631706905604
15	0.876128950134918	0.97456575853599	0.974683335772967	0.915164956168528	0.974771400838257	0.974683335772967	0.915164956168528
15	0.840054247424045	0.972784094884758	0.972784094884758	0.928356471124569	0.972784094884758	0.972784094884758	0.928356471124569
15	0.84796677233242	0.968145758411355	0.967713718348843	0.922365010026831	0.967713718348843	0.967713718348843	0.922365010026831
15	0.832811133994666	0.977446686283305	0.974226139837129	0.96517453883254	0.974226139837129	0.974226139837129	0.96517453883254
15	0.877515182024738	0.947207369349689	0.952278382558544	0.952748289294089	0.955587359522598	0.952278382558544	0.904962444566895
15	0.891594187656261	0.982183937689979	0.982183937689979	0.950454105216709	0.982183937689979	0.977269408691982	0.950454105216709
15	0.867329508840944	0.95066085547696	0.977156037571845	0.965503791672493	0.96689638107657	0.964199156251399	0.965503791672493
15	0.898309892716049	0.954300413340344	0.954300413340344	0.938632462123848	0.949796159237533	0.954300413340344	0.938632462123848
15	0.858450699897077	0.930298867583515	0.961600129338456	0.950561180558003	0.965522343293222	0.961600129338456	0.950561180558003
15	0.889933431591238	0.966141287728632	0.965241921222798	0.903486589207423	0.965241921222798	0.965241921222798	0.903486589207423
15	0.855860441263935	0.981587225001996	0.984342750158796	0.945863467897754	0.983347907027548	0.985504413774726	0.945863467897754
15	0.857359134823343	0.959536082938912	0.974532518304783	0.948990129174418	0.957020706053832	0.980310723762934	0.948990129174418
15	0.905580224847827	0.954410605612671	0.979583372150385	0.967616873457152	0.968017456141494	0.978041775448977	0.967616873457152
15	0.822168332277584	0.955607300650144	0.961032926458422	0.852795558278552	0.944412042673228	0.961032926458422	0.852795558278552
15	0.899157915101815	0.951325168647822	0.96861748607715	0.979787641626518	0.954938435885619	0.961409171416818	0.979787641626518
15	0.867118222260876	0.985535968764321	0.991072955783224	0.913282337736121	0.991072955783224	0.990418323549773	0.913282337736121
15	0.808802877285439	0.905769476597475	0.929045179016237	0.831692916478448	0.929045179016237	0.934604223791581	0.831692916478448
15	0.880146419013277	0.975225766344738	0.983040823911108	0.944888332286118	0.975225766344738	0.978275745918006	0.944888332286118
15	0.929473359722319	0.9703696748188	0.9703696748188	0.981853229624039	0.9703696748188	0.9703696748188	0.953732645705398
15	0.773172274803798	0.948589267233431	0.948589267233431	0.840256162516852	0.948589267233431	0.948589267233431	0.840256162516852
15	0.878024064118888	0.957313411082276	0.979689784548051	0.972197487702388	0.964294982290155	0.979689784548051	0.956888395421172
15	0.838084714530352	0.977233905546272	0.977485517092991	0.885117913676429	0.976137143244321	0.976137143244321	0.885117913676429
15	0.872933076640352	0.947820407338515	0.954456911821046	0.946486548687639	0.947820407338515	0.954456911821046	0.946486548687639
15	0.845182655338206	0.975004577022191	0.966134241537967	0.966486718764683	0.97500149996953	0.975004577022191	0.966486718764683
15	0.816091619551359	0.957124926897046	0.966654405795758	0.946489821120115	0.957124926897046	0.966654405795758	0.946489821120115
15	0.899697804674649	0.935689009500149	0.943371279582394	0.940470826694153	0.935689009500149	0.923423423734896	0.927083771190296
15	0.885598884931204	0.978354279137408	0.977634484021303	0.968092455459977	0.977634484021303	0.977634484021303	0.968092455459977
15	0.78260958158511	0.96765433329345	0.96765433329345	0.8776873191901	0.96765433329345	0.96765433329345	0.856506630290973
15	0.825264610018972	0.979497513953001	0.983146234240677	0.895520381686515	0.982872242733758	0.97481431154375	0.895520381686515
15	0.916782703205523	0.980250618100466	0.978494222796488	0.951613517184488	0.974058227018773	0.972571824149725	0.951613517184488
15	0.845971470388	0.962130073435376	0.963166028324551	0.943492619316289	0.964843688391611	0.963166028324551	0.904862022287796
15	0.869611994396849	0.956852495747474	0.956852495747474	0.948570903725677	0.957683608847001	0.956852495747474	0.90590987692449
15	0.818086672096743	0.970359136881639	0.974172867072301	0.85736295774773	0.938202057846097	0.978138575912386	0.875811181471632
15	0.842773900726016	0.947729902509219	0.968071187333802	0.884091517550598	0.961932379572129	0.968071187333802	0.869503622242895
15	0.780884323773666	0.940261834106736	0.959160101411153	0.930530845594415	0.968546530368075	0.95109455872129	0.930530845594415
15	0.87559654013649	0.940123880820576	0.953782940463343	0.929180453281328	0.951216960965795	0.959758879805503	0.909018046252305
15	0.773614707267364	0.979383412554207	0.979383412554207	0.860153077054706	0.981014363764242	0.979383412554207	0.860153077054706
15	0.831809681418438	0.932272213786555	0.961516406920546	0.908668314603975	0.961516406920546	0.965808859387947	0.908668314603975
15	0.854175049789699	0.923802900183778	0.967539666843462	0.920204867403154	0.980001068645277	0.957036186261444	0.920204867403154
15	0.772183955302181	0.965669022575187	0.969507951880639	0.812378966069303	0.959204909636107	0.969507951880639	0.812378966069303
15	0.853128513196916	0.972717749568956	0.972717749568956	0.93672827499049	0.971063120234005	0.972717749568956	0.865115250034163
15	0.806018724967274	0.953600349268193	0.96348898165174	0.917282239096858	0.94590487833929	0.96348898165174	0.917282239096858
15	0.94175479318091	0.961416106540277	0.961416106540277	0.973958196285251	0.961416106540277	0.961416106540277	0.973958196285251
15	0.846618129191747	0.971176511796743	0.971176511796743	0.922808051970605	0.971176511796743	0.971176511796743	0.922808051970605
15	0.848524825646313	0.979021510392619	0.986331071215392	0.904821631726523	0.986331071215392	0.986331071215392	0.914378721654728
15	0.89785077189142	0.977416343128653	0.980159120822629	0.957238821429393	0.977416343128653	0.980159120822629	0.957238821429393
15	0.724896466810051	0.941373286661401	0.941373286661401	0.781059462260674	0.941373286661401	0.941373286661401	0.800240601268838
15	0.874453664011797	0.928699619172598	0.980603118243709	0.925282716250964	0.978269122240649	0.980603118243709	0.925282716250964
15	0.886710731469673	0.972872584133667	0.972872584133667	0.941587415754455	0.972872584133667	0.972872584133667	0.919745478468507
15	0.828995427014811	0.970993082632716	0.970993082632716	0.958761229765131	0.970993082632716	0.969182651347927	0.958761229765131
15	0.873521132153375	0.971902898821075	0.973224588281569	0.919013609054861	0.969572100947807	0.972286973838596	0.919013609054861
15	0.86756211199283	0.960159017291704	0.964109655522546	0.963547244164947	0.964109655522546	0.964109655522546	0.963547244164947
15	0.859734605622626	0.966961088198962	0.966961088198962	0.890514301927523	0.966961088198962	0.966961088198962	0.890514301927523
15	0.841989705447729	0.974232192483354	0.974872984747566	0.95493430000256	0.974872984747566	0.974872984747566	0.95493430000256
15	0.874558861928344	0.968611316933998	0.981032457000716	0.938821815600226	0.977580907138013	0.975512071965453	0.923826895921438
15	0.883606242305692	0.968283382142816	0.965961570938833	0.925679603967773	0.975554667897334	0.965961570938833	0.925679603967773
15	0.894332050412095	0.942823607265059	0.978338034255414	0.977321782041138	0.942508401006786	0.978338034255414	0.977321782041138
15	0.832531583978744	0.959709246654084	0.957714915684841	0.904551330838261	0.951080962045672	0.957714915684841	0.904551330838261
15	0.872688015351474	0.876291616257794	0.958566570057795	0.968284234349865	0.948580861269321	0.958566570057795	0.968284234349865
15	0.862699897556011	0.974900773302626	0.971353924501771	0.945869174973508	0.974900773302626	0.974900773302626	0.945869174973508
15	0.854139436492824	0.970558935507513	0.974660830585974	0.945416033158927	0.974262954923949	0.976824435915252	0.920935368157801
15	0.792924342270293	0.95894299457176	0.962746346310136	0.904107961171728	0.967085494336865	0.962746346310136	0.904107961171728
15	0.882072557100333	0.97919894544687	0.97919894544687	0.981657017326536	0.97919894544687	0.975787388665131	0.981657017326536
15	0.857746528779423	0.96010766570871	0.963274405144663	0.975117537755577	0.952170920720951	0.963274405144663	0.975117537755577
15	0.866609170189992	0.945305852842029	0.949307008933557	0.953226423921857	0.945305852842029	0.949307008933557	0.941602470836515
15	0.863849602404666	0.976756947461576	0.976756947461576	0.933073163716828	0.976756947461576	0.976756947461576	0.933073163716828
15	0.894752151098289	0.978460327329828	0.972926648279835	0.96564262891882	0.972926648279835	0.972926648279835	0.96564262891882
15	0.852517498815153	0.941673939735657	0.941673939735657	0.903987354700367	0.941673939735657	0.941673939735657	0.905079037960908
15	0.831035789524189	0.941135026176976	0.962887740429129	0.949040587120702	0.962887740429129	0.964239285308185	0.923162905044117
15	0.723590721811614	0.910180890424282	0.924635846236307	0.766455675786938	0.910180890424282	0.924635846236307	0.766455675786938
15	0.878513999436815	0.963291922482939	0.966647710459827	0.924884883253861	0.963291922482939	0.966647710459827	0.924884883253861
15	0.827241497630106	0.832575729142184	0.913995454704364	0.929706048378686	0.899237174199068	0.909951961545927	0.929706048378686
15	0.871050086045707	0.977883664627852	0.97420991212806	0.930604993424971	0.977883664627852	0.97420991212806	0.930604993424971
15	0.870118857036046	0.978838955842621	0.978838955842621	0.941472181265628	0.97494028734691	0.978838955842621	0.941472181265628
15	0.817847547810875	0.978416617023342	0.978416617023342	0.928827670127262	0.978416617023342	0.979345948185231	0.928827670127262
15	0.872431848628645	0.939273330575803	0.941829797075455	0.947165037355695	0.941829797075455	0.939273330575803	0.947165037355695
15	0.838753010460206	0.971242332032893	0.971242332032893	0.917321374527698	0.971242332032893	0.964696900323021	0.917260829076157
15	0.738772196084254	0.883690815697505	0.925388737600182	0.781628390820352	0.89298526623875	0.930880834000328	0.798747923855277
15	0.90630717040336	0.892080383881576	0.918379385407838	0.965050177115561	0.857425398504441	0.926181540140687	0.956476416412396
15	0.848116213786761	0.962381406559511	0.962381406559511	0.912300558933729	0.95793845562625	0.962381406559511	0.887101805474531
15	0.856400122760212	0.979315627718371	0.973234673750885	0.897730706925625	0.971477521782699	0.973234673750885	0.897730706925625
15	0.903914977282338	0.934556913096992	0.966006696026895	0.98425292748682	0.978549902417385	0.981317663626626	0.974258480750041
15	0.87692116903383	0.959032417444186	0.959032417444186	0.923435573958345	0.959032417444186	0.955602940279664	0.923435573958345
15	0.892492157977496	0.974042873416544	0.981199760566526	0.983229869788132	0.976614972845447	0.981199760566526	0.983229869788132
15	0.85165252213807	0.974358420978442	0.969073728597464	0.964795834816839	0.974358420978442	0.961794227976429	0.942231199747984
15	0.837170441435524	0.930018688396596	0.947280290773986	0.883757031398836	0.927118461083472	0.951483958127433	0.883757031398836
15	0.886289038527638	0.949891372292761	0.966704066379737	0.968976527902806	0.966704066379737	0.967386482589036	0.915426232629801
15	0.834020022470799	0.960921455955005	0.963872787345587	0.970607681408219	0.960376160921974	0.956437583973759	0.866574176978887
15	0.857787820588815	0.985506812947238	0.986639419972469	0.899701656641549	0.989178584615485	0.989178584615485	0.899701656641549
15	0.875068416605389	0.967180192174333	0.971749241636184	0.970410484446377	0.967180192174333	0.972972836683965	0.923180577334475
15	0.827086554764831	0.95074508816228	0.959448877988551	0.867360598255274	0.955408977173729	0.96094466239827	0.867360598255274
15	0.845445099528934	0.956516814305024	0.956516814305024	0.932306807885329	0.956516814305024	0.951852817885993	0.91289116850988
15	0.870018200750978	0.974006978981187	0.974006978981187	0.92889950773243	0.974006978981187	0.972065782573717	0.92889950773243
[truncated: 3,501 more rows]
