# Supplementary material for: Mahalanobis distances for ecological niche modelling and outlier detection: implications of sample size, error, and bias for selecting and parameterising a multivariate location and scatter method
Source: PeerJ. 2021 May 11;9:e11436. doi: 10.7717/peerj.11436 (PMC8121071; doi:10.7717/peerj.11436)
Supplement: Supplemental Information 1 [file peerj-09-11436-s001.zip › 2-experiments/experiment-size/experiment-size.txt]

nSample	smvrs	mcdrsh51	mcdrsh75	mcdrsh95	mversh51	mversh75	mversh95
10	0.431726132191581	-0.449632886132289	-0.123493787064319	0.262470241838208	-0.449632886132289	-0.123493787064319	0.262470241838208
10	0.894684208545428	0.361414860838667	0.825074961123073	0.88548841304399	0.361414860838667	0.88548841304399	0.894684208545427
10	0.873576362835601	0.688677007619643	0.672988336222737	0.792374742134006	0.688677007619643	0.672988336222737	0.822647888111009
10	0.885200473850243	0.826126205377128	0.762735054758719	0.802942738495877	0.585417886914054	0.762735054758719	0.799759840314723
10	0.715730453920655	0.283113897768907	0.527112432293904	0.576675685100316	0.283113897768907	0.527112432293904	0.576675685100316
10	0.871066174401263	0.791787708739688	0.884150853502093	0.761531027030996	0.791787708739688	0.884150853502093	0.871066174401263
10	0.887208670150559	0.887208670150559	0.609045339302978	0.679466480232096	0.887208670150559	0.944378303413543	0.887208670150559
10	0.857908118625828	0.796899205716411	0.796899205716411	0.857908118625828	0.796899205716411	0.796899205716411	0.857908118625828
10	0.681402394221869	0.547661878661758	0.493384122759563	0.547661878661758	0.16022742244352	0.493384122759563	0.547661878661758
10	0.459143964406628	0.358000118858609	0.20104241506394	0.20104241506394	0.358000118858609	0.20104241506394	0.20104241506394
10	0.823665938696108	0.757899018910814	0.757899018910814	0.778138390708099	0.757899018910814	0.757899018910814	0.823665938696108
10	0.896393605451276	0.539899714550603	0.774320622846148	0.774320622846148	0.539899714550603	0.774320622846148	0.916484057177848
10	0.94426081838635	0.772118263814756	0.871236773905271	0.857606037576541	0.6153877403171	0.94426081838635	0.848434805819889
10	0.976707500629342	0.874482377881622	0.874482377881622	0.897747880492508	0.874482377881622	0.874482377881622	0.897747880492508
10	0.778477583621245	0.750367872059906	0.655063066544195	0.778477583621246	0.750367872059906	0.778477583621246	0.778477583621246
10	0.989455519851364	0.741520632491893	0.780683017790748	0.926368595836365	0.935862515862088	0.780683017790748	0.926368595836365
10	0.89947794285641	0.899477942856411	0.828478906934326	0.841425691385392	0.899477942856411	0.841425691385392	0.841425691385392
10	0.913724997698431	0.734219631034629	0.734219631034629	0.913724997698431	0.349946181665514	0.734219631034629	0.913724997698431
10	0.990017859159272	0.956038579862049	0.990017859159272	0.941670323396699	0.956038579862049	0.862614319628522	0.941670323396699
10	0.848724619245385	0.262115777226204	0.613195384684603	0.613195384684603	0.262115777226204	0.613195384684603	0.848724619245385
10	0.852321922824347	0.578003128982261	0.578003128982261	0.746074374951677	0.578003128982261	0.578003128982261	0.746074374951677
10	0.906541893346112	0.552106542871888	0.552106542871888	0.552106542871888	0.552106542871888	0.552106542871888	0.552106542871888
10	0.708577497453812	0.407041385743089	0.845365703844045	0.845365703844045	0.407041385743089	0.845365703844045	0.475182231712508
10	0.778525744201709	0.352666232865325	0.598308166071846	0.778525744201709	0.352666232865325	0.598308166071846	0.778525744201709
10	0.99309102777315	0.525748113033237	0.910399687397492	0.905772160126858	0.525748113033237	0.910399687397492	0.905772160126858
10	0.769503442302183	0.673514266209766	0.537201594455663	0.673514266209766	0.377590215622597	0.537201594455663	0.673514266209766
10	0.753097264532566	0.601373113988477	0.739081037393511	0.739081037393511	0.601373113988477	0.601373113988477	0.739081037393511
10	0.748477048063355	0.20651141862704	0.45821117088834	0.748477048063355	0.20651141862704	0.45821117088834	0.748477048063355
10	0.944066179122661	0.924740278875767	0.924740278875767	0.944066179122661	0.924740278875767	0.924740278875767	0.944066179122661
10	0.889445894613639	0.517294475292217	0.71453983544111	0.85570255855829	0.85570255855829	0.85570255855829	0.85570255855829
10	0.0490098868238381	-0.634138555115143	-0.363604313295554	-0.195880025020788	-0.634138555115143	-0.363604313295554	-0.195880025020788
10	0.807420719525036	0.807420719525036	0.69888877478515	0.807420719525036	0.807420719525036	0.69888877478515	0.807420719525036
10	0.826727045942757	-0.0921069299170069	0.723726968170271	0.723726968170271	0.723726968170271	0.723726968170271	0.723726968170271
10	0.863205211156338	0.874699223319527	0.874699223319527	0.863205211156337	0.874699223319527	0.874699223319527	0.863205211156337
10	0.922710401298789	0.638783446632726	0.729160930635094	0.922710401298788	0.638783446632726	0.729160930635094	0.922710401298788
10	0.882932905734057	0.735941851099564	0.534145341194913	0.763335620283529	0.735941851099564	0.534145341194913	0.763335620283529
10	0.870200420007037	0.773621403693812	0.753292827853645	0.753292827853645	0.773621403693812	0.753292827853645	0.870200420007036
10	0.786416575258823	0.513588295030137	0.576120100090029	0.543574228624416	0.513588295030137	0.543574228624416	0.543574228624416
10	0.643707827586105	0.0660565251829809	0.643707827586106	0.687588502070723	0.0660565251829809	0.643707827586106	0.687588502070723
10	0.804874882117975	-0.141211115584193	0.193844895121528	0.648047044617493	-0.141211115584193	0.193844895121528	0.694767286415744
10	0.954538419810822	0.818114502716174	0.818114502716174	0.918078987572603	0.750561616316976	0.818114502716174	0.918078987572603
10	0.857137358213401	0.721307565239325	0.830426670916098	0.540220559844491	0.916005551325872	0.351160437764565	0.540220559844491
10	0.715405088314414	0.702788082516495	0.715405088314413	0.715405088314413	0.702788082516495	0.715405088314413	0.715405088314413
10	0.657339511413491	-0.0258119249229428	-0.0258119249229428	0.259271866073854	-0.0258119249229428	-0.0258119249229428	0.657339511413491
10	0.632976239611219	0.391393795750454	0.589077609752573	0.632976239611219	0.391393795750454	0.344059624731668	0.632976239611219
10	0.839093141557774	0.477274040885978	0.747789941840568	0.747789941840568	0.477274040885978	0.598484229104041	0.747789941840568
10	0.258372356533189	-0.0778592443650808	0.258372356533188	0.258372356533188	-0.0778592443650808	0.258372356533188	0.258372356533188
10	0.971462059771868	0.384215766883581	0.705462396465723	0.76642178239272	0.621398188368843	0.705462396465723	0.76642178239272
10	0.336606884509329	-0.010184430073732	0.226416184728404	0.42736260543975	-0.010184430073732	0.226416184728404	0.144344374082531
10	0.811264639516488	0.70188794419216	0.652844166383303	0.676125122701827	0.70188794419216	0.652844166383303	0.676125122701827
10	0.890503421949003	0.610982077620565	0.788005729067306	0.788005729067306	0.610982077620565	0.788005729067306	0.788005729067306
10	0.923874955374863	0.876381142657537	0.944075400553881	0.944075400553881	0.876381142657537	0.944075400553881	0.944075400553881
10	0.869753021888872	0.744683654422184	0.744683654422184	0.804670640302337	0.744683654422184	0.744683654422184	0.804670640302337
10	0.85153790562321	0.843597958196502	0.863757399494516	0.863757399494516	0.843597958196502	0.843597958196502	0.863757399494516
10	0.751095889848551	0.544251084856368	0.751095889848551	0.544251084856368	0.339785214408556	0.544251084856368	0.646618713348042
10	0.890476016411497	0.537333737805831	0.174225269185526	0.627204858881733	0.627204858881733	0.174225269185526	0.627204858881733
10	0.844601865662733	0.556965416861996	0.556965416861996	0.844601865662733	0.556965416861996	0.733377715402721	0.844601865662733
10	0.831630230384333	0.559807007740847	0.880238692011712	0.818872942187822	0.559807007740847	0.880238692011712	0.818872942187822
10	0.796008078430653	0.522018866955836	0.706587822961582	0.796008078430653	0.522018866955836	0.706587822961582	0.796008078430653
10	0.711754222085404	0.653584151319235	0.711754222085404	0.766403074557006	0.653584151319235	0.766403074557006	0.711754222085404
10	0.9420049626977	0.493645997999774	0.712659852536037	0.712659852536037	0.956387293178231	0.9420049626977	0.712659852536037
10	0.842501756019347	0.792192581572067	0.809401204028432	0.809401204028432	0.809401204028432	0.809401204028432	0.809401204028432
10	0.939652932993584	0.739169076160482	0.739169076160482	0.917449439502183	0.739169076160482	0.739169076160482	0.917449439502183
10	0.905203369393904	0.792688362251287	0.792688362251287	0.853278291855259	0.792688362251287	0.792688362251287	0.853278291855259
10	0.990851729322169	0.755233181651324	0.755684112994753	0.908671140128864	0.755233181651324	0.755684112994753	0.908671140128864
10	0.834031542270541	0.485781256212097	0.485781256212097	0.608801491316877	0.143645407029076	0.485781256212097	0.608801491316877
10	0.85674532970804	0.775875823111193	0.775875823111193	0.856745329708041	0.775875823111193	0.775875823111193	0.695108413854203
10	0.871890740361936	0.82047019364161	0.837698795308817	0.914442424820813	0.82047019364161	0.837698795308817	0.837698795308817
10	0.839240185811287	0.624892206524457	0.856475443769889	0.856475443769889	0.624892206524457	0.839240185811287	0.750165631810182
10	0.918000843551104	0.113100240767852	0.646328861797134	0.918000843551104	0.113100240767852	0.646328861797134	0.954420197041057
10	0.948576433167698	0.83847428747068	0.948576433167698	0.750571507333512	0.83847428747068	0.948576433167698	0.750571507333512
10	0.881395370812124	0.58979842669485	0.796255323630889	0.889048302411998	0.58979842669485	0.796255323630889	0.889048302411998
10	0.915780762865998	0.775996005797976	0.779189587765505	0.739250998367697	0.775996005797976	0.779189587765505	0.739250998367697
10	0.720300958297205	0.711297814027814	0.573559743248528	0.711297814027814	0.711297814027814	0.573559743248528	0.720300958297206
10	0.870339035870663	0.858544417285299	0.870339035870663	0.882178559256117	0.858544417285299	0.870339035870663	0.882178559256117
10	0.793738501333736	0.271651048871549	0.486479144485415	0.486479144485415	0.271651048871549	0.262601397839337	0.793738501333736
10	0.860029435020023	0.826274924079912	0.859386984321466	0.823320431848846	0.826274924079912	0.859386984321466	0.900374072923423
10	0.934583584112169	0.869456585704475	0.869867529784668	0.892329694986758	0.869456585704475	0.869867529784668	0.934583584112169
10	0.76882320652373	0.676136755472023	0.676136755472023	0.65658481290831	0.676136755472023	0.676136755472023	0.65658481290831
10	0.78403951613183	0.545729004875626	0.78705346137736	0.784039516131831	0.545729004875626	0.55115211882793	0.784039516131831
10	0.982894692256086	0.445689616401157	0.964544050161473	0.982894692256085	0.445689616401157	0.964544050161473	0.982894692256085
10	0.572914482754168	0.495554841665852	0.616191882307768	0.35937630901741	0.495554841665852	0.616191882307768	0.35937630901741
10	0.836345733567542	0.727452857630878	0.836345733567542	0.786322803330254	0.727452857630878	0.786322803330254	0.836345733567542
10	0.747414781983869	0.867726512273313	0.747414781983868	0.81303228245713	0.81303228245713	0.81303228245713	0.747414781983868
10	0.940238141540237	0.789104133511646	0.9042767789932	0.978073495430068	0.789104133511646	0.9042767789932	0.978073495430068
10	0.858704404740404	0.801575913403409	0.858704404740404	0.858704404740404	0.840519335569071	0.858704404740404	0.858704404740404
10	0.976941520488556	0.0791491751303998	0.91210624284688	0.827499753999053	0.0791491751303998	0.976941520488556	0.827499753999053
10	0.727824734965099	0.604269616096761	0.727824734965099	0.736882698344318	0.604269616096761	0.727824734965099	0.736882698344318
10	0.874870190667679	0.780693657193855	0.87295682256232	0.87487019066768	0.780693657193855	0.803348420689121	0.87487019066768
10	0.89569704699196	0.854484842986328	0.854484842986328	0.854484842986328	0.854484842986328	0.854484842986328	0.797335535037374
10	0.934146523260247	0.895356473816262	0.906370520545126	0.934146523260247	0.895356473816262	0.906370520545126	0.934146523260247
10	0.979758279461495	0.662787081229558	0.979758279461495	0.819244628263569	0.439943802928465	0.979758279461495	0.819244628263569
10	0.874073757943116	0.469817775063561	0.469817775063561	0.846086220395063	0.469817775063561	0.469817775063561	0.846086220395063
10	0.734561511396096	-0.489247462720462	0.607077640458903	0.607077640458903	-0.489247462720462	0.607077640458903	0.607077640458903
10	0.657475636191888	0.0971178518434877	0.657475636191888	0.453228024141356	0.0971178518434877	0.453228024141356	0.657475636191888
10	0.963570176623885	0.899051304894301	0.899051304894301	0.963570176623885	0.971769689407336	0.915978867413738	0.963570176623885
10	0.741827323924345	0.678050032355319	0.481580951241699	0.704205424317323	0.678050032355319	0.481580951241699	0.741827323924345
10	0.764556206771302	0.545700986683903	0.712751136126818	0.772150394050914	0.712751136126818	0.712751136126818	0.772150394050914
10	0.676357721711035	0.674010190107265	0.674010190107265	0.674010190107265	0.674010190107265	0.676357721711035	0.674010190107265
10	0.754617096168878	0.775873930747176	0.710713296255201	0.710713296255201	0.847685369579275	0.754617096168878	0.754617096168878
10	0.664484754338726	0.259537570476586	0.386764458557723	0.386764458557723	0.259537570476586	0.664484754338726	0.600834045658525
10	0.833648433299949	0.732004533763311	0.800280574101103	0.774267458986489	0.732004533763311	0.800280574101103	0.774267458986489
10	0.827023681610859	0.799630350833801	0.783128162867523	0.799630350833801	0.799630350833801	0.783128162867523	0.827023681610859
10	0.842451943548896	0.815249165597899	0.810010447118836	0.859104151026752	0.815249165597899	0.810010447118836	0.842451943548896
10	0.939445857571544	0.421532244848746	0.792055412890212	0.856132348060018	0.544544151592468	0.517182991984072	0.856132348060018
10	0.772839698875449	0.367402241107735	0.367402241107735	0.576749526395887	0.367402241107735	0.367402241107735	0.576749526395887
10	0.490122994151291	0.163083510316098	0.218548504788903	0.360557055007608	-0.455840233875577	0.360557055007608	0.360557055007608
10	0.494848172020467	0.24592254448464	0.525765460981362	0.525765460981362	0.0794214446517037	0.525765460981362	0.525765460981362
10	0.382500090089497	0.382500090089497	0.382500090089497	0.184340137536486	0.382500090089497	0.382500090089497	0.382500090089497
10	0.813628744477583	0.878294218015186	0.78513105778722	0.791073632384233	0.878294218015186	0.78513105778722	0.791073632384233
10	0.882412901873862	0.882412901873862	0.905455970269042	0.851274800288912	0.882412901873862	0.649043881730578	0.882412901873862
10	0.857008887049192	0.384022727425936	0.645552648015299	0.750788822355067	0.384022727425936	0.645552648015299	0.750788822355067
10	0.792952426378147	0.756376448492793	0.792952426378146	0.301518396555868	0.756376448492793	0.792952426378146	0.301518396555868
10	0.639924444058348	0.206766539847491	0.340524887144989	0.340524887144989	0.206766539847491	0.340524887144989	0.340524887144989
10	0.965634033694925	0.224027404405337	0.918084928809557	0.974593215067458	0.488586024461376	0.897262594624254	0.974593215067458
10	0.932806433836898	0.396145915001957	0.6044270046357	0.6044270046357	0.932806433836898	0.6044270046357	0.6044270046357
10	0.860667390184339	0.8426196868368	0.833240095795617	0.833240095795617	0.8426196868368	0.833240095795617	0.833240095795617
10	0.86605610063562	0.708005461319213	0.77142400908069	0.86605610063562	0.708005461319213	0.86605610063562	0.86605610063562
10	0.729159051879853	0.276341328836522	0.669813052765795	0.669813052765795	0.276341328836522	0.669813052765795	0.669813052765795
10	0.75429468635634	0.740443725881099	0.32510695447216	0.578622738427075	0.740443725881099	0.32510695447216	0.75429468635634
10	0.851781946324903	0.573802570399979	0.714499154030966	0.794168802687489	0.573802570399979	0.851781946324903	0.794168802687489
10	0.897272352558572	0.410382488315847	0.862412429810127	0.897272352558572	0.410382488315847	0.862412429810127	0.897272352558572
10	0.917216576595901	0.609016577453386	0.876920723484139	0.917216576595901	0.876920723484139	0.876920723484139	0.917216576595901
10	0.535419983196428	0.706615248093234	0.535419983196428	0.383159521486785	0.54776338166171	0.00606892970640448	0.383159521486785
10	0.853356697405612	0.859608647320667	0.762472149235359	0.853356697405612	0.762472149235359	0.762472149235359	0.853356697405612
10	-0.0832113338521434	-0.197195908330945	-0.426472572443421	-0.0601337808741251	-0.197195908330945	-0.323179733166142	-0.0601337808741251
10	0.903439842998461	0.527651500840817	0.672100348292295	0.733115027265186	0.527651500840817	0.672100348292295	0.772604426674822
10	0.849705905218412	0.11843410176444	0.605549530211021	0.605549530211021	0.11843410176444	0.605549530211021	0.605549530211021
10	0.880752456775818	0.749947788964976	0.739362026369648	0.65114596637569	0.749947788964976	0.828161784593962	0.65114596637569
10	0.953463663813539	0.904877348413461	0.854407246734818	0.870315379156785	0.904877348413461	0.870315379156785	0.904877348413461
10	0.910208002492275	0.910208002492274	0.920105344436315	0.931212774231629	0.910208002492274	0.920105344436315	0.910208002492274
10	0.637495900472234	0.228793642361742	0.228793642361742	0.228793642361742	0.228793642361742	0.228793642361742	0.228793642361742
10	0.518973549167809	0.40902235128496	0.518973549167809	0.576178011361503	0.40902235128496	0.518973549167809	0.518973549167809
10	0.899417517072593	0.911547311227091	0.899417517072594	0.793178883449218	0.911547311227091	0.899417517072594	0.793178883449218
10	0.835777023795707	0.823617728168593	0.823617728168593	0.854764222858607	0.823617728168593	0.854764222858607	0.854764222858607
10	0.783812943368305	0.070098514568399	0.597908761238203	0.597908761238203	0.070098514568399	0.497879163444593	0.497879163444593
10	0.876324244117357	0.46364080422003	0.46364080422003	0.603877808517787	0.46364080422003	0.46364080422003	0.603877808517787
10	0.977174648860751	0.799085534017158	0.775042943355518	0.949339593673561	0.922452724352107	0.977174648860751	0.949339593673561
10	0.959822417734261	0.623149784002567	0.623149784002567	0.797154857582851	0.623149784002567	0.797154857582851	0.959822417734261
10	0.744500358011621	0.105219263514872	0.528641648907351	0.528641648907351	0.212832522219259	0.74450035801162	0.528641648907351
10	0.895722233606377	0.705484747278867	0.709502243113914	0.835709714884944	0.705484747278867	0.709502243113914	0.835709714884944
10	0.884045221551491	0.367152690275203	0.812635414879013	0.812635414879013	0.367152690275203	0.812635414879013	0.688402214884339
10	0.901950149186607	0.675039194294309	0.927638019876978	0.845936640668758	0.866114205761754	0.927638019876978	0.845936640668758
10	0.948840556314811	0.799644386670684	0.799644386670684	0.895961934330174	0.799644386670684	0.799644386670684	0.895961934330174
10	0.941629847406923	0.941629847406923	0.629447410676618	0.629447410676618	0.941629847406923	0.629447410676618	0.629447410676618
10	0.963833202068971	0.864266713809179	0.906993221324237	0.918719313253221	0.864266713809179	0.906993221324237	0.918719313253221
10	0.731400687498399	0.336781532792718	0.336781532792718	0.731400687498399	0.336781532792718	0.336781532792718	0.731400687498399
10	0.83592694835515	0.191999548948009	0.259550137458162	0.530042054564092	0.191999548948009	0.259550137458162	0.530042054564092
10	0.385063183997502	0.565742489297591	0.0360749851570292	0.384834561912107	-0.0305420460553005	0.385063183997503	0.384834561912107
10	0.796564856723694	0.362782840655533	0.559630196297977	0.726604576485836	0.362782840655533	0.559630196297977	0.726604576485836
10	0.983997615536318	0.706361243852168	0.706361243852168	0.706361243852168	0.706361243852168	0.706361243852168	0.706361243852168
10	0.845650614803294	0.883628409005736	0.883628409005736	0.666655448289629	0.764722574779174	0.883628409005736	0.666655448289629
10	0.530971545711067	0.530971545711069	0.252653464058047	0.535254011761881	0.535254011761881	0.252653464058047	0.535254011761881
10	0.756029099149647	0.334371012248646	0.383269066507035	0.756029099149647	0.383269066507035	0.383269066507035	0.756029099149647
10	0.696161856652852	0.696161856652852	0.815883779853215	0.696161856652852	0.696161856652852	0.815883779853215	0.806105913460748
10	0.640575698513956	0.709145540268132	0.640575698513956	0.745063190679904	0.709145540268132	0.640575698513956	0.640575698513956
10	0.867110962258629	0.671832688256402	0.825918326538241	0.459188062940674	0.671832688256402	0.841870806015627	0.459188062940674
10	0.829899262655005	0.788905771099809	0.865215511602495	0.865215511602495	0.788905771099809	0.865215511602495	0.865215511602495
10	0.891441510821902	0.538205868374111	0.538205868374111	0.719807112637412	0.687127962679469	0.538205868374111	0.719807112637412
10	0.932168738534072	0.50112037208705	0.652305501604717	0.738124768343668	0.50112037208705	0.652305501604717	0.738124768343668
10	0.705156029247593	0.508903661977853	0.508903661977853	0.662505521239364	0.508903661977853	0.508903661977853	0.705156029247593
10	0.680796250180292	0.680796250180291	0.215688336507251	0.564677428723132	0.680796250180291	0.553619348366209	0.564677428723132
10	0.825414835017858	0.825414835017859	0.839227257226437	0.839227257226437	0.825414835017859	0.839227257226437	0.839227257226437
10	0.790139738614299	0.430503250594754	0.488693078754154	0.488693078754154	0.430503250594754	0.488693078754154	0.488693078754154
10	0.634862606349027	0.384035150895262	0.634862606349027	0.768692576441464	0.384035150895262	0.634862606349027	0.634862606349027
10	0.837009529392163	0.681438754462873	0.722085902464778	0.722085902464778	0.681438754462873	0.722085902464778	0.722085902464778
10	0.737741417014685	0.127450733435948	0.737741417014685	0.836026439960316	0.737741417014685	0.737741417014685	0.737741417014685
10	0.929475578138686	0.226593483640571	0.226593483640571	0.929475578138686	0.226593483640571	0.226593483640571	0.848366064282066
10	0.51549245937275	-0.0380224765921572	0.51549245937275	0.51549245937275	0.809708872845012	0.51549245937275	0.51549245937275
10	0.89638573742454	0.901934629648988	0.94830664044449	0.874104780224535	0.901934629648988	0.94830664044449	0.874104780224535
10	0.913833214324877	0.617198253972155	0.617198253972155	0.770871335296409	0.617198253972155	0.617198253972155	0.795702111051702
10	0.602988025320535	0.134168260094114	0.438958641125125	0.438958641125125	0.134168260094114	0.602988025320535	0.89483948396674
10	0.497813010809235	0.258375168633373	0.258375168633373	0.40589129513455	0.258375168633373	0.258375168633373	0.497813010809235
10	0.0676323470981204	-0.110969611617597	0.232574124961729	-0.241891993319786	-0.110969611617597	0.232574124961729	0.0676323470981213
10	0.6535676082521	0.0398251345740992	0.358229136417836	0.358229136417836	0.0398251345740992	0.6535676082521	0.358229136417836
10	0.982481517061956	0.838565182298008	0.838565182298008	0.838565182298008	0.838565182298008	0.838565182298008	0.838565182298008
10	0.45034618140809	0.0338119004127875	0.272112311906956	0.45034618140809	0.0338119004127875	0.272112311906956	0.45034618140809
10	0.934456492638859	0.592646379843481	0.873194961678937	0.873194961678937	0.592646379843481	0.873194961678937	0.873194961678937
10	0.580936800948593	0.484811993757238	0.544353204913087	0.544353204913087	0.484811993757238	0.544353204913087	0.544353204913087
10	0.951374433746532	0.356859454656975	0.868509803204309	0.714654068084413	0.356859454656975	0.868509803204309	0.714654068084413
10	0.746645312621521	0.663418992061169	0.642821634633101	0.767585440846805	0.663418992061169	0.642821634633101	0.767585440846805
10	0.553347828100169	0.471208349384775	0.471208349384775	0.568233223017875	0.118783396364973	0.471208349384775	0.553347828100169
10	0.714932746948448	0.146617699560017	0.146617699560017	0.307691271654902	0.146617699560017	0.146617699560017	0.307691271654902
10	0.902187048031963	0.854209920978219	0.785718478210024	0.785718478210024	0.854209920978219	0.785718478210024	0.785718478210024
10	0.425783972907417	-0.0428028131477952	0.218631616356922	0.186597084640249	-0.0428028131477952	0.186597084640249	0.186597084640249
10	0.449614065201074	-0.176790797847158	-0.0599586358342531	0.112590666040735	-0.176790797847158	-0.0599586358342531	0.112590666040735
10	0.293516446184737	-0.44836686923626	0.41824527682961	0.41824527682961	-0.44836686923626	0.293516446184738	-0.289267459420803
10	0.696233881636103	0.543185264249322	0.575280220461897	0.575280220461897	0.543185264249322	0.575280220461897	0.478385625787333
10	0.746631061049511	0.547744749788446	0.74663106104951	0.547744749788446	0.547744749788446	0.74663106104951	0.470221175158766
10	0.457944329444714	0.290873339143735	0.216033761602015	0.216033761602015	0.290873339143735	0.216033761602015	0.216033761602015
10	0.789489973767115	0.856637657162112	0.789489973767117	0.789489973767117	0.824757558309725	0.789489973767117	0.789489973767117
10	0.882269293168558	0.643919301918833	0.661180993057702	0.740988158571283	0.643919301918833	0.661180993057702	0.882269293168558
10	0.426471120093029	-0.336310600468858	0.27650973520459	0.27650973520459	-0.336310600468858	0.27650973520459	0.27650973520459
10	0.89071275571055	0.661650658291589	0.864567162830139	0.82431561214405	0.661650658291589	0.864567162830139	0.82431561214405
10	0.909247164715628	0.891605197613943	0.925330262369853	0.925330262369853	0.891605197613943	0.925330262369853	0.909247164715628
10	0.962103253384076	0.879845963753834	0.90551227556116	0.835784700275627	0.879845963753834	0.90551227556116	0.835784700275627
10	0.883103035716269	0.844241158600896	0.401587436848567	0.844241158600896	0.844241158600896	0.401587436848567	0.844241158600896
10	0.740303968190086	0.740303968190086	0.755191381585332	0.778391793625516	0.903461971074923	0.755191381585332	0.778391793625516
10	0.95498609185362	0.783187556306883	0.921788354566501	0.921788354566501	0.783187556306883	0.942441791355317	0.921788354566501
10	0.811860165012455	0.712683243051114	0.628189960785837	0.76433314780529	0.712683243051114	0.76433314780529	0.76433314780529
10	0.930343056170589	0.230999629306779	0.625803910851521	0.606750160814944	0.230999629306779	0.606750160814944	0.606750160814944
10	0.713531708415875	-0.0838603061441684	0.537160050906634	0.537160050906634	-0.0838603061441684	0.537160050906634	0.537160050906634
10	0.908201994388209	0.735466877263183	0.735466877263183	0.719572341018452	0.735466877263183	0.735466877263183	0.719572341018452
10	0.990624989771793	0.49885499902759	0.968420750678846	0.860217022870298	0.49885499902759	0.932135933997756	0.860217022870298
10	0.897314247992744	0.556745259092912	0.720957082131247	0.720957082131247	0.518399996819076	0.720957082131247	0.720957082131247
10	0.849817976108143	0.859318674919089	0.726880081700313	0.715168491342534	0.654803758820826	0.726880081700313	0.715168491342534
10	0.791856180755567	0.64891413646682	0.863228025979383	0.818782592821311	0.901780279229081	0.849979969805962	0.791856180755567
10	0.782612584870616	-0.248663732800291	0.207141046025484	0.616228785078796	-0.248663732800291	0.207141046025484	0.616228785078796
10	0.843773907535244	0.925280412347563	0.843773907535244	0.627853184096845	0.925280412347563	0.790420370213901	0.627853184096845
10	0.893838178043041	0.232428718641498	0.441236129688716	0.682844519053006	0.100883153547425	0.893838178043041	0.766257427474292
10	0.934818991816402	0.900265812842748	0.934818991816402	0.934818991816402	0.900265812842748	0.900265812842748	0.934818991816402
10	0.500937213071671	-0.190839092218104	0.0159471509524011	0.0159471509524011	-0.190839092218104	0.0159471509524011	0.0159471509524011
10	0.987682161736346	0.769306536167406	0.838255029020258	0.838255029020258	0.769306536167406	0.838255029020258	0.838255029020258
10	0.834406455276101	0.726055865828422	0.726055865828422	0.726055865828422	0.726055865828422	0.726055865828422	0.8344064552761
10	0.822929535262191	0.60957584050693	0.822929535262192	0.5522020003539	0.60957584050693	0.822929535262192	0.5522020003539
10	0.936565733823344	0.771042521777388	0.875806361501112	0.84669149751216	0.771042521777388	0.871614173015436	0.875806361501112
10	0.895371521742452	0.5304194858732	0.5304194858732	0.693843189693511	0.5304194858732	0.693843189693511	0.693843189693511
10	0.915015612363186	0.798177647087286	0.874044092074994	0.874044092074994	0.828391268253093	0.874044092074994	0.951764927847208
10	0.70642096920245	0.22175124706764	0.70642096920245	0.895073244086969	0.22175124706764	0.70642096920245	0.70642096920245
10	0.931207830005329	0.931207830005328	0.867009416811893	0.797155860433862	0.931207830005328	0.867009416811893	0.797155860433862
10	0.974834675484403	0.62837287633893	0.782197166319362	0.824586578031351	0.62837287633893	0.824586578031351	0.824586578031351
10	0.975057325226941	0.880626425182571	0.880626425182571	0.975057325226941	0.880626425182571	0.880626425182571	0.975057325226941
10	0.79766872548485	0.474804247919671	0.79766872548485	0.604793463147345	0.474804247919671	0.79766872548485	0.604793463147345
10	0.894799687701837	0.780067433668805	0.761701544523445	0.761701544523445	0.780067433668805	0.761701544523445	0.761701544523445
10	0.365683068128471	0.211637289575276	0.524298699895591	0.478249268093654	0.415280965553663	0.524298699895591	0.478249268093654
10	0.979462320488046	0.979462320488046	0.911313245022655	0.911313245022655	0.979462320488046	0.911313245022655	0.911313245022655
10	0.931193468975504	0.643815881714168	0.736295800561718	0.828569825561082	0.643815881714168	0.875681069901515	0.931193468975504
10	0.64721063344135	0.306586255035519	0.224637500409657	0.380985504292275	0.306586255035519	0.224637500409657	0.380985504292275
10	0.731233613008435	0.683747781913814	0.609840504002096	0.731233613008435	0.683747781913814	0.609840504002096	0.731233613008435
10	0.868598667511652	0.673612438242114	0.728570008217729	0.673612438242114	0.673612438242114	0.673612438242114	0.673612438242114
10	0.892209693842338	0.795650102256362	0.336424531170313	0.892209693842339	0.795650102256362	0.336424531170313	0.892209693842339
10	0.734664352598564	0.424008455876142	0.424008455876142	0.424008455876142	-0.0586201386007979	0.424008455876142	0.424008455876142
10	0.785216088078576	0.758655569571437	0.496747997043746	0.651123419756073	0.758655569571437	0.496747997043746	0.651123419756073
10	0.865496149048888	0.865496149048888	0.865496149048888	0.878370800735462	0.866415309065877	0.878370800735462	0.865496149048888
10	0.435685158444807	0.380815541508611	0.380815541508611	0.380815541508611	-0.0142696980716972	0.301855422763709	0.380815541508611
10	0.613516676372925	0.149372070518884	0.470193324526835	0.470193324526835	0.149372070518884	0.470193324526835	0.613516676372925
10	0.833800043614716	0.640290235122751	0.747877133508547	0.852626527708355	0.640290235122751	0.852626527708355	0.852626527708355
10	0.250216607799044	-0.461502096616783	-0.316123871596932	0.0298728727355917	-0.461502096616783	-0.316123871596932	0.0298728727355917
10	0.820322543743546	0.111596058362936	0.469217565102425	0.469217565102425	0.129309314435196	0.469217565102425	0.469217565102425
10	0.875796165736053	0.875796165736053	0.921568034595258	0.921568034595258	0.875796165736053	0.921568034595258	0.921568034595258
10	0.951800571251149	0.455270316555788	0.91362676040508	0.91362676040508	0.455270316555788	0.91362676040508	0.91362676040508
10	0.913921241019345	0.809471144231202	0.878042946731966	0.878042946731966	0.809471144231202	0.726180762820603	0.913921241019345
10	0.929845592349066	0.37411909391733	0.44778209999372	0.73352508975531	0.37411909391733	0.44778209999372	0.73352508975531
10	0.812350278259945	0.515359581874991	0.515359581874991	0.58956715093979	0.353545140646156	0.515359581874991	0.58956715093979
10	0.861827675153453	0.660459730661575	0.721171688150174	0.853691388897565	0.660459730661575	0.721171688150174	0.853691388897565
10	0.847837872378964	0.903280317671858	0.847837872378964	0.872932564037466	0.903280317671858	0.847837872378964	0.847837872378964
10	0.894712508200946	0.287461452128777	0.663446990805564	0.584878263135208	0.287461452128777	0.663446990805564	0.584878263135208
10	0.595299971876331	0.595299971876332	0.24896432015607	0.24896432015607	0.24896432015607	0.24896432015607	0.24896432015607
10	0.867804191265685	0.849570510412567	0.873263270461223	0.805215883899646	0.849570510412567	0.873263270461223	0.805215883899646
10	0.830504391035281	0.669435820877479	0.885513019754011	0.748421700615319	0.669435820877479	0.885513019754011	0.800120719945273
10	0.88621794911091	0.829245195473277	0.872247461849475	0.872247461849475	0.829245195473277	0.872247461849475	0.872247461849475
10	0.96786610408253	0.369710647218482	0.720644423776225	0.827980439768698	0.369710647218482	0.720644423776225	0.827980439768698
10	0.960407704560467	0.502547399223559	0.768846176568454	0.768846176568454	0.502547399223559	0.768846176568454	0.768846176568454
10	0.917346152017976	0.779453592997586	0.826747920125774	0.826747920125774	0.779453592997586	0.826747920125774	0.826747920125774
10	0.737718079629216	0.505031214437321	0.200643604035958	0.505031214437321	0.505031214437321	0.200643604035958	0.505031214437321
10	0.83878231295378	0.227843994106829	0.402819449262865	0.58927391656431	0.227843994106829	0.402819449262865	0.750267384188111
10	0.909839344511383	0.253708185958054	0.490905761361042	0.909839344511383	0.253708185958054	0.490905761361042	0.909839344511383
10	0.891032657911329	0.756041678984566	0.756041678984566	0.756041678984566	0.756041678984566	0.756041678984566	0.891032657911329
10	0.695094826804387	0.466717856792742	0.770464410578431	0.770464410578431	0.466717856792742	0.770464410578431	0.770464410578431
10	0.553474923692937	0.151192831182745	0.285048974072786	0.553474923692937	0.151192831182745	0.172129508273204	0.553474923692937
10	0.660645898600213	0.203577101007604	0.354258381735644	0.492301269153924	0.203577101007604	0.354258381735644	0.660645898600213
10	0.767233130708984	0.440315412433292	0.542176160845192	0.627089028530838	0.440315412433292	0.542176160845192	0.627089028530838
10	0.23117509208048	0.31063292532322	0.231175092080481	0.375794011849683	0.31063292532322	0.375794011849683	0.375794011849683
10	0.318766371779289	0.114980728608743	0.318766371779289	0.448507935184607	0.0260493545066763	-0.0371138352077767	0.448507935184607
10	0.916428522081615	0.952230171463987	0.717884056201717	0.717884056201717	0.952230171463987	0.916428522081615	0.916428522081615
10	0.920123086028669	0.227449646783361	0.227449646783361	0.695167216834116	0.227449646783361	0.227449646783361	0.695167216834116
10	0.814322742548422	0.346535398541261	0.890042768076069	0.890042768076069	0.346535398541261	0.890042768076069	0.890042768076069
10	0.966543371656436	0.966543371656437	0.836010506196311	0.836010506196311	0.966543371656437	0.702995388466977	0.894238590563669
10	0.610335872438233	-0.155506749426361	0.222974912696099	0.379704699637684	0.288366464629614	0.222974912696099	0.379704699637684
10	0.731571576096039	0.614055351960713	0.526637378263581	0.731571576096039	0.614055351960713	0.6116625196578	0.731571576096039
10	0.559344916201217	0.297675332176344	0.137404440081751	0.137404440081751	0.297675332176344	0.137404440081751	0.559344916201217
10	0.727448962288064	0.727448962288064	0.775740669740391	0.775740669740391	0.419157561025095	0.775740669740391	0.775740669740391
10	0.69969401308152	0.694075838646058	0.539381324820447	0.694075838646058	0.694075838646058	0.694075838646058	0.694075838646058
10	0.876514735066019	0.875986518358511	0.870169988498296	0.815935511866093	0.763819113578255	0.870169988498296	0.815935511866093
10	0.716318673956482	0.882939798753277	0.71631867395648	0.71631867395648	0.882939798753277	0.71631867395648	0.71631867395648
10	0.749827147141022	0.648414514215441	0.648414514215441	0.830224633598741	0.648414514215441	0.224610767084058	0.830224633598741
10	0.630885887316333	0.426821872205619	0.630885887316333	0.614560029218553	0.257590964151275	0.262732323130226	0.630885887316333
10	0.728828940353997	0.635617356409675	0.781415966483296	0.781415966483296	0.635617356409675	0.781415966483296	0.728828940353998
10	0.862588507372733	0.801115230479376	0.801115230479376	0.899480111370568	0.801115230479376	0.801115230479376	0.862588507372732
10	0.523920929588484	0.44829461774972	0.523920929588483	0.407515533830161	0.609691721396303	0.523920929588483	0.255134434452037
10	0.965517704434877	0.858060810101234	0.948087906550544	0.948087906550544	0.858060810101234	0.948087906550544	0.948087906550544
10	0.990593563543863	0.853538832322753	0.886575718672819	0.923283624176219	0.886575718672819	0.990593563543863	0.923283624176219
10	0.4078823340028	0.4078823340028	0.13361360609993	0.223213351977913	0.279131277139864	0.223213351977913	0.4078823340028
10	0.838059616409622	0.687943181208766	0.687943181208766	0.764680095665343	0.687943181208766	0.687943181208766	0.764680095665343
10	0.867194538170001	0.719725579479755	0.86719453817	0.719725579479755	0.719725579479755	0.719725579479755	0.719725579479755
10	0.596204915248825	0.456090099940575	0.427651762363529	0.456090099940575	0.456090099940575	0.427651762363529	0.456090099940575
10	0.936866722518756	0.884931313757292	0.768979604068079	0.860272280106849	0.884931313757292	0.768979604068079	0.860272280106849
10	0.968381485438173	0.496665731543685	0.65045279133771	0.968381485438173	0.496665731543685	0.65045279133771	0.968381485438173
10	0.69528559392814	0.703668187391253	0.69528559392814	0.378414666416148	0.703668187391253	0.69528559392814	0.69528559392814
10	0.798819712515171	0.641675257645215	0.798819712515171	0.584199059799779	0.641675257645215	0.798819712515171	0.584199059799779
10	0.704115385980589	0.43548262067554	0.704115385980589	0.43548262067554	0.143677850833303	0.704115385980589	0.43548262067554
10	0.938766371505894	0.803887823759971	0.758121850336475	0.938766371505895	0.803887823759971	0.758121850336475	0.938766371505895
10	0.605678653988612	0.397180438916752	0.381628295198888	0.520015504811404	0.397180438916752	0.381628295198888	0.520015504811404
10	0.594498032208117	0.534398098658098	0.376444776434198	0.483103689552136	0.534398098658098	0.376444776434198	0.594498032208117
10	0.886088744864849	0.790193367913239	0.757287138309384	0.795726126845003	0.757287138309384	0.795726126845003	0.757287138309384
10	0.719825263968493	0.0836440607109489	0.675968752827903	0.675968752827903	0.0836440607109489	0.675968752827903	0.675968752827903
10	0.963961579060225	0.858096884927421	0.937969602646236	0.816387125174771	0.858096884927421	0.937969602646236	0.816387125174771
10	0.964265815287512	0.751145226173326	0.896667415484774	0.896667415484774	0.751145226173326	0.896667415484774	0.896667415484774
10	0.756914652093326	0.633050502268065	0.633050502268065	0.633050502268065	0.633050502268065	0.633050502268065	0.756914652093326
10	0.915579883711599	0.827360873915135	0.827360873915135	0.914702460351629	0.827360873915135	0.827360873915135	0.812955483980215
10	0.81905034359455	0.81905034359455	0.665353441732835	0.665353441732835	0.581555411968078	0.581555411968078	0.665353441732835
10	0.716288074447786	0.665039474721172	0.665039474721172	0.447521838169896	0.746969632795685	0.665039474721172	0.716288074447786
10	0.983818053463779	0.89442002837596	0.8721325408832	0.95684217268898	0.8721325408832	0.8721325408832	0.95684217268898
10	0.8755506390609	0.793572643130386	0.599788653889817	0.793572643130386	0.599788653889817	0.599788653889817	0.793572643130386
10	0.516155945163528	-0.297024691675005	0.152005437745069	0.492483632158371	-0.297024691675005	0.516155945163528	0.516155945163528
10	0.802243157581817	0.0697369224716601	0.507938445483769	0.466042458320367	0.0697369224716601	0.507938445483769	0.466042458320367
10	0.648374025977105	0.087103011242737	0.653891409990875	0.653891409990875	0.087103011242737	0.653891409990875	0.648374025977104
10	0.887890219487511	0.94217972188191	0.857374103817012	0.857374103817012	0.94217972188191	0.857374103817012	0.857374103817012
10	0.736030661833486	0.683983934744505	0.66748364024094	0.66748364024094	0.729009169002425	0.66748364024094	0.66748364024094
10	0.570320379484046	0.668728484111903	0.570320379484046	0.570320379484046	0.668728484111903	0.668728484111903	0.570320379484046
10	0.89289255584847	0.754055857140965	0.672351793999346	0.672351793999346	0.754055857140965	0.672351793999346	0.672351793999346
10	0.749109437078781	0.339809840252419	0.365630978669067	0.339809840252419	0.339809840252419	0.365630978669067	0.74910943707878
10	0.872784198300728	0.279485983483128	0.59789870677633	0.653280886824134	0.279485983483128	0.653280886824134	0.653280886824134
10	0.846013743491859	0.879088302556392	0.715973689040464	0.667930190647555	0.879088302556392	0.846013743491859	0.667930190647555
10	0.836089037990784	0.702458061363694	0.786435448722786	0.786435448722786	0.702458061363694	0.76923577432903	0.786435448722786
10	0.617031120376896	0.337376100242854	0.403152143590475	0.373425293154934	0.337376100242854	0.403152143590475	0.617031120376896
10	0.879408417742176	0.879408417742175	0.635952255776059	0.879408417742175	0.879408417742175	0.879408417742175	0.879408417742175
10	0.715920426876903	0.332655140171195	0.694504921801597	0.731825967705185	0.332655140171195	0.694504921801597	0.731825967705185
10	0.774162172585005	0.346362365825284	0.736557602474792	0.736557602474792	0.616777886989618	0.736557602474792	0.736557602474792
10	0.824427499144293	0.508656603221228	0.85626188723194	0.85626188723194	0.508656603221228	0.85626188723194	0.824427499144293
10	0.916110243472804	0.828351220466587	0.851524963985441	0.851524963985441	0.828351220466587	0.796660709539846	0.851524963985441
10	0.29116572491878	0.0629697146024921	-0.0603295636610474	-0.0603295636610474	0.0629697146024921	-0.0603295636610474	-0.0603295636610474
10	0.966299016698882	0.966299016698882	0.966299016698882	0.864949738900791	0.966299016698882	0.966299016698882	0.864949738900791
10	0.941260029769135	0.0449597556681027	0.387512942610412	0.941260029769135	0.0449597556681027	0.387512942610412	0.941260029769135
10	0.673921288372703	0.129985955358792	0.453277741595909	0.453277741595909	0.129985955358792	0.453277741595909	0.453277741595909
10	0.955290024575263	0.743673440590734	0.905132335215608	0.905132335215608	0.743673440590734	0.905132335215608	0.731347443046588
10	0.273559689718846	0.0823726521427188	-0.181482601709869	0.0578978865858416	0.0578978865858416	-0.181482601709869	0.0578978865858416
10	0.952850407434625	0.508591263138436	0.885178174835144	0.885178174835144	0.885178174835144	0.870937348480477	0.870264994953241
10	0.822038029792273	0.631431079624506	0.18337803251677	0.474725936701997	0.631431079624506	0.18337803251677	0.474725936701997
10	0.939175394906742	0.938374708750862	0.922043011746881	0.922043011746881	0.938374708750862	0.922043011746881	0.922043011746881
10	0.927747057161349	0.836155443793735	0.885711291006742	0.699914687409799	0.836155443793735	0.885711291006742	0.927747057161349
10	0.791096495010473	0.88347976555681	0.728783446028337	0.88347976555681	0.88347976555681	0.728783446028337	0.88347976555681
10	0.957885448672118	0.615523278973312	0.747758458823417	0.846340639925408	0.615523278973312	0.747758458823417	0.846340639925408
10	0.82632246650355	0.691855028833554	0.691855028833554	0.691855028833554	0.691855028833554	0.691855028833554	0.691855028833554
10	0.770530094989163	0.122015358847975	0.56922169217499	0.56922169217499	0.122015358847975	0.302278143954287	0.56922169217499
10	0.898812412773243	0.534464766323571	0.650423909005989	0.748617798965591	0.429977158753239	0.650423909005989	0.748617798965591
10	0.944049885768821	0.659814107928969	0.700789109392647	0.700789109392647	0.659814107928969	0.700789109392647	0.700789109392647
10	0.549092910293607	0.24320298401952	0.423913940600544	0.423913940600544	0.24320298401952	0.423913940600544	0.549092910293607
10	0.804670910555348	0.804670910555348	0.643989262477353	0.643989262477353	0.643989262477353	0.643989262477353	0.643989262477353
10	0.0729722743640902	-0.192478893715676	0.0729722743640901	-0.270821884415749	-0.192478893715676	0.0729722743640901	-0.270821884415749
10	0.343315160026846	-0.0950524267125624	0.240402004782232	0.240402004782232	-0.0950524267125624	0.343315160026847	0.240402004782232
10	0.972432199964914	0.811245260577719	0.982343719566419	0.918329205998688	0.811245260577719	0.914515478315777	0.918329205998688
10	0.590925148123463	0.23390115502354	0.217284792797677	0.465993385921715	0.23390115502354	0.217284792797677	0.465993385921715
10	0.599827804060969	0.561020764064899	0.0146971564672464	0.599827804060969	0.561020764064899	0.0146971564672464	0.599827804060969
10	0.894378193783016	0.449231829439908	0.689448084756079	0.779104864630489	0.449231829439908	0.689448084756079	0.779104864630489
10	0.0803949261059342	-0.138788733521563	-0.127257222655169	-0.127257222655169	-0.289400726187509	-0.127257222655169	0.0803949261059341
10	0.87831031490605	0.865182535218384	0.878310314906051	0.917467946221886	0.865182535218384	0.917467946221886	0.878310314906051
10	0.5106330238319	-0.298489483285264	0.408914686358998	0.18333182681306	-0.298489483285264	0.408914686358998	0.510633023831898
10	0.720163105070559	0.109070562125503	0.579632496487153	0.748772735627747	0.109070562125503	0.748772735627747	0.748772735627747
10	0.771556162049047	0.656557043912057	0.529582404103149	0.576909620417539	0.656557043912057	0.529582404103149	0.576909620417539
10	0.844258704074937	0.426835294069778	0.382341035614676	0.844258704074937	0.426835294069778	0.382341035614676	0.844258704074937
10	0.262877820383455	0.147205508280793	0.121414740215414	0.147205508280793	0.0814575689136511	0.121414740215414	0.121414740215414
10	0.895669846352259	0.822463583661386	0.841555286094208	0.808685644221053	0.808685644221053	0.841555286094208	0.808685644221053
10	0.841067374938266	0.337805782697993	0.510931547789244	0.704536106106613	0.337805782697993	0.767477012485458	0.704536106106613
10	0.974357581285499	0.78115277241729	0.854126952709566	0.886399842618335	0.78115277241729	0.854126952709566	0.886399842618335
10	0.890192605263562	0.45258594027835	0.633342882603404	0.62243183000671	0.45258594027835	0.633342882603404	0.62243183000671
10	0.866071473627133	0.38028335228723	0.539245059047245	0.711908052307681	0.38028335228723	0.866071473627134	0.711908052307681
10	0.472807766327443	0.202944836594957	0.202944836594957	0.405278798667568	0.202944836594957	0.202944836594957	0.405278798667568
10	0.79576427267036	0.573712802726893	0.550845331692433	0.707107405078756	0.30528248202988	0.550845331692433	0.707107405078756
10	0.795036528412803	0.795036528412803	0.625561387455256	0.795036528412803	0.795036528412803	0.625561387455256	0.795036528412803
10	0.885607704121607	0.699419969327226	0.729722438581859	0.725456188914131	0.699419969327226	0.725456188914131	0.725456188914131
10	0.903265659633567	0.792862026063445	0.704076312239087	0.903265659633567	0.792862026063445	0.704076312239087	0.903265659633567
10	0.743309187337481	0.541264346056182	0.669009895552618	0.789865905826896	0.541264346056182	0.669009895552618	0.743309187337481
10	0.678140285492518	0.311766614822196	0.678140285492518	0.647404578309271	0.311766614822196	0.678140285492518	0.647404578309271
10	0.937379279686989	0.7477278281108	0.7477278281108	0.937379279686989	0.7477278281108	0.7477278281108	0.937379279686989
10	0.884853875991634	0.374208630197151	0.497915605876548	0.520950456071352	0.374208630197151	0.497915605876548	0.520950456071352
10	0.817080591564495	0.119061335833857	0.67616660886425	0.711388287766454	0.119061335833857	0.67616660886425	0.817080591564495
10	0.84112880605207	0.426022295447993	0.807830559300511	0.84112880605207	0.725243910796118	0.807830559300511	0.84112880605207
10	0.957227002518284	0.903770333579581	0.903770333579581	0.903770333579581	0.903770333579581	0.80222636938802	0.903770333579581
10	0.98995451283024	0.768057558999023	0.755216616579849	0.887844687457354	0.768057558999023	0.755216616579849	0.887844687457354
10	0.508504042618382	0.092263687302471	0.269478709482928	0.37125384650169	0.092263687302471	0.37125384650169	0.37125384650169
10	0.840434868721904	0.642471149590199	0.472045022847288	0.840434868721904	0.761800653010424	0.472045022847288	0.840434868721904
10	0.87875683056535	0.448098583996834	0.805263566999444	0.922489661809655	0.448098583996834	0.805263566999444	0.634370995835798
10	0.792455989355743	0.247073197857156	0.247073197857156	0.525058846049204	0.247073197857156	0.247073197857156	0.525058846049204
10	0.91699184554209	0.91699184554209	0.791398413181203	0.844262705604273	0.91699184554209	0.791398413181203	0.91699184554209
10	0.806767684223751	-0.123876724495508	0.0495752583197857	0.806767684223751	-0.123876724495508	0.0495752583197857	0.806767684223751
10	0.369921098462923	0.245819201374611	0.279905982532227	0.279905982532227	0.245819201374611	0.279905982532227	0.279905982532227
10	0.79190068778885	0.657431467846606	0.657431467846606	0.806689847467389	0.657431467846606	0.639154535127814	0.806689847467389
10	0.977818437559768	0.977818437559768	0.483246374542258	0.977818437559768	0.280192728694114	0.483246374542258	0.977818437559768
10	0.70864331633383	0.188070238218335	0.188070238218335	0.708643316333827	0.188070238218335	0.188070238218335	0.708643316333827
10	0.866625664911041	0.760646724527694	0.760646724527694	0.760646724527694	0.826132710748145	0.640193036595623	0.825784659770996
10	0.890186426297545	0.400970739920158	0.719868992462202	0.854522005441022	0.91065020505934	0.591337455250635	0.854522005441022
10	0.667946673843563	0.696903419944101	0.667946673843563	0.72527911444005	0.696903419944101	0.667946673843563	0.667946673843563
10	0.913731297944027	0.857820464411629	0.625940280550996	0.846475445984179	0.857820464411629	0.625940280550996	0.844139095118278
10	0.908595038952536	0.90178834385294	0.931304863257125	0.931304863257125	0.90178834385294	0.931304863257125	0.931304863257125
10	0.791488373040657	0.096297107956485	0.798531278173962	0.798531278173962	0.096297107956485	0.798531278173962	0.798531278173962
10	0.185448320463454	-0.551820177349589	-0.445255318305892	0.0622322623744841	-0.551820177349589	-0.445255318305892	-0.0302014782951906
10	0.971970477704176	0.632673975246278	0.816776748261116	0.816776748261116	0.632673975246278	0.816776748261116	0.971970477704176
10	0.810262368494133	0.669130511462374	0.810262368494133	0.845902467917365	0.669130511462374	0.707289626837298	0.845902467917365
10	0.661665276942349	0.531312454683001	0.84694325235123	0.627270329689814	0.531312454683001	0.627270329689814	0.627270329689814
10	0.877875694390157	-0.138011150013721	0.226866341133115	0.963111849576319	-0.138011150013721	0.226866341133115	0.963111849576319
10	0.670624595057361	0.530784902435717	0.667565405464131	0.670624595057362	0.667565405464131	0.667565405464131	0.670624595057362
10	0.611340102550759	0.702068970882172	0.718097373185075	0.694130027683532	0.702068970882172	0.718097373185075	0.611340102550759
10	0.937740228703107	0.671725493760476	0.831367154542355	0.831367154542355	0.671725493760476	0.831367154542355	0.831367154542355
10	0.905546509455977	0.650659936518316	0.842619095495995	0.842619095495995	0.650659936518316	0.842619095495995	0.842619095495995
10	0.674981644990312	0.674981644990312	0.423836076279364	0.535272800160872	0.674981644990312	0.423836076279364	0.535272800160872
10	0.762179903852752	0.747054046782084	0.433760773892734	0.640509857985462	0.747054046782084	0.640509857985462	0.640509857985462
10	0.853516038983133	0.672937996112577	0.853516038983133	0.853516038983133	0.672937996112577	0.672937996112577	0.853516038983133
10	0.24202043848673	0.24202043848673	-0.213084316655523	-0.093701517536479	0.24202043848673	-0.213084316655523	0.24202043848673
10	0.908869557785345	0.558538949273833	0.540841702816258	0.540841702816258	0.558538949273833	0.540841702816258	0.540841702816258
10	0.822306705750506	0.341357975492023	0.726209596609986	0.726209596609986	0.341357975492023	0.726209596609986	0.726209596609986
10	0.891918906503791	0.403393153733996	0.663225613828385	0.68761723259471	0.403393153733996	0.663225613828385	0.68761723259471
10	0.965472173631882	0.814881936844507	0.912264901064951	0.912264901064951	0.814881936844507	0.912264901064951	0.965472173631882
10	0.691317387590205	0.417566645727176	0.50145617753063	0.50145617753063	0.417566645727176	0.417566645727176	0.50145617753063
10	0.739698808547511	0.193392110674701	0.505300531298705	0.626337565293517	0.193392110674701	0.626337565293517	0.626337565293517
10	0.785130427141639	0.38999257845049	0.844756194436232	0.767353239184345	0.38999257845049	0.767353239184345	0.767353239184345
10	0.824677838385358	0.850544743414222	0.795688407819658	0.60803259829854	0.37229561593949	0.795688407819658	0.60803259829854
10	0.831992726070672	0.697839654325685	0.755769229607212	0.755769229607212	0.697839654325685	0.785031286424759	0.755769229607212
10	0.691261633117697	0.383928937961548	0.383928937961548	0.383928937961548	0.383928937961548	0.383928937961548	0.383928937961548
10	0.719284555150449	0.624210924556775	0.603819916214628	0.590355954632111	0.624210924556775	0.603819916214628	0.590355954632111
10	0.918394564734327	0.562251413613702	0.918394564734327	0.886940486131907	0.562251413613702	0.918394564734327	0.918394564734327
10	0.897683841776267	0.778848128047564	0.909858182094096	0.850456589967921	0.778848128047564	0.909858182094096	0.909858182094096
10	0.82010311681764	0.62501699408224	0.819748691985432	0.803669591139206	0.62501699408224	0.819748691985432	0.913744088731222
10	0.768824425473922	0.39374617796021	0.768824425473921	0.592447573561092	0.39374617796021	0.592447573561092	0.768824425473921
10	0.699658445325392	0.553987638449037	0.651996635783279	0.715620557478036	0.573724625750689	0.651996635783279	0.715620557478036
10	0.778318338431994	0.688404760214934	0.37993303089459	0.577694649757134	0.688404760214934	0.90049486004511	0.90049486004511
10	0.811886477092227	0.811886477092226	0.827881784245861	0.827881784245861	0.811886477092226	0.827881784245861	0.811886477092226
10	0.755775427445777	0.521455408483591	0.745618528266793	0.773783101716721	0.521455408483591	0.745618528266793	0.773783101716721
10	0.511401273119251	0.629624141553533	0.629624141553533	0.511401273119251	0.629624141553533	0.629624141553533	0.511401273119251
10	0.637396104946574	0.43692515343083	0.637396104946574	0.359091443315829	0.43692515343083	0.637396104946574	0.359091443315829
10	0.992166537745436	0.884390593621447	0.963567611849169	0.98842239365191	0.884390593621447	0.963567611849169	0.98842239365191
10	0.684259147590113	0.737289328152592	0.199434998045723	0.684259147590113	0.737289328152592	0.199434998045723	0.684259147590113
10	0.732178478043166	0.415434882326408	0.732178478043166	0.807991577490434	0.654464344312138	0.807991577490434	0.753455715705276
10	0.874547965640128	0.63387446772802	0.891781207422499	0.592631197096771	0.63387446772802	0.891781207422499	0.592631197096771
10	0.630008543089099	0.630008543089099	0.51607683828466	0.51607683828466	0.630008543089099	0.51607683828466	0.51607683828466
10	0.803284373572999	0.865784473537197	0.643177403882644	0.677475325252708	0.865784473537197	0.677475325252708	0.796991447606222
10	0.953542888691447	0.732038032902565	0.791168413781904	0.791168413781904	0.732038032902565	0.791168413781904	0.791168413781904
10	0.829280155043766	0.837212062904383	0.837212062904383	0.868750853613028	0.837212062904383	0.676781045229005	0.829280155043766
10	0.891056510836907	0.629362412027927	0.65993701512674	0.65993701512674	0.629362412027927	0.665290158248554	0.799363658897835
10	0.926725015141897	0.573578302663183	0.926725015141897	0.958782337380971	0.573578302663183	0.778852866231731	0.958782337380971
10	0.721234452036368	0.85853168488601	0.721234452036368	0.708619804742038	0.721234452036368	0.721234452036368	0.721234452036368
10	0.857652143298988	0.335706457407578	0.335706457407578	0.554139093702713	0.335706457407578	0.335706457407578	0.857652143298988
10	0.833451852761873	0.171664788239468	0.488736335105241	0.726085317130056	0.171664788239468	0.488736335105241	0.726085317130056
10	0.881579902898586	0.769622961514748	0.769622961514748	0.881579902898585	0.769622961514748	0.769622961514748	0.881579902898585
10	0.669393898894411	0.285505619840633	0.285505619840633	0.285505619840633	0.285505619840633	0.285505619840633	0.285505619840633
10	0.940310478593326	0.841537005612733	0.63538626288496	0.841537005612733	0.554614409300355	0.63538626288496	0.841537005612733
10	0.341857167177879	-0.107807137418339	0.104670094434993	0.341857167177879	-0.107807137418339	0.104670094434993	0.341857167177879
10	0.917925857960487	0.917925857960487	0.778331199067974	0.788806833539386	0.917925857960487	0.778331199067974	0.788806833539386
10	0.939911775987515	0.921922150993018	0.628846472681168	0.86663540953554	0.921922150993018	0.628846472681168	0.86663540953554
10	0.663298985254968	0.125776293614918	0.182071913670789	0.663298985254968	0.125776293614918	0.182071913670789	0.663298985254968
10	0.977115520427497	0.936902156869265	0.977115520427498	0.934878057127223	0.936902156869265	0.936902156869265	0.934878057127223
10	0.778562466604822	0.145144682883921	0.778562466604822	0.608947916760777	0.145144682883921	0.778562466604822	0.608947916760777
10	0.930686572384941	0.58095424439504	0.822697870516167	0.930686572384941	0.58095424439504	0.822697870516167	0.930686572384941
10	0.706109462456256	0.696296046209154	0.364645821182079	0.364645821182079	0.436968324167784	0.364645821182079	0.364645821182079
10	0.826794550704394	0.601855545024781	0.779759352380955	0.751755715262429	0.601855545024781	0.779759352380955	0.751755715262429
10	0.758996862311879	0.560549521330874	0.603044642451091	0.603044642451091	0.430247517134219	0.758996862311879	0.758996862311879
10	0.56928344190931	0.344432884910934	0.300105744935012	0.344432884910934	0.300105744935012	0.300105744935012	0.344432884910934
10	0.885193121013323	-0.0839387240555439	0.488540620126273	0.748940684264313	-0.0839387240555439	0.488540620126273	0.748940684264313
10	0.799214262227305	0.836306043533783	0.4515292750703	0.558840011089215	0.4515292750703	0.799214262227305	0.558840011089215
10	0.835335018364179	0.13529025959331	0.907055557472501	0.907055557472501	0.13529025959331	0.907055557472501	0.835335018364179
10	0.950464282123218	0.734992271678933	0.724523509031898	0.950464282123218	0.701979902700073	0.724523509031898	0.950464282123218
10	0.343175370448332	-0.107029992002799	0.0978916116122047	0.0978916116122047	-0.107029992002799	0.0978916116122047	0.34317537044833
10	0.733095310868113	0.704507670822634	0.477370275762341	0.510646372149777	0.704507670822634	0.477370275762341	0.510646372149777
10	0.59575615509433	0.402865991358717	0.59575615509433	0.269212833704259	0.269212833704259	0.59575615509433	0.269212833704259
10	0.957237179450147	0.775295105232214	0.8285146850423	0.877933003727693	0.775295105232214	0.877933003727693	0.877933003727693
10	0.932037977853481	0.790284871129375	0.932037977853481	0.790284871129375	0.932037977853481	0.932037977853481	0.790284871129375
10	0.725926948706421	0.74900428586859	0.882303939407503	0.874789073443171	0.74900428586859	0.882303939407503	0.725926948706421
10	0.742625814450703	0.472239077800205	0.480284957664123	0.480284957664123	0.472239077800205	0.480284957664123	0.480284957664123
10	0.969530007387974	0.801592207230955	0.840538070165236	0.934210555903333	0.801592207230955	0.801592207230955	0.969530007387974
10	0.818004664437146	0.345598883382154	0.622575600684348	0.756909204443334	0.345598883382154	0.622575600684348	0.818004664437147
10	0.800627202722654	-0.133372409851858	0.460017335105128	0.536531807670188	-0.133372409851858	0.460017335105128	0.737185164106542
10	0.91305756877685	0.795876738988099	0.862306469888463	0.88650619024855	0.704097193328686	0.862306469888463	0.88650619024855
10	0.775700637922231	0.638092455831178	0.413906114598842	0.727145493693727	0.638092455831178	0.413906114598842	0.727145493693727
10	0.558728273057545	0.293699308756789	0.497885342714382	0.558728273057545	0.293699308756789	0.497885342714382	0.558728273057545
10	0.717658182920808	0.573039839268498	0.622608707380379	0.622608707380379	0.573039839268498	0.622608707380379	0.717658182920808
10	0.591706207807629	-0.487992291299092	0.591706207807629	0.170275275230813	-0.487992291299092	0.591706207807629	0.71787357092319
10	0.792263505838568	0.442029714781763	0.601591304196594	0.601591304196594	0.210743206406977	0.601591304196594	0.601591304196594
10	0.936859948073067	-0.185634439878194	0.936859948073067	0.844760807212118	-0.185634439878194	0.936859948073067	0.844760807212118
10	0.583814853551713	0.344602423161482	0.344602423161482	0.344602423161482	0.344602423161482	0.583814853551713	0.583814853551713
10	0.813861339026211	0.814086647954903	0.64587667848715	0.839591030997741	0.662490885102559	0.813861339026211	0.839591030997741
10	0.89985176171075	0.899851761710749	0.607922045480668	0.753942492145329	0.899851761710749	0.607922045480668	0.602560697103204
10	0.798937541593146	0.513396771718476	0.681228646357755	0.681228646357755	0.513396771718476	0.681228646357755	0.681228646357755
10	0.430738268422596	-0.0644372004513631	-0.0644372004513631	0.464881097127296	-0.0644372004513631	0.227549697027088	0.464881097127296
10	0.87672905948791	0.87672905948791	0.87672905948791	0.761766639635888	0.806473228827788	0.87672905948791	0.761766639635888
10	0.873618684617675	0.875150802163722	0.630347507186811	0.630347507186811	0.387104163539741	0.630347507186811	0.873618684617675
10	0.884371331172375	0.82087381416775	0.84483698175977	0.84483698175977	0.693297007569352	0.82087381416775	0.884371331172375
10	0.995349309373	0.909668299410559	0.909668299410559	0.937761349509106	0.909668299410559	0.909668299410559	0.937761349509106
10	0.718873162602127	0.803793628185705	0.729706615173994	0.729706615173994	0.803793628185705	0.729706615173994	0.729706615173994
10	0.768109540625584	0.749468332734498	0.749468332734498	0.749468332734498	0.798068847930569	0.768109540625584	0.749468332734498
10	0.900678263037402	0.697759663877117	0.71555350762123	0.792614677388767	0.697759663877117	0.71555350762123	0.792614677388767
10	0.901510318650122	0.696266901600759	0.68904228698432	0.69369498665412	0.696266901600759	0.68904228698432	0.69369498665412
10	0.908251147749656	0.817791290831066	0.817791290831066	0.817791290831066	0.817791290831066	0.611060057977228	0.908251147749656
10	0.953836832748679	0.907453571184455	0.918605501265888	0.918605501265888	0.907453571184455	0.918605501265888	0.912463300691413
10	0.957015865710726	0.57025485360109	0.897206987484962	0.919509662438245	0.650305114383287	0.897206987484962	0.919509662438245
10	0.957398923942424	0.422482350980223	0.684403096397636	0.860124166032505	0.422482350980223	0.684403096397636	0.860124166032505
10	0.899114668247116	0.485445047814426	0.876408215428312	0.876408215428312	0.677270362377221	0.876408215428312	0.876408215428312
10	0.735823009920153	0.0768151642144133	0.283198566322592	0.632387206258312	0.0768151642144133	0.283198566322592	0.403466383346332
10	0.870131482030327	0.005876758476375	0.911161598890971	0.911161598890971	0.911161598890971	0.870131482030326	0.911161598890971
10	0.67192697060487	0.74302420368827	0.747502531707347	0.747502531707347	0.74302420368827	0.747502531707347	0.747502531707347
10	0.605281038760756	0.313571834184044	-0.113303195543672	0.186824705679207	0.313571834184044	0.186824705679207	0.605281038760756
10	0.949370398160163	0.927101558108518	0.949370398160163	0.883226883421067	0.923755556328936	0.949370398160163	0.883226883421067
10	0.843525489702642	0.802471578983431	0.619625101707367	0.843525489702642	0.802471578983431	0.619625101707367	0.843525489702642
10	0.504985795513401	0.212131676795538	0.380783179310854	0.380783179310854	0.212131676795538	0.380783179310854	0.380783179310854
10	0.669639915077376	0.425406207825705	0.425406207825705	0.658140091137635	0.425406207825705	0.658140091137635	0.658140091137635
10	0.215002347377901	-0.0991901179655149	0.2150023473779	-0.0197255512039509	-0.0991901179655149	0.2150023473779	-0.0197255512039509
10	0.909861503923548	0.120672393923422	0.849886508658884	0.909861503923548	0.584421295198452	0.849886508658884	0.909861503923548
10	0.847799073478201	0.510853186670343	0.740156222141459	0.835992856153542	0.161878258028149	0.847799073478201	0.835992856153542
10	0.777115979034841	0.73126111579232	0.831433151227967	0.831433151227967	0.73126111579232	0.831433151227967	0.831433151227967
10	0.898827890262909	0.920314787259121	0.875568930913722	0.848250429228928	0.920314787259121	0.875568930913722	0.86567930854017
10	0.843131048256945	0.232613289676321	0.557780328357777	0.803186141259243	0.232613289676321	0.557780328357777	0.548998874122378
25	0.872484939821508	0.897211344537801	0.81703709480592	0.81703709480592	0.697810325739371	0.838377556613665	0.802965402420137
25	0.967116980594659	0.94241723524619	0.94241723524619	0.94241723524619	0.861475865491446	0.94723751777123	0.94241723524619
25	0.917719653915067	0.819033478295273	0.819033478295273	0.864764218200413	0.789063072521139	0.819033478295273	0.864764218200413
25	0.943968918654123	0.764682839894576	0.848076978301686	0.920417830749759	0.764682839894576	0.848076978301686	0.943968918654123
25	0.962528457258353	0.906941076474792	0.962528457258353	0.962528457258353	0.906941076474792	0.928863512988666	0.962528457258353
25	0.978427153351445	0.913870456941559	0.825317235045017	0.915653108386197	0.927011957473473	0.825317235045017	0.978427153351445
25	0.863058800638382	0.77833666324141	0.77833666324141	0.76799833699345	0.77833666324141	0.77833666324141	0.76799833699345
25	0.977570710961656	0.933702879330772	0.921369924932206	0.868940090318893	0.879101383820454	0.868940090318893	0.868940090318893
25	0.956419880261686	0.927280923617675	0.951805812079846	0.900675725952404	0.927280923617675	0.900675725952404	0.900675725952404
25	0.985436295381869	0.851853535338651	0.911246623718303	0.972931696158943	0.911246623718303	0.911246623718303	0.972931696158943
25	0.794908102235679	0.539844646066971	0.794908102235679	0.792794414175719	0.539844646066971	0.789905916236889	0.794908102235679
25	0.961716677357296	0.751353145585243	0.889294979703834	0.889294979703834	0.751353145585243	0.889294979703834	0.889294979703834
25	0.913472398565382	0.88796178324604	0.864168421466818	0.902332389984716	0.88796178324604	0.864168421466818	0.902332389984716
25	0.982176748711093	0.97222558866188	0.944920723298334	0.982176748711093	0.97222558866188	0.982176748711093	0.982176748711093
25	0.974426565139051	0.483806574612733	0.988122875350115	0.97442656513905	0.483806574612733	0.97442656513905	0.97442656513905
25	0.895688314389892	0.715360365183819	0.895688314389892	0.820365233393852	0.686496758535894	0.895688314389892	0.820365233393852
25	0.880217365535699	0.670245386994277	0.880217365535699	0.76143952230861	0.577372797942554	0.880217365535699	0.76143952230861
25	0.58747376078655	0.324567805569063	0.58747376078655	0.553206622863377	0.324567805569063	0.50706098715019	0.553206622863377
25	0.852350127115165	0.852350127115165	0.852350127115165	0.852350127115165	0.824497913680659	0.848285544830514	0.811670527021967
25	0.830199382420067	0.584052850981178	0.721435025485794	0.735218035191561	0.0818550989202306	0.735218035191561	0.735218035191561
25	0.957818926876135	0.880168430702375	0.921538572954334	0.921538572954334	0.880168430702375	0.921538572954334	0.921538572954334
25	0.948220235655827	0.840348425085208	0.897771182500174	0.895605439882259	0.840348425085208	0.867989677335086	0.895605439882259
25	0.916718870104843	0.841905015317056	0.907140028591267	0.846631824963181	0.841905015317056	0.846631824963181	0.846631824963181
25	0.952712533827775	0.761771251999783	0.841909393390138	0.841909393390138	0.841909393390138	0.918229943555305	0.904990396100007
25	0.703705091359669	0.39464520057471	0.562739211992481	0.562739211992481	0.256763263976733	0.562739211992481	0.615635764826604
25	0.879200066913189	0.870913037898655	0.870913037898655	0.896951473887461	0.814834170982669	0.896951473887461	0.896951473887461
25	0.896766604836678	0.824540909920263	0.855471492031931	0.868734650174887	0.824540909920263	0.855471492031931	0.83067351931951
25	0.956024592593691	0.806567668082026	0.899632451358222	0.926081016680687	0.806567668082026	0.94486690484846	0.956024592593691
25	0.977276881915996	0.977276881915996	0.973099668329824	0.973099668329824	0.973099668329824	0.973099668329824	0.973099668329824
25	0.842651481286405	0.806430776980984	0.800985683220469	0.835716778257217	0.697523947440081	0.835716778257217	0.835716778257217
25	0.962076736334367	0.925841019575539	0.92074835984547	0.928676904656527	0.721056705947138	0.955104081422398	0.928676904656527
25	0.916084373424184	0.929677408927959	0.916084373424184	0.897959676311245	0.925084625561793	0.916084373424184	0.916084373424184
25	0.880289737477676	0.762211420283718	0.88220372817771	0.881536704224421	0.695706279510032	0.88220372817771	0.881536704224421
25	0.874331618451121	0.701236963894263	0.887635763197345	0.807642316450476	0.704797762962868	0.831358510166533	0.874331618451121
25	0.966577189723835	0.78124113807803	0.966577189723835	0.948897104271647	0.931139006412969	0.966577189723835	0.948897104271647
25	0.852692888789085	0.691984990359553	0.681809042072197	0.681809042072197	0.682560364876739	0.681809042072197	0.681809042072197
25	0.966584282085824	0.831187083457614	0.831187083457614	0.918390937775994	0.831187083457614	0.879516234003302	0.966584282085824
25	0.977821360921067	0.871809005733049	0.941432406336196	0.894979556499464	0.871809005733049	0.977821360921067	0.894979556499464
25	0.912323166621358	0.887939673869238	0.922830352872688	0.922830352872688	0.840598778479961	0.901007367187253	0.922830352872688
25	0.924265035539205	0.826255944119759	0.924265035539206	0.924265035539206	0.767107621841402	0.898624598662236	0.924265035539206
25	0.879334830002962	0.937066998444243	0.712856997694631	0.71667187182295	0.591368344742239	0.730968211148205	0.71667187182295
25	0.955658596340163	0.853177625023107	0.948277929050117	0.955658596340163	0.795698548058172	0.879391292353468	0.907701597755942
25	0.956553710146061	0.783037643045565	0.831483160235	0.831483160235	0.783037643045565	0.895568379445571	0.831483160235
25	0.941840756112398	0.941840756112398	0.941840756112398	0.89366270565943	0.939453772851737	0.941840756112398	0.89366270565943
25	0.979748532526238	0.845945014520802	0.918246261674645	0.969446061153511	0.806950081059826	0.918246261674645	0.969446061153511
25	0.969778588265694	0.935899434711652	0.952708233649955	0.921989880233834	0.952708233649955	0.921989880233834	0.921989880233834
25	0.94245973145548	0.730523059679893	0.94245973145548	0.873030966972611	0.730523059679893	0.94245973145548	0.873030966972611
25	0.967937124124697	0.883502646534985	0.967937124124697	0.967937124124697	0.883502646534985	0.967937124124697	0.967937124124697
25	0.955540912376775	0.679610321879075	0.838393047500277	0.922941310676147	0.679610321879075	0.838393047500277	0.922941310676147
25	0.977532489948975	0.791485922326512	0.913778502476329	0.95258947072629	0.936164549901272	0.95258947072629	0.95258947072629
25	0.962285221984897	0.943014326509093	0.962285221984897	0.927638726948648	0.962285221984897	0.962285221984897	0.927638726948648
25	0.744156608458673	0.715546685113864	0.744156608458673	0.775645954794562	0.715546685113864	0.744156608458673	0.775645954794562
25	0.876101157567607	0.905021869328034	0.886543745033009	0.905021869328034	0.905021869328034	0.905021869328034	0.905021869328034
25	0.6489821246795	0.266304936325151	0.457496800978199	0.457496800978199	0.229523304593396	0.409977009580828	0.6489821246795
25	0.951804969828295	0.924723809393249	0.951804969828295	0.951804969828295	0.907486166231076	0.675555781553771	0.951804969828295
25	0.899346805520657	0.8537170869564	0.916389751487669	0.896613387430041	0.863129730114167	0.899346805520657	0.899346805520657
25	0.93975637760508	0.756126532589698	0.892024155911512	0.93975637760508	0.756126532589698	0.860561959416652	0.93975637760508
25	0.915564567828402	0.874173856402499	0.834842480455984	0.922763458505849	0.915564567828402	0.834842480455984	0.915564567828402
25	0.879629354531406	0.841449492944325	0.879629354531406	0.84788377701539	0.84788377701539	0.859066806418519	0.859066806418519
25	0.891947043972596	0.765108228789316	0.890589698942282	0.891947043972596	0.890589698942282	0.891947043972596	0.891947043972596
25	0.971321884336596	0.809650508128851	0.901384317303531	0.901384317303531	0.809650508128851	0.85884439185889	0.971321884336596
25	0.932169846593835	0.818088044232484	0.881284791339138	0.848565602336811	0.78601762790041	0.932169846593835	0.932169846593835
25	0.854057043694483	0.582202607007855	0.699592356220017	0.699592356220017	0.0387937956806001	0.699592356220017	0.699592356220017
25	0.901802379650946	0.774078180409058	0.845104127972929	0.864325966749742	0.801657931345779	0.864325966749742	0.864325966749742
25	0.733873679186707	0.379399947352526	0.733873679186706	0.645334903414672	0.576652597204229	0.645334903414672	0.645334903414672
25	0.787206880366819	0.574660782531425	0.495168593917614	0.617364653278193	0.674080839207084	0.495168593917614	0.617364653278193
25	0.873884834029793	0.873884834029794	0.578537810061858	0.873884834029794	0.463225326601723	0.578537810061858	0.896686450447555
25	0.952823998897731	0.671228937800855	0.879469955317848	0.916603434405897	0.671228937800855	0.879469955317848	0.95282399889773
25	0.961634204217629	0.841763227285355	0.894046035631509	0.894046035631509	0.841763227285355	0.894046035631509	0.894046035631509
25	0.951280122697427	0.5119240585795	0.818268642593175	0.917729974282342	0.5119240585795	0.818268642593175	0.951280122697426
25	0.944092415265242	0.849278638890231	0.944092415265242	0.849278638890231	0.849278638890231	0.930605934180347	0.944092415265242
25	0.959477671669226	0.942183072251686	0.886538043437562	0.942183072251686	0.886538043437562	0.886538043437562	0.942183072251686
25	0.931400034298449	0.45887074237995	0.931400034298449	0.895444426345694	0.896501967336488	0.895444426345694	0.895444426345694
25	0.869232457156796	0.903630982395432	0.859231441424292	0.859231441424292	0.700279318183535	0.818467013127112	0.859231441424292
25	0.897630488792719	0.807824505142402	0.826722542668031	0.807824505142402	0.876392834361616	0.826722542668031	0.807824505142402
25	0.94279209019861	0.934971714716058	0.94279209019861	0.919953489848522	0.919953489848522	0.919953489848522	0.94279209019861
25	0.949649424318274	0.709738758027571	0.949649424318274	0.949649424318274	0.924731108684611	0.960888363329795	0.949649424318274
25	0.959918949846457	0.94297419823272	0.942709681581812	0.937159447235446	0.94297419823272	0.959918949846457	0.937159447235446
25	0.941232290192019	0.863394585804685	0.912458689473468	0.941232290192019	0.863394585804685	0.903118322984536	0.903118322984536
25	0.973373265792315	0.918640368772031	0.965319219392404	0.965319219392404	0.918640368772031	0.948770379119502	0.965319219392404
25	0.920001130782124	0.760040347611271	0.83550994340932	0.83550994340932	0.760040347611271	0.83550994340932	0.83550994340932
25	0.940932296351456	0.699849603959615	0.901510828079116	0.817264437610766	0.699849603959615	0.901510828079116	0.894082342219848
25	0.797491287050832	0.654029980286156	0.840465260753855	0.840896077737469	0.654029980286156	0.840465260753855	0.840896077737469
25	0.93529749390514	0.941205272606284	0.807182136859146	0.935297493905141	0.704410296737187	0.786423240977286	0.941205272606284
25	0.979417152548333	0.962633744755631	0.972256885763892	0.979417152548334	0.920198851407294	0.979417152548334	0.947990402395843
25	0.882564368599518	0.897077093765585	0.882564368599519	0.781531641614529	0.897077093765585	0.882564368599519	0.826310708234464
25	0.980607133835289	0.871069823108514	0.909301576809202	0.909301576809202	0.980607133835289	0.909301576809202	0.93079743638934
25	0.913894735356244	0.83529645693011	0.903744901058995	0.89148081254403	0.83529645693011	0.854972911315173	0.913894735356244
25	0.901062773895359	0.810160731158669	0.715109337595013	0.824084809147583	0.715109337595013	0.715109337595013	0.824084809147583
25	0.941943119625255	0.857533049033971	0.857533049033971	0.902476905973398	0.857533049033971	0.792263249858627	0.902476905973398
25	0.906906418745592	0.746968446648297	0.790586589584541	0.790586589584541	0.754952726257166	0.788985150782195	0.790586589584541
25	0.936848874776925	0.936231030758647	0.878937712966478	0.927774056268443	0.923918547652236	0.878937712966478	0.927774056268443
25	0.969013095746601	0.800892313503241	0.921160163817628	0.953634763890914	0.866785649038476	0.884820859857505	0.969013095746601
25	0.979489612910663	0.795890771569243	0.979489612910663	0.945002389900897	0.795890771569243	0.950007965651516	0.945002389900897
25	0.982754788035826	0.982754788035826	0.979528140705519	0.982754788035826	0.934989471032782	0.989317258773552	0.982754788035826
25	0.803008110238849	0.353356641514532	0.385398083114005	0.580587228569885	0.353356641514532	0.385398083114005	0.80300811023885
25	0.762162348951235	0.605251863299309	0.698525809004978	0.735804801108909	0.605251863299309	0.698525809004978	0.735804801108909
25	0.955823822027028	0.672999703512425	0.732301215001217	0.904408705053524	0.669022441981061	0.732301215001217	0.904408705053524
25	0.809330111391847	0.809330111391847	0.690342408816152	0.690342408816152	0.772613462694585	0.757459588753808	0.690342408816152
25	0.946040195520777	0.938203768604944	0.921983557902696	0.946845531672189	0.950487689492697	0.946040195520777	0.946040195520777
25	0.834399727253251	0.385256623148506	0.599101378372251	0.823251102173732	0.385256623148506	0.840976724157213	0.823251102173732
25	0.967450868732367	0.846385504140607	0.928922964555437	0.923979173460772	0.846385504140607	0.923979173460772	0.923979173460772
25	0.927039128059809	0.860367206169048	0.883480326710879	0.883480326710879	0.719007807277622	0.927424674488571	0.883480326710879
25	0.944728304853834	0.85456133384602	0.929580689193705	0.90098732331228	0.866732464881475	0.944728304853834	0.90098732331228
25	0.770999829140214	0.13289288994205	0.398993757092308	0.518969918048913	0.13289288994205	0.398993757092308	0.518969918048913
25	0.943172063367824	0.937604495060186	0.943172063367824	0.900627893360648	0.937604495060186	0.95706223289836	0.933321202128999
25	0.924196495641054	0.852668884193232	0.924196495641054	0.909613967992517	0.903142534442334	0.924196495641054	0.909613967992517
25	0.956776493158433	0.852960157456907	0.956776493158432	0.913920917452146	0.956776493158432	0.956776493158432	0.913920917452146
25	0.848955269425579	0.894107665347302	0.848955269425579	0.766761647343071	0.894107665347302	0.827081840766765	0.766761647343071
25	0.862894254981365	0.831304028209749	0.902729237212624	0.829119745737317	0.787875484797371	0.902729237212624	0.829119745737317
25	0.954316542787092	0.954316542787092	0.914849941383497	0.954316542787092	0.954316542787092	0.954316542787092	0.954316542787092
25	0.934894316332252	0.934894316332252	0.856109755074226	0.907240901610732	0.934894316332252	0.907240901610732	0.934894316332252
25	0.962846896708908	0.836569092122686	0.962846896708908	0.919228643904363	0.768822839261052	0.962846896708908	0.919228643904363
25	0.82379073982988	0.707794203518383	0.722177338978709	0.730733256412805	0.707794203518383	0.79744963905848	0.82379073982988
25	0.978172332164135	0.812716400982051	0.869594389235025	0.960988624277391	0.869594389235025	0.850102385664866	0.960988624277391
25	0.877565301234247	0.902123833496803	0.8129449288278	0.8129449288278	0.813926838753461	0.868861728686316	0.868861728686316
25	0.916480092593748	0.78935333477231	0.840440159105779	0.871828892797085	0.740052536083952	0.840440159105779	0.871828892797085
25	0.919213892016549	0.85196005060221	0.658323549584844	0.846113535362531	0.677738830885626	0.658323549584844	0.919213892016549
25	0.832491472714799	0.389004738710025	0.383111137475315	0.680371190863192	0.314788644189961	0.383111137475315	0.680371190863192
25	0.784619779149489	0.604359518828843	0.664608221071748	0.719118537582019	0.592915249565231	0.719118537582019	0.784619779149489
25	0.986353985475997	0.948565603227804	0.986353985475997	0.986353985475997	0.948565603227804	0.967181981042125	0.986353985475997
25	0.883137500250759	0.83742001240459	0.842995470088111	0.875996083783842	0.83742001240459	0.637557076006175	0.875996083783842
25	0.985969387994174	0.893865377633275	0.976237960241661	0.985969387994174	0.893865377633275	0.985969387994174	0.985969387994174
25	0.958624564528328	0.933912485929283	0.939824047531166	0.958624564528328	0.958624564528328	0.958624564528328	0.958624564528328
25	0.92630656986436	0.919949404848207	0.881079869038626	0.909206571342897	0.891379676449416	0.926306569864361	0.926306569864361
25	0.902135709306715	0.732161386342845	0.78586358655449	0.902135709306715	0.78586358655449	0.78586358655449	0.902135709306715
25	0.902373748715471	0.856190627982477	0.908296009920304	0.89438158324436	0.856190627982477	0.908296009920304	0.908296009920304
25	0.89028074475859	0.542675505135958	0.852231469740208	0.767167560014743	0.700923679552027	0.81138420363391	0.767167560014743
25	0.892581192292684	0.822848209905277	0.667376133894488	0.805318370979212	0.822848209905277	0.751631032133953	0.805318370979212
25	0.823041484539111	0.828853637360396	0.720336138506298	0.856042982649222	0.713411144673432	0.720336138506298	0.856042982649222
25	0.906385118055396	0.72885270568549	0.790065322134875	0.843959326235158	0.885244356070894	0.906385118055397	0.843959326235158
25	0.940519943372721	0.680328399244007	0.765843432135642	0.765843432135642	0.680328399244007	0.765843432135642	0.765843432135642
25	0.879762404049935	0.851808581921723	0.913014857047909	0.913014857047909	0.913014857047909	0.86133082707645	0.913014857047909
25	0.92153423304541	0.752269194512077	0.762697753829163	0.762697753829163	0.762697753829163	0.762697753829163	0.830429375698849
25	0.875135202444242	0.83411639047726	0.83411639047726	0.875135202444242	0.777044120884968	0.83411639047726	0.875135202444242
25	0.952500126062601	0.897182650415658	0.955501137136613	0.907964344831289	0.955501137136613	0.955501137136613	0.907964344831289
25	0.888585438129009	0.814739834080671	0.88802694713773	0.888585438129009	0.814739834080671	0.888585438129009	0.888585438129009
25	0.815356752238041	0.695684472971999	0.65145405567392	0.851938767348639	0.573707692363447	0.775902301270608	0.737481346851465
25	0.92350268839941	0.917537448946965	0.893922305647809	0.87839245143789	0.893922305647809	0.87839245143789	0.87839245143789
25	0.97325265909352	0.968291202947027	0.97325265909352	0.97948270498159	0.968291202947027	0.97325265909352	0.97948270498159
25	0.809516829505391	0.607034698783899	0.712554892906026	0.724577039368826	0.607034698783899	0.776466835539606	0.724577039368826
25	0.959915049232594	0.883110238241589	0.959915049232594	0.959915049232594	0.959915049232594	0.959915049232594	0.963699488236703
25	0.883807031259907	0.709412802861138	0.843403093182347	0.781866974918311	0.709412802861138	0.627844106691705	0.781866974918311
25	0.90617771580468	0.878274879518215	0.889813989462754	0.889813989462754	0.90617771580468	0.889813989462754	0.889813989462754
25	0.963275537066436	0.901857221981516	0.840015024565257	0.963275537066436	0.901857221981516	0.840015024565257	0.963275537066436
25	0.991458922436032	0.942582350759923	0.94434940355004	0.94434940355004	0.901529312344406	0.94434940355004	0.94434940355004
25	0.955508746046675	0.990512979543498	0.955508746046675	0.94841582162475	0.977369088300644	0.963177074642391	0.955508746046675
25	0.859654064949278	0.827703866522862	0.862657949967729	0.872924167491935	0.859654064949278	0.886855550768017	0.859654064949278
25	0.833432577509521	0.871051092449132	0.928150297088852	0.86356839380351	0.871051092449132	0.928150297088852	0.86356839380351
25	0.980079697661966	0.894860654237525	0.965318275636429	0.980079697661966	0.894860654237525	0.980079697661966	0.980079697661966
25	0.955338920116538	0.877449289216935	0.955338920116538	0.906966900477935	0.906668771743222	0.955338920116538	0.906966900477935
25	0.960283394495689	0.957462712778421	0.980253048869649	0.980253048869649	0.925214886786425	0.980253048869649	0.980253048869649
25	0.98543174485465	0.87974693337627	0.992825900245142	0.98543174485465	0.87974693337627	0.98136323472729	0.98543174485465
25	0.962138401556463	0.961082432618671	0.935377182135491	0.964706031155014	0.871044158324651	0.935377182135491	0.962138401556463
25	0.905284895744719	0.734842502959637	0.766179290875716	0.818289404836654	0.735455871292784	0.818289404836654	0.852626629328031
25	0.920280206553679	0.575293842127136	0.853623306860245	0.853623306860245	0.575293842127136	0.853623306860245	0.920280206553679
25	0.974909757693384	0.680465797755079	0.930871363496393	0.953637420581812	0.819677714748009	0.888103386526358	0.953637420581812
25	0.95081767868909	0.885153642356826	0.964437367162837	0.95081767868909	0.885153642356826	0.903851979028997	0.95081767868909
25	0.952819387604493	0.877256982935189	0.952819387604493	0.893499255646377	0.942005465564228	0.952819387604493	0.893499255646377
25	0.951461330338019	0.939332418217928	0.939332418217928	0.951461330338019	0.891645533076297	0.915747658778163	0.932801791248697
25	0.914767706290619	0.756980974509811	0.756980974509811	0.875407690216586	0.756980974509811	0.756980974509811	0.875407690216586
25	0.937956247396207	0.823845514037988	0.935150122909925	0.953519678729877	0.795037274903332	0.935150122909925	0.937956247396207
25	0.974588032446158	0.873437164845117	0.942502571755534	0.942502571755534	0.873437164845117	0.933377231334246	0.942502571755534
25	0.974877215521027	0.93147394853464	0.974877215521027	0.974877215521027	0.966648398648854	0.945420973467288	0.974877215521027
25	0.961962524295126	0.786712429826752	0.890519042794306	0.921568172416639	0.890519042794306	0.921568172416639	0.921568172416639
25	0.988363262062544	0.986439741781672	0.883118102135783	0.878493195540985	0.878493195540985	0.957076120267485	0.878493195540985
25	0.932398500008747	0.84190796749137	0.876678340645375	0.876678340645375	0.883686752469477	0.889088865712954	0.876678340645375
25	0.971609932115137	0.771033646932429	0.971609932115138	0.907699578573097	0.771033646932429	0.971609932115138	0.907699578573097
25	0.85913541668074	0.70190520636088	0.821132028847927	0.786369674133654	0.70190520636088	0.821132028847927	0.786369674133654
25	0.9161933072561	0.838338062886791	0.838338062886791	0.88296500099037	0.669403399080955	0.9161933072561	0.88296500099037
25	0.894481081268167	0.547262675654955	0.622311779754282	0.851391968479007	0.622311779754282	0.622311779754282	0.851391968479007
25	0.912681399033213	0.543622189368721	0.880898054273975	0.871871174326331	0.543622189368721	0.912681399033214	0.912681399033214
25	0.819488666632276	0.582596461557657	0.723547880152629	0.779771199665551	0.723547880152629	0.723547880152629	0.819488666632276
25	0.965422276646146	0.965422276646146	0.985560584231915	0.976649769923073	0.985560584231915	0.986085959800405	0.948493638118287
25	0.931747976536602	0.732356359284304	0.931747976536602	0.864558052579124	0.889890293429858	0.864558052579124	0.864558052579124
25	0.933675750341527	0.866779768708114	0.933675750341527	0.948473995224611	0.862252560952404	0.933675750341527	0.948473995224611
25	0.976885631399128	0.927449666523721	0.973764431988597	0.94720642153517	0.954051070247969	0.976885631399127	0.94720642153517
25	0.926890466405861	0.66419325673246	0.926890466405861	0.882146171558663	0.66419325673246	0.882146171558663	0.926890466405861
25	0.778887138689468	0.778887138689469	0.808417869214267	0.778887138689469	0.765204996453613	0.74366680231846	0.778887138689469
25	0.980439751538372	0.909039178149583	0.826320669047979	0.969470260974152	0.767460128551836	0.895304933215345	0.969470260974152
25	0.968265634731139	0.940110251462511	0.940110251462511	0.940110251462511	0.940110251462511	0.940110251462511	0.940110251462511
25	0.96449688592627	0.809572537137447	0.887201544832569	0.971596575720397	0.809572537137447	0.887201544832569	0.96449688592627
25	0.917534869983785	0.854185513204022	0.925358339920766	0.925358339920766	0.854185513204022	0.925358339920766	0.917534869983785
25	0.960761706458942	0.829870257098327	0.957897968439449	0.960761706458942	0.908887447061904	0.960761706458942	0.960761706458942
25	0.952564358769427	0.871735662677146	0.930982282181892	0.930982282181892	0.952564358769427	0.896856883313244	0.952564358769427
25	0.843265446977084	0.76839946453127	0.830915022779112	0.843265446977084	0.76839946453127	0.830915022779112	0.803336540429725
25	0.910640976240017	0.867754748049849	0.910640976240017	0.910640976240017	0.846216660032774	0.910640976240017	0.910640976240017
25	0.855667487641728	0.7649872385357	0.7649872385357	0.720137869413668	0.7649872385357	0.720137869413668	0.720137869413668
25	0.93687038331882	0.972569641528312	0.981345479148535	0.93687038331882	0.93687038331882	0.93687038331882	0.93687038331882
25	0.87503947608664	0.604449070334242	0.823209400380171	0.863979254477297	0.823209400380171	0.863979254477297	0.863979254477297
25	0.947652635189849	0.94326455454387	0.94326455454387	0.94326455454387	0.94326455454387	0.945543896257327	0.943576926778657
25	0.886107395557332	0.827278373468494	0.869355164837416	0.899958713265236	0.61473265631805	0.79169755356073	0.899958713265236
25	0.950990716789599	0.950990716789599	0.950990716789599	0.950990716789599	0.902640395086853	0.950990716789599	0.950990716789599
25	0.894848146382751	0.754723658295182	0.854384337576011	0.82662208313163	0.754723658295182	0.82662208313163	0.82662208313163
25	0.762787702314393	0.389005334195189	0.566501166211144	0.653588890173473	0.389005334195189	0.69099307620903	0.653588890173473
25	0.914376812956832	0.784569557819291	0.749358955114892	0.840154144348597	0.749358955114892	0.749358955114892	0.840154144348597
25	0.965050609315789	0.941524812227486	0.933759856432152	0.933759856432152	0.886060071078286	0.867786174223579	0.933759856432152
25	0.905230937130954	0.826991298876752	0.826991298876752	0.822005757851691	0.822005757851691	0.826991298876752	0.822005757851691
25	0.986380149700166	0.895127889571029	0.943394367942865	0.950481799493091	0.950481799493091	0.950481799493091	0.950481799493091
25	0.943528541081423	0.880998780889167	0.880998780889167	0.891221710399274	0.880998780889167	0.880998780889167	0.891221710399274
25	0.975837873725565	0.95168692638007	0.975837873725565	0.95168692638007	0.890657485674402	0.898871891582108	0.95168692638007
25	0.991512747169676	0.809020787879294	0.817186506093791	0.960536448956539	0.817186506093791	0.817186506093791	0.960536448956539
25	0.980070817396983	0.882401118773262	0.944307505281802	0.924979946906031	0.980070817396983	0.924979946906031	0.924979946906031
25	0.925248709691055	0.800273941297296	0.888855678170599	0.915488103803498	0.800273941297296	0.85098296261068	0.925248709691055
25	0.833261859072129	0.50279948044902	0.750399597250813	0.802550315518009	0.750399597250813	0.833261859072128	0.833261859072128
25	0.947228253704208	0.80764976992623	0.848551242896819	0.947228253704208	0.80764976992623	0.878899787156919	0.955293769253407
25	0.97063375094075	0.951710235647933	0.952899134428227	0.952899134428227	0.92321216673003	0.952899134428227	0.952899134428227
25	0.867125615072046	0.764461311362227	0.867125615072046	0.867125615072046	0.8274507023985	0.761563654386662	0.90759053769776
25	0.899527821865048	0.889208377856196	0.838865377034895	0.907896031707589	0.762770695583106	0.826849560772924	0.907896031707589
25	0.93987123765691	0.872770247250405	0.967363717382533	0.939759241550543	0.967363717382533	0.939759241550543	0.93987123765691
25	0.949046272193349	0.708901950675973	0.785664462036834	0.949046272193349	0.785664462036834	0.785664462036834	0.949046272193349
25	0.966919733154134	0.932135650801438	0.966919733154134	0.984533251999569	0.932135650801438	0.966919733154134	0.984533251999569
25	0.89210698556163	0.89210698556163	0.853477175584623	0.86526085862013	0.897472885616197	0.790788463902683	0.897472885616197
25	0.909860809997021	0.55712292592071	0.796047770987329	0.91226877983834	0.55712292592071	0.909860809997022	0.916211887075462
25	0.867842535036223	0.866959789338368	0.939018782641104	0.867842535036224	0.841927539245402	0.950897571210798	0.867842535036224
25	0.91626791200125	0.834889712057049	0.586042596286547	0.834889712057049	0.834889712057049	0.586042596286547	0.834889712057049
25	0.899533668217779	0.704768344686655	0.85780731341519	0.85780731341519	0.704768344686655	0.899533668217778	0.899533668217778
25	0.912396386396444	0.822529246235493	0.822529246235493	0.796234982388171	0.822529246235493	0.796234982388171	0.796234982388171
25	0.928427166172006	0.789124078475628	0.938881883602806	0.941998752899791	0.941998752899791	0.951811266915023	0.928427166172006
25	0.969095194963358	0.828345203411982	0.948811492499158	0.907918688316061	0.783464801143731	0.907918688316061	0.907918688316061
25	0.859155335144633	0.675032327692453	0.675032327692453	0.859155335144633	0.767308045484129	0.675032327692453	0.859155335144633
25	0.95041954685305	0.95041954685305	0.930961569004274	0.900036621736801	0.845323580020545	0.900036621736801	0.900036621736801
25	0.697594446675664	0.446374965804865	0.658005456917549	0.697594446675664	0.459615154351213	0.697594446675664	0.697594446675664
25	0.912134335673095	0.681021293625676	0.681021293625676	0.834920746905573	0.681021293625676	0.681021293625676	0.834920746905573
25	0.917711295313015	0.864941281450035	0.906191744294667	0.906191744294667	0.744206991014918	0.917711295313015	0.906191744294667
25	0.972206450001087	0.917882349453963	0.917882349453963	0.972206450001088	0.858373288765236	0.917882349453963	0.978315150066612
25	0.909181882437068	0.75227899353542	0.850578005748636	0.909181882437068	0.89167998157905	0.850578005748636	0.866242340340256
25	0.931743387746389	0.93174338774639	0.923023520172286	0.923023520172286	0.923023520172286	0.897045039091528	0.923023520172286
25	0.812811512437154	0.641584541338304	0.62566641144601	0.727537586413134	0.641584541338304	0.727537586413134	0.845673752412813
25	0.956838898693984	0.902306258751265	0.951894313614016	0.951894313614016	0.942437130354218	0.951894313614016	0.956838898693983
25	0.970274214647667	0.942729621889797	0.977307490601526	0.970274214647667	0.907167130726786	0.977307490601526	0.970274214647667
25	0.799472396052317	0.493540067069197	0.63673714513637	0.799472396052317	0.493540067069197	0.63673714513637	0.798750102549166
25	0.915900795036256	0.851422425180706	0.891939680709613	0.889791696959315	0.851422425180706	0.891939680709613	0.889791696959315
25	0.990406392677222	0.968331711462562	0.964618235183269	0.990406392677222	0.956326916076023	0.878577304291528	0.968331711462562
25	0.878481613736834	0.862626506922607	0.878481613736834	0.862626506922607	0.694844559346547	0.68795892970762	0.878481613736834
25	0.951750851641962	0.936488557932468	0.951750851641962	0.952277816599559	0.952277816599559	0.951750851641962	0.951750851641962
25	0.93479889673548	0.763651382247533	0.883375552224658	0.883375552224658	0.763651382247533	0.883375552224658	0.883375552224658
25	0.896724169635685	0.725359143826494	0.788883123243442	0.824757930736639	0.67433176303596	0.788883123243442	0.875245904782737
25	0.940858472237681	0.784225152189592	0.912091939970465	0.912091939970465	0.912091939970465	0.912091939970465	0.912091939970465
25	0.990692008516756	0.85095815483818	0.942583250774679	0.942583250774679	0.85095815483818	0.942583250774679	0.990692008516755
25	0.879356633970213	0.842608753799503	0.842608753799503	0.842608753799503	0.823241187051865	0.842608753799503	0.842608753799503
25	0.961108499730878	0.814500987726996	0.629386288514577	0.871609238902823	0.814500987726996	0.629386288514577	0.871609238902823
25	0.961771123628773	0.920293706554227	0.936532697876692	0.961771123628773	0.886641456369212	0.936532697876692	0.934307618866544
25	0.798049569261693	0.542120681153131	0.607338242135776	0.713773498211075	0.634190841610753	0.607338242135776	0.713773498211075
25	0.805916215636021	0.474544432829811	0.667586001422248	0.667586001422248	0.424964227948423	0.667586001422248	0.667586001422248
25	0.987661251960296	0.961831733431466	0.961831733431466	0.862259424191196	0.961831733431466	0.750503021545072	0.862259424191196
25	0.970062206167566	0.795878826797585	0.788968264382728	0.915165008880035	0.833761991197389	0.788968264382728	0.915165008880035
25	0.872920389621818	0.895105870740936	0.877976247048175	0.877976247048175	0.895105870740936	0.872920389621818	0.883084150040514
25	0.747503432989215	0.688739542474002	0.73594622320264	0.762648616896445	0.535487880824363	0.762648616896445	0.747503432989215
25	0.786448345672452	0.538489638755707	0.677773402520844	0.710982321312277	0.507415860419921	0.538489638755707	0.710982321312277
25	0.85734248423431	0.463299483241414	0.757898609088955	0.85734248423431	0.381765581354893	0.85734248423431	0.85734248423431
25	0.896157884767014	0.264344058018653	0.788374737614259	0.673436402041339	0.882111481467936	0.788374737614259	0.673436402041339
25	0.839242491448202	0.72253115680938	0.839242491448201	0.853488418241634	0.72253115680938	0.86515196179194	0.768061513655056
25	0.890111260189204	0.783401165422115	0.783401165422115	0.852602503037285	0.844213705545435	0.783401165422115	0.852602503037285
25	0.952782952598533	0.71348307151598	0.860268960075015	0.94440513716628	0.71348307151598	0.860268960075015	0.919344146324939
25	0.935727662607218	0.770430369509237	0.837225025041167	0.837225025041167	0.8487622896957	0.837225025041167	0.935727662607217
25	0.925458121332598	0.889006664183963	0.925458121332598	0.904910457344375	0.847599870888401	0.925458121332598	0.904910457344375
25	0.846961816854479	0.846961816854479	0.846961816854479	0.883670937414841	0.893961001097013	0.883670937414841	0.846961816854479
25	0.880729867663927	0.781292914181514	0.849001946054981	0.849001946054981	0.68696835455113	0.849001946054981	0.849001946054981
25	0.837757999814613	0.46083437637222	0.776262448389057	0.776262448389057	0.246860539915725	0.776262448389057	0.776262448389057
25	0.922308912670928	0.90958180832558	0.929660211503677	0.888049298245011	0.90958180832558	0.893825703887374	0.888049298245011
25	0.988713176160038	0.887219772093939	0.97870963143874	0.975430928958375	0.887219772093939	0.988713176160038	0.975430928958375
25	0.933269342229126	0.933269342229125	0.910511409173766	0.957271947395892	0.933269342229125	0.933269342229125	0.957271947395892
25	0.917884367037735	0.804029271715597	0.6679906562994	0.827490282639037	0.6679906562994	0.6679906562994	0.827490282639037
25	0.888708401079837	0.878668798576457	0.909220703532678	0.863566379350082	0.878668798576457	0.909220703532678	0.863566379350082
25	0.982916769140136	0.982916769140136	0.936472098139343	0.976326921250605	0.890505358245729	0.936472098139343	0.976326921250605
25	0.985079915088442	0.696095516926976	0.849794861987723	0.971925367737553	0.768510084775233	0.942427849348105	0.971925367737553
25	0.978214742346774	0.703126694820209	0.960316150297107	0.968003143142797	0.683369776937098	0.935432175395781	0.978214742346774
25	0.935362461170292	0.616839206136253	0.871202162142913	0.900626558798207	0.793054138051779	0.871202162142913	0.900626558798207
25	0.905250797210341	0.757568379995621	0.67478664636793	0.858588198513181	0.757568379995621	0.903292502556002	0.858588198513181
25	0.952026506533361	0.820885714580323	0.828484039957684	0.845184690457593	0.729793014073145	0.828484039957684	0.845184690457593
25	0.975085291817258	0.881921915934173	0.973826751112733	0.914520340706504	0.973826751112733	0.94453761641898	0.914520340706504
25	0.982329593132958	0.98695829643221	0.98695829643221	0.982329593132958	0.954285164560155	0.942543810130743	0.982329593132958
25	0.929789304356037	0.538811894846093	0.838550224858764	0.894044245331297	0.538811894846093	0.894044245331297	0.894044245331297
25	0.846090738639197	0.948852555866704	0.652509524701759	0.717384704007417	0.0742071705451299	0.753784993279924	0.717384704007417
25	0.982023388508799	0.867606694445453	0.982023388508799	0.950102016773134	0.869755467497564	0.910382406123524	0.950102016773134
25	0.889003082900234	0.835888619779741	0.792923381123181	0.738445635257939	0.570125389256715	0.835888619779741	0.812913568896956
25	0.84060046512217	0.486324051849278	0.61137202224117	0.61137202224117	0.771743263500347	0.61137202224117	0.61137202224117
25	0.902642039710819	0.883467813856383	0.821649031099325	0.795800271903691	0.862841692644991	0.821649031099325	0.883467813856383
25	0.871801540553282	0.742706338566875	0.843749655357923	0.782809619975799	0.663354476070741	0.782809619975799	0.782809619975799
25	0.81238136192659	0.826483667006929	0.718020288492361	0.729763195561341	0.81238136192659	0.81238136192659	0.77214828845207
25	0.965177692861061	0.860530686727003	0.951638677358288	0.965177692861061	0.951638677358288	0.860530686727003	0.965177692861061
25	0.915444103213866	0.819171924526444	0.884045733666405	0.884045733666405	0.670064508444914	0.915444103213866	0.884045733666405
25	0.903905265284229	0.489710051115221	0.869710561192743	0.857874723447612	0.869710561192743	0.869710561192743	0.857874723447612
25	0.9570429246904	0.805676981837863	0.9570429246904	0.955244241926191	0.805676981837863	0.9570429246904	0.955244241926191
25	0.947508536684395	0.913716482850857	0.965277694457632	0.965277694457632	0.913716482850857	0.965277694457632	0.965277694457632
25	0.926184287773311	0.276674954504982	0.518861047329092	0.871179565378934	0.276674954504982	0.518861047329092	0.871179565378934
25	0.921487662522092	0.871354996442535	0.871354996442535	0.853852638153752	0.871354996442535	0.921487662522091	0.921487662522091
25	0.908007105959248	0.59495375519686	0.801718605782786	0.908007105959248	0.948003642104759	0.801718605782786	0.859063381685228
25	0.8870904435268	0.782120274950043	0.760128780245086	0.8870904435268	0.778372557033272	0.760128780245086	0.845022454493558
25	0.803915756782545	0.817607291004073	0.805825146281733	0.817607291004073	0.826016290842637	0.746426634724233	0.817607291004073
25	0.810745998628281	0.810219992183781	0.802165454329301	0.806302971038019	0.810745998628281	0.806302971038019	0.810745998628281
25	0.912016911020364	0.912016911020363	0.68977233796387	0.855204736586462	0.563035225900647	0.68977233796387	0.855204736586462
25	0.909076781816532	0.720788484050359	0.83709630465888	0.83709630465888	0.720788484050359	0.83709630465888	0.83709630465888
25	0.974863546751503	0.796125905017521	0.974863546751502	0.962988485847427	0.974863546751502	0.974863546751502	0.962988485847427
25	0.961215591380685	0.522751399406799	0.919783567796148	0.935962722152617	0.687754333433269	0.962110206894463	0.919783567796148
25	0.963216477991252	0.90069620740946	0.940305923174725	0.914624708420214	0.940305923174725	0.963216477991252	0.914624708420214
25	0.964074660134215	0.925426172422076	0.931061943576989	0.931061943576989	0.915945886511	0.925426172422076	0.964074660134215
25	0.909474190975819	0.677438329546741	0.754986166023618	0.829021782100874	0.677438329546741	0.779918983393718	0.829021782100874
25	0.889755693040642	0.858355528258333	0.815848216755592	0.839024229322236	0.806158846107677	0.839024229322236	0.839024229322236
25	0.595239852260209	-0.0767945443540493	0.639795255849268	0.595239852260208	-0.0767945443540493	0.711419370954917	0.595239852260208
25	0.887586284838578	0.866062460490627	0.838276917099316	0.866062460490627	0.912474925643611	0.838276917099316	0.866062460490627
25	0.933253300266518	0.583664734422869	0.929605369461414	0.894050647807056	0.583664734422869	0.900274017855295	0.894050647807056
25	0.941347639399981	0.841813381072235	0.943463198787039	0.941347639399981	0.962712170203712	0.943463198787039	0.941347639399981
25	0.954673691036149	0.954673691036149	0.938245329106619	0.909886113483482	0.954673691036149	0.938245329106619	0.909886113483482
25	0.964710802208169	0.766659916774786	0.891504704695149	0.891504704695149	0.763451723678068	0.891504704695149	0.891504704695149
25	0.475550560941562	-0.0143203549267424	0.265628948186055	0.339221312855274	-0.0143203549267424	0.265628948186055	0.394741967068081
25	0.840617058343207	0.821000037286245	0.840617058343208	0.806507117284558	0.821000037286245	0.806507117284558	0.806507117284558
25	0.886469101061676	0.357394655085564	0.846685144286814	0.846685144286814	0.308599252987532	0.748400139094897	0.886469101061676
25	0.935914720593934	0.903600350952287	0.888675567245685	0.906937497334494	0.806822412776256	0.858707730624214	0.906937497334494
25	0.952065151661695	0.885504847950647	0.918045518992733	0.918045518992733	0.895082414634194	0.918045518992733	0.952065151661695
25	0.936202642357994	0.804795308002269	0.936202642357994	0.908573782015304	0.90239209891061	0.839429206488823	0.908573782015304
25	0.940694111653446	0.640328824523335	0.940694111653445	0.956479678419315	0.75684591101084	0.905106343873402	0.940694111653445
25	0.937700147685308	0.866188482072473	0.901444549451225	0.958455309900115	0.866188482072473	0.901444549451225	0.958455309900115
25	0.790526600893479	0.583549015214384	0.836006530295559	0.678361420948821	0.779765245242542	0.767369055094608	0.836006530295559
25	0.952524374577864	0.863876839082446	0.944922055201288	0.966597349265037	0.837621924673201	0.952524374577864	0.966597349265037
25	0.980017097536552	0.980017097536552	0.945745547385277	0.945745547385277	0.945745547385277	0.945745547385277	0.945745547385277
25	0.835532949834743	0.835532949834743	0.714549371509365	0.835532949834743	0.625849964234057	0.835532949834743	0.835532949834743
25	0.874535180336591	0.749495387686861	0.832063437570328	0.837329381004755	0.749495387686861	0.761653453083221	0.837329381004755
25	0.973613227915047	0.952830781455577	0.83750198395934	0.855542502092182	0.85359839576691	0.855542502092182	0.855542502092182
25	0.96705992353797	0.777539454404406	0.933192023475266	0.96705992353797	0.893389837162485	0.933192023475266	0.96705992353797
25	0.904069131766634	0.902406379883294	0.856818701162021	0.904069131766635	0.852346826115056	0.856818701162021	0.904069131766635
25	0.874200253409305	0.832751041706123	0.874200253409305	0.836199044012792	0.836228339589807	0.886305947819494	0.836199044012792
25	0.799176754543969	0.740540064837031	0.799176754543969	0.799176754543969	0.831734081061059	0.799176754543969	0.799176754543969
25	0.951552651086831	0.924960791179183	0.950535697830453	0.958075840029096	0.950535697830453	0.950535697830453	0.951552651086831
25	0.773220634147342	0.657250548325147	0.771606248310109	0.771606248310109	0.649896334881999	0.771606248310109	0.771606248310109
25	0.910244496287114	0.753697441727514	0.813161045833651	0.80686172764696	0.741538261370674	0.813161045833651	0.80686172764696
25	0.958875484509183	0.868247233866575	0.955435445153275	0.955435445153275	0.854452401497084	0.946490736681497	0.958875484509183
25	0.96645419105606	0.953799987713092	0.916959838768326	0.825303674854746	0.802403582120942	0.916959838768326	0.825303674854746
25	0.972377582370039	0.932582861929994	0.972377582370039	0.946068368470764	0.932582861929994	0.972377582370039	0.972377582370039
25	0.97527232673743	0.948153077782578	0.9645376428899	0.964778001654459	0.948153077782578	0.9645376428899	0.975737556980291
25	0.90039161635889	0.884582725611532	0.90039161635889	0.822095913413945	0.85327466755375	0.90039161635889	0.822095913413945
25	0.770228279199707	0.776636149204795	0.770228279199707	0.605308559014924	0.629182344351693	0.770228279199707	0.605308559014924
25	0.641980697993451	-0.0739727288559996	0.641980697993451	0.641980697993451	-0.0739727288559996	0.489661614225203	0.489661614225203
25	0.953402097865206	0.885006659045706	0.927852379050467	0.955113024316038	0.927852379050467	0.955113024316038	0.955113024316038
25	0.771054162813957	0.539871877406247	0.539871877406247	0.645490972304361	0.528081226957854	0.539871877406247	0.645490972304361
25	0.583720869177834	0.371547391711043	0.479067196780399	0.479067196780399	0.371547391711043	0.539721371396395	0.479067196780399
25	0.957164816117697	0.679597762804098	0.883212337776025	0.883212337776025	0.679597762804098	0.883212337776025	0.957164816117697
25	0.898272298602981	0.528316782047447	0.821097155194352	0.780410963128263	0.528316782047447	0.860493014583856	0.780410963128263
25	0.728875130699763	0.753762140027707	0.615641676122395	0.586251970047894	0.793980949043461	0.644702900823913	0.586251970047894
25	0.907534381302997	0.809693173985949	0.709970673530706	0.710322215292234	0.764498613691058	0.749422139628563	0.710322215292234
25	0.946546057210621	0.896610444727729	0.856833255668236	0.907179657780184	0.878634334617124	0.878634334617124	0.907179657780184
25	0.85969204473488	0.668484724246339	0.828428542772785	0.820130585547794	0.746527334950129	0.820130585547794	0.85969204473488
25	0.923573512203415	0.903864386410634	0.952379888017063	0.923573512203415	0.948444056255472	0.898858970340195	0.923573512203415
25	0.982237692677886	0.691500595498993	0.962352028474092	0.982237692677886	0.691500595498993	0.962352028474092	0.982237692677886
25	0.991726929008276	0.889271383546793	0.943380212283666	0.991726929008276	0.861707332277334	0.991726929008276	0.991726929008276
25	0.881551026838649	0.871512627914447	0.687804745743605	0.881551026838649	0.871512627914447	0.687804745743605	0.881551026838649
25	0.926819210551368	0.8595217368721	0.926819210551368	0.894714044639481	0.767609108663849	0.894714044639481	0.886211244136619
25	0.859322049609126	0.906982355425655	0.859322049609126	0.809742510378276	0.924143840002745	0.859322049609126	0.809742510378276
25	0.954895240643576	0.933002958548511	0.933002958548511	0.933002958548511	0.918196559643253	0.88719956537396	0.933002958548511
25	0.895290692965671	0.581449284229763	0.823852335217822	0.895290692965671	0.465635475989349	0.895290692965671	0.895290692965671
25	0.86300477599843	0.244233769397826	0.696306876525142	0.696306876525142	0.244233769397826	0.694538742488873	0.696306876525142
25	0.936072548953996	0.885182022997458	0.871718833369654	0.900933181541966	0.871718833369654	0.871718833369654	0.900933181541966
25	0.888884993973503	0.805395287392734	0.86926813748427	0.805395287392734	0.805395287392734	0.86926813748427	0.805395287392734
25	0.947244998915809	0.899024640245465	0.681261394909129	0.920819966581424	0.920819966581424	0.681261394909129	0.947244998915809
25	0.921947794300601	0.731830013236851	0.934827357969481	0.934827357969481	0.731830013236851	0.927490353017911	0.934827357969481
25	0.8987543405307	0.742631771465048	0.852842180052061	0.885846864982513	0.730632896610729	0.885846864982513	0.885846864982513
25	0.83795251309168	0.299211652019777	0.634872871968766	0.837952513091681	0.46532294234268	0.634872871968766	0.837952513091681
25	0.922449638486288	0.684062265508103	0.859375957674812	0.86084369933887	0.684062265508103	0.859375957674812	0.86084369933887
25	0.728349911442915	0.60671757216511	0.742411003457431	0.728349911442915	0.0657152939649643	0.742411003457431	0.728349911442915
25	0.904193221602114	0.904193221602114	0.893970215811925	0.904193221602114	0.902253993961217	0.893970215811925	0.904193221602114
25	0.959076663616942	0.664917520294711	0.959076663616942	0.834354808858791	0.962799905063981	0.959076663616942	0.959076663616942
25	0.957273608664813	0.87329239894291	0.9383082343735	0.9383082343735	0.9383082343735	0.9383082343735	0.9383082343735
25	0.954084209765029	0.812440067748383	0.905627238021761	0.963871707680442	0.812440067748383	0.905627238021761	0.963871707680442
25	0.713166929738841	0.429530415889342	0.71316692973884	0.71316692973884	0.331521782446909	0.731490938296471	0.731490938296471
25	0.852063969906051	0.852063969906051	0.749706790352362	0.749706790352362	0.819296332113391	0.749706790352362	0.749706790352362
25	0.936750645150749	0.874073764726956	0.893710227494264	0.893710227494264	0.874073764726956	0.893710227494264	0.893710227494264
25	0.983654968667373	0.977845568975699	0.983654968667373	0.973456947489483	0.983654968667373	0.938042451160169	0.973456947489483
25	0.859424782626323	0.83707357871623	0.750256305150204	0.859424782626323	0.750256305150204	0.750256305150204	0.859424782626323
25	0.913173990330875	0.720504632680308	0.85171683562198	0.869327519025828	0.720504632680308	0.913173990330875	0.866512403780117
25	0.954078919965544	0.906314894511301	0.951344893837684	0.94673583215083	0.906314894511301	0.951344893837684	0.954078919965544
25	0.962819318724216	0.796439700532682	0.930408493249895	0.924202806476293	0.940811635281339	0.91954124235545	0.962819318724216
25	0.985672536639157	0.962088902551234	0.962088902551234	0.989910619140154	0.962088902551234	0.962088902551234	0.989910619140154
25	0.950695398141301	0.850130877931988	0.879263798148741	0.923653565870553	0.850130877931988	0.879263798148741	0.923653565870553
25	0.816815078088335	0.657143258707428	0.709299843694694	0.691068530701374	0.717746331847059	0.709299843694694	0.691068530701374
25	0.882385003859154	0.839365381096623	0.787514639069429	0.731404447994998	0.787514639069429	0.787514639069429	0.731404447994998
25	0.953892025709702	0.696454116868733	0.68058130447403	0.90847410499297	0.867204140254423	0.68058130447403	0.90847410499297
25	0.917749752196209	0.898924008250277	0.908340602398512	0.908340602398512	0.716729302215137	0.917749752196209	0.908340602398512
25	0.872270924188057	0.625817129084535	0.79897058922168	0.734984721181616	0.625817129084535	0.79897058922168	0.734984721181616
25	0.962837770780867	0.828228723005973	0.962837770780867	0.921854309164771	0.921854309164771	0.894287346637501	0.921854309164771
25	0.97841307972921	0.824248788491096	0.97841307972921	0.96806735580509	0.97841307972921	0.97841307972921	0.96806735580509
25	0.946798171903645	0.599250994324123	0.946798171903645	0.946798171903645	0.599250994324123	0.946798171903645	0.934775629065215
25	0.978332131654983	0.860122946419923	0.970453535880477	0.939961563485127	0.849651572036896	0.970453535880477	0.939961563485127
25	0.905373773508003	0.90990898254068	0.905373773508002	0.736092292262371	0.886486101134351	0.905373773508002	0.736092292262371
25	0.965478162505122	0.784675024768106	0.922054642829868	0.922054642829868	0.951437638242862	0.965478162505122	0.968720627302147
25	0.959279391460542	0.821263708743563	0.895126725847295	0.915123531340804	0.808995184213333	0.959279391460543	0.915123531340804
25	0.939539363620272	0.753250341526736	0.945220680058399	0.945220680058399	0.909844094058574	0.945220680058399	0.945220680058399
25	0.889901374217116	0.443339944809838	0.758253180473861	0.879651745796961	0.443339944809838	0.826739708882486	0.879651745796961
25	0.89095767702337	0.814605069382204	0.864223466444631	0.814605069382204	0.814605069382204	0.74961678381013	0.864223466444631
25	0.989459458659341	0.950678093975918	0.876289130514714	0.950678093975918	0.860955107751503	0.876289130514714	0.950678093975918
25	0.925990036758108	0.785436533606902	0.861915945433602	0.925990036758108	0.785436533606902	0.897304706781537	0.925990036758108
25	0.934219785951632	0.706463195356093	0.871460198921026	0.871460198921026	0.706463195356093	0.82951672518026	0.871460198921026
25	0.968214016474501	0.953206140853459	0.968214016474502	0.950963198733867	0.953206140853459	0.968214016474502	0.950963198733867
25	0.886791902493869	0.838839412400896	0.88179368053641	0.875584226615832	0.875584226615832	0.886791902493869	0.886791902493869
25	0.948030009041423	0.881251269558307	0.948030009041423	0.908175723640045	0.969071195104368	0.948030009041423	0.908175723640045
25	0.84479650208673	0.76191306896993	0.818514871276436	0.791070355941828	0.76191306896993	0.826723038142227	0.791070355941828
25	0.906121051643989	0.868040462807076	0.830957491192812	0.859911728944051	0.859418721076243	0.906121051643989	0.859911728944051
25	0.973094376074258	0.588347329595637	0.856770975270131	0.948131945822011	0.588347329595637	0.973094376074259	0.973094376074259
25	0.861848830579211	0.697018803726221	0.861848830579211	0.827461243622094	0.693061822963179	0.757075085426534	0.861848830579211
25	0.827197552661344	0.643408227032327	0.718927906374955	0.759500228025681	0.643408227032327	0.686591657113748	0.759500228025681
25	0.941103606343818	0.882618378439235	0.918125352286413	0.918125352286413	0.882618378439235	0.918125352286413	0.918125352286413
25	0.950239782127222	0.942742179010571	0.942742179010571	0.908523656779209	0.87118174816584	0.849207244783385	0.908523656779209
25	0.788888299199807	0.297272701045103	0.702069896384854	0.702069896384854	0.297272701045103	0.765694337757418	0.702069896384854
25	0.837080923914366	0.662276700691523	0.654723116363333	0.715586968312962	0.656749639868911	0.654723116363333	0.742857947219531
25	0.956861160254802	0.817801569008538	0.891643973132432	0.925946611645787	0.777965431249906	0.891643973132432	0.956861160254802
25	0.956452477271159	0.835497575254743	0.966996545874178	0.966996545874178	0.835497575254743	0.918330509861753	0.966996545874178
25	0.975533019077461	0.970084747149013	0.887464751680065	0.979916605764514	0.81991020342316	0.887464751680065	0.979916605764514
25	0.971953054655313	0.710774076919572	0.980790326364905	0.964933912159998	0.710774076919572	0.952298405605651	0.964933912159998
25	0.956812120907066	0.896554329768185	0.956812120907066	0.956812120907066	0.883653197863599	0.963019007236756	0.956812120907066
25	0.837420729932606	0.752984843669714	0.781684591365906	0.781684591365906	0.525777980491411	0.781684591365906	0.781684591365906
25	0.787632158533523	0.730823934121838	0.788189176171811	0.74282276902617	0.814341659408607	0.788189176171811	0.787632158533523
25	0.862915012233006	0.862915012233007	0.831568860078604	0.862915012233007	0.831568860078604	0.831568860078604	0.862915012233007
25	0.874332652185818	0.865279202556107	0.782769467332512	0.874332652185818	0.865279202556107	0.782769467332512	0.874332652185818
25	0.849606540462244	0.57967211302459	0.757063345441193	0.757063345441193	0.52904838416468	0.80632198095751	0.80632198095751
25	0.826904874269722	0.818268329818966	0.89806020504483	0.826904874269722	0.826904874269722	0.89806020504483	0.826904874269722
25	0.934382000861072	0.926818291945486	0.934382000861072	0.907022157023263	0.934382000861072	0.934382000861072	0.934382000861072
25	0.938155668019064	0.838368501926051	0.928012220564915	0.895493623286473	0.870420891324775	0.928012220564915	0.895493623286473
25	0.917200169758963	0.832873665983939	0.743649259711798	0.815138415428194	0.506029225709782	0.743649259711798	0.815138415428194
25	0.948139756057545	0.872025087915374	0.920278917237462	0.944966271753205	0.872025087915374	0.920278917237462	0.944966271753205
25	0.884387398475318	0.714880438962721	0.861176673394062	0.861176673394062	0.768504214143416	0.861176673394062	0.861176673394062
25	0.870439814018045	0.910194765405666	0.826020777744328	0.876130548969121	0.910194765405666	0.826020777744328	0.870439814018045
25	0.899674010789284	0.866764431009012	0.899674010789283	0.893873576200807	0.834960609011177	0.899674010789283	0.893873576200807
25	0.948904077973457	0.886327683336624	0.926470065759293	0.946869311393042	0.886327683336624	0.948904077973457	0.946869311393042
25	0.949411790254193	0.960836828549366	0.949411790254193	0.949411790254193	0.949411790254193	0.933476859721597	0.949411790254193
25	0.94441056326469	0.94441056326469	0.870614068531485	0.865607927445057	0.865607927445057	0.870614068531485	0.868072114782655
25	0.943980463909199	0.779127049335959	0.922738776533371	0.918579889461949	0.779127049335959	0.922738776533371	0.918579889461949
25	0.935717642125504	0.809674847140062	0.909964674881442	0.909964674881442	0.809674847140062	0.876431254807409	0.909964674881442
25	0.964970911528863	0.851200984965418	0.858488612158091	0.964970911528863	0.851200984965418	0.858488612158091	0.964970911528863
25	0.947331699907702	0.741519936667211	0.865326107950178	0.876591159455887	0.865326107950178	0.88402993938885	0.876591159455887
25	0.955583820601157	0.752330223309405	0.846747678637169	0.918869193998268	0.752330223309405	0.966359586014279	0.955583820601157
25	0.978496769278326	0.969967157393883	0.931066320106397	0.947217649069102	0.978496769278326	0.931066320106397	0.947217649069102
25	0.897225038994176	0.779106626694972	0.897225038994176	0.795070403100735	0.897225038994176	0.897225038994176	0.795070403100735
25	0.869430102537445	0.799613959225085	0.826382490847939	0.851960026050329	0.851960026050329	0.782884706246481	0.851960026050329
25	0.875152532142562	0.706160434657903	0.630913358690718	0.778646426171631	0.630913358690718	0.630913358690718	0.875152532142563
25	0.935958355736316	0.93022105171372	0.964071764397112	0.935958355736316	0.89029640123659	0.935958355736316	0.935958355736316
25	0.849776242541045	0.848401296733466	0.896990533040892	0.857005319190007	0.857005319190007	0.848401296733466	0.849776242541046
25	0.887773254507158	0.908088404309004	0.870352249989535	0.904880206537058	0.887773254507158	0.904880206537058	0.904880206537058
25	0.947671440905373	0.944161910692977	0.947671440905373	0.908398587124345	0.944161910692977	0.947671440905373	0.947671440905373
25	0.812126470591179	0.835326103130216	0.755081301992674	0.658955760260483	0.835326103130216	0.755081301992674	0.658955760260483
25	0.932148114214962	0.743597203320075	0.899308356870615	0.899308356870615	0.743597203320075	0.912397689222276	0.932148114214962
25	0.884693890801766	0.901503492714424	0.857010105584819	0.857010105584819	0.884693890801766	0.884693890801766	0.857010105584819
25	0.863919702063365	0.668822588889032	0.784522031769874	0.784522031769874	0.668822588889032	0.784522031769874	0.863919702063365
25	0.97190452620711	0.938068930584387	0.981519955592756	0.964830099887553	0.938068930584387	0.981519955592756	0.97190452620711
25	0.938094180147077	0.857221269232356	0.944059726452198	0.95240929670507	0.944059726452198	0.944059726452198	0.95240929670507
25	0.972921611322443	0.548977334516361	0.972921611322443	0.93263365928872	0.548977334516361	0.956448335314401	0.93263365928872
25	0.969318399922483	0.872797650349628	0.673341852676973	0.969318399922483	0.872797650349628	0.673341852676973	0.969318399922483
25	0.899117195161256	0.870688664439273	0.931329516223229	0.810832027046048	0.917378633556143	0.660569984730657	0.810832027046048
25	0.993324455280058	0.9429107220457	0.969922289868056	0.969922289868056	0.953449622994001	0.950554077262151	0.969922289868056
25	0.919909137494227	0.776718143890616	0.867721602349248	0.88086954851005	0.776718143890616	0.867721602349248	0.896703575635631
25	0.915394407293639	0.567666014634793	0.734077346459118	0.855317120089258	0.567666014634793	0.734077346459118	0.855317120089258
25	0.809784499413339	0.819286900803214	0.807034107836281	0.807034107836281	0.829101688262571	0.787672101936067	0.807034107836281
25	0.898100583942243	0.75329896340355	0.844545579729171	0.800342944633011	0.812791510680367	0.800342944633011	0.898100583942243
25	0.875853969926957	0.893758696214846	0.891015260067603	0.891015260067603	0.892588825115712	0.89097964193873	0.81803856606705
25	0.976841151960943	0.670828920888295	0.976841151960943	0.940165969521666	0.832722567985329	0.976841151960943	0.940165969521666
25	0.874469503727208	0.562997367966897	0.917526401407826	0.901605655513451	0.809064459257517	0.861179053960103	0.901605655513451
25	0.946047259854472	0.876477972738651	0.888953299484536	0.888953299484536	0.876477972738651	0.888953299484536	0.888953299484536
25	0.807345205671396	0.473323403603701	0.807345205671397	0.807345205671397	0.421318036746504	0.807345205671397	0.746192612501474
25	0.865323793573349	0.865323793573349	0.865323793573349	0.786916672622881	0.706925957277997	0.786916672622881	0.786916672622881
25	0.96179089682867	0.928337259731662	0.95982991157901	0.95982991157901	0.928337259731662	0.96179089682867	0.95982991157901
25	0.964784139818121	0.899693789274749	0.82427461907462	0.842161472197017	0.72211904724964	0.82427461907462	0.880744973544467
25	0.967164008050139	0.561657505792962	0.753337129254806	0.873761793128705	0.616023743693255	0.753337129254806	0.873761793128705
25	0.911655473653003	0.767755845946452	0.758479202950369	0.77616534439021	0.853957667790447	0.784028454794082	0.77616534439021
25	0.948083528774175	0.720557041707662	0.948083528774175	0.948083528774175	0.860626010714688	0.948083528774175	0.901993877488099
25	0.956782401455483	0.766706018612985	0.956782401455482	0.943916804577849	0.912746220224765	0.943916804577849	0.943916804577849
25	0.940946317951591	0.90614467282437	0.859911877532216	0.95519632866724	0.90614467282437	0.94094631795159	0.95519632866724
25	0.908670323094479	0.711764836035482	0.711764836035482	0.865950243932093	0.711764836035482	0.683098026884275	0.908670323094479
25	0.851379306105474	0.500108409443319	0.737739721542081	0.803544648406724	0.500108409443319	0.851379306105474	0.851379306105474
25	0.949695821991095	0.837799131237746	0.84540266998576	0.926429154242759	0.837799131237746	0.837799131237746	0.926429154242759
25	0.943818938454921	0.900482601685117	0.923427752402549	0.915702117272721	0.915702117272721	0.923427752402549	0.930928609537184
25	0.956140488517853	0.883492747243495	0.932758116358498	0.861498447733097	0.916485699698708	0.956140488517853	0.861498447733097
25	0.78931728349243	0.612650202180403	0.566603350912873	0.78931728349243	0.612650202180403	0.78931728349243	0.78931728349243
25	0.980704688275942	0.869636421679957	0.923826283652266	0.963630083707227	0.883011048787587	0.923957246524167	0.980704688275942
25	0.940029719204106	0.903517151531413	0.940029719204106	0.903322707359541	0.903517151531413	0.851551220712762	0.940029719204106
25	0.718513262419096	0.424314088874137	0.617131626210235	0.695690608920453	0.424314088874137	0.617131626210235	0.695690608920453
25	0.976685854142968	0.967066624643899	0.976685854142967	0.976685854142967	0.967066624643899	0.976685854142967	0.966359891526734
25	0.958853929894499	0.878409488891829	0.941153847115161	0.941153847115161	0.900974326518996	0.958853929894499	0.958853929894499
25	0.967652722346374	0.939940564007594	0.967652722346374	0.967652722346374	0.961383502420961	0.949820494033713	0.967652722346374
25	0.924902332238111	0.600695350780417	0.741252820418113	0.821471231375323	0.600695350780417	0.769882354952406	0.924902332238111
25	0.977720650626478	0.879934035741493	0.967784827870864	0.953439657858027	0.943892776808829	0.953439657858027	0.967784827870864
25	0.909372576320763	0.9333170612226	0.865736247174093	0.869419371468087	0.905986906798319	0.865736247174093	0.869419371468087
25	0.940350582746904	0.681213907623492	0.940350582746904	0.896967468180264	0.681213907623492	0.896967468180264	0.896967468180264
25	0.848107809770979	0.324441230101206	0.556926754494961	0.848107809770979	0.217330619238602	0.556926754494961	0.777068656547408
25	0.923767353464965	0.923767353464965	0.745242921284544	0.923767353464965	0.923767353464965	0.745242921284544	0.936240824005781
25	0.907131451702699	0.905242520602976	0.9071314517027	0.904544923867771	0.905242520602976	0.9071314517027	0.904544923867771
25	0.97252497573666	0.953952683361992	0.909871366945479	0.909871366945479	0.953952683361992	0.953952683361992	0.953952683361992
25	0.9947445093373	0.9947445093373	0.9947445093373	0.983660272429694	0.916142924662979	0.9947445093373	0.983660272429694
25	0.961682795722638	0.752679065916232	0.879210441221791	0.930529564136701	0.87164021983414	0.879210441221791	0.961682795722638
25	0.959929670782398	0.840824468060983	0.835622490970826	0.89321362709681	0.852215093285622	0.912446178278631	0.89321362709681
25	0.968497406560686	0.84022389703547	0.935849229646415	0.968497406560686	0.852057994523857	0.90006306697002	0.968497406560686
25	0.96615679727721	0.715055461730237	0.939368076473913	0.954122423035938	0.715055461730237	0.881202315512989	0.954122423035938
25	0.943176013470146	0.831078843270663	0.943176013470146	0.904016846269921	0.641319867172399	0.904016846269921	0.904016846269921
25	0.905741430927937	0.436994134644881	0.859331641758579	0.905741430927937	0.749076375507575	0.85936366392529	0.905741430927937
25	0.95970943925967	0.963853062559401	0.922939606625052	0.922939606625052	0.963853062559401	0.922939606625052	0.922939606625052
25	0.952561572317595	0.708746457917596	0.895767749017186	0.928098561044064	0.708746457917596	0.895767749017186	0.928098561044064
25	0.896744944683645	0.799681113590343	0.884689548983547	0.899951873879173	0.784471884006528	0.884689548983547	0.899951873879173
25	0.894661980344924	0.686817535454009	0.862355446334064	0.695012616406619	0.682204398143227	0.817191224592074	0.695012616406619
25	0.949409337375772	0.881781845041061	0.744093070170234	0.910211741975934	0.910211741975934	0.744093070170234	0.910211741975934
25	0.898314755851534	0.905697940225764	0.917015099223361	0.905697940225764	0.898951238579931	0.90035892615004	0.905697940225764
25	0.936913885290603	0.751515790917755	0.874208044058607	0.874208044058607	0.751515790917755	0.913743116337106	0.936913885290603
25	0.872723454589775	0.654927714609993	0.654927714609993	0.771243433857517	0.654927714609993	0.654927714609993	0.771243433857517
40	0.962048062659178	0.875548992610236	0.946814289778442	0.946814289778442	0.946814289778442	0.928187304552825	0.946814289778442
40	0.976920666064117	0.976920666064117	0.968879029067216	0.968879029067216	0.968879029067216	0.960273799463168	0.968879029067216
40	0.950308921131767	0.950308921131767	0.936087935291208	0.936087935291208	0.911308371837775	0.936087935291208	0.936087935291208
40	0.935808539989499	0.717354483740596	0.717354483740596	0.903730194378147	0.717354483740596	0.717354483740596	0.903730194378147
40	0.912482728400611	0.872569498509434	0.927234827480323	0.887483373515922	0.885312135481502	0.782910393205706	0.887483373515922
40	0.927778912934118	0.751585085924752	0.886362204796788	0.886362204796788	0.751585085924752	0.895183046664924	0.886362204796788
40	0.910150596191711	0.674821031367771	0.775642605754013	0.831037357389404	0.895941058681368	0.775642605754013	0.895941058681368
40	0.942865946245612	0.857037283874746	0.950466939959906	0.942987033509695	0.857037283874746	0.959942116699991	0.942865946245611
40	0.908288084609883	0.909546746956437	0.895983410965792	0.895983410965792	0.919763486649794	0.895983410965792	0.895983410965792
40	0.940387332335686	0.863662688066587	0.888117123444218	0.913712865815886	0.92832958392829	0.920397278440201	0.913712865815886
40	0.900822377447008	0.878792454436045	0.878792454436045	0.896007361900412	0.896007361900412	0.863722274561996	0.896007361900412
40	0.973227274531425	0.946892003959246	0.944472645212599	0.976584447359146	0.950039959424184	0.973227274531425	0.973227274531425
40	0.969015428296095	0.927155886954967	0.875507746545213	0.973246213315037	0.902957657922904	0.875507746545213	0.973246213315037
40	0.946498317639282	0.816320043034073	0.844723903042205	0.920495045091006	0.793912846481112	0.844723903042205	0.920495045091006
40	0.96050465908363	0.964026380206611	0.96050465908363	0.96050465908363	0.964026380206611	0.957965994965763	0.96050465908363
40	0.970095412222402	0.920924024340171	0.941324754524537	0.965840262407668	0.920924024340171	0.941324754524537	0.970095412222401
40	0.932285577835572	0.864352013709203	0.828820136544051	0.859197607900259	0.864352013709203	0.859197607900259	0.859197607900259
40	0.975833016782055	0.900813972806639	0.948747789085629	0.955865425711681	0.900813972806639	0.948747789085629	0.955865425711681
40	0.983347307634733	0.741761051115094	0.87468588900821	0.975739339335562	0.545151552814545	0.970043809319887	0.975739339335562
40	0.942323129408346	0.916831365240962	0.942323129408346	0.941116360387595	0.819273987132039	0.947657017420955	0.941116360387595
40	0.899753190074936	0.95625859523792	0.852515602918092	0.852515602918092	0.942922381283707	0.852515602918092	0.852515602918092
40	0.886037766778686	0.737459625423304	0.861031144138678	0.859465760220242	0.737459625423304	0.861031144138678	0.893662253049208
40	0.957093426491971	0.879480565667203	0.879480565667203	0.940995502188415	0.957093426491971	0.850901080117399	0.940995502188415
40	0.970916354645908	0.960007565713198	0.970916354645908	0.947085264229147	0.899737526554509	0.947085264229147	0.955450009311259
40	0.934748308406518	0.934748308406518	0.91173926625319	0.91173926625319	0.91173926625319	0.934748308406518	0.91173926625319
40	0.952456642289708	0.952456642289708	0.945979630455101	0.949098534513953	0.945979630455101	0.945979630455101	0.949098534513953
40	0.960860378552198	0.845934935433726	0.903215544112709	0.932200358519586	0.851821292729811	0.947799918523393	0.932200358519586
40	0.939824759967637	0.954560409495835	0.925552360843566	0.939824759967637	0.962459771466738	0.939824759967637	0.912184165673511
40	0.919536333596588	0.850872232725063	0.855405300765617	0.855405300765617	0.855405300765617	0.855405300765617	0.894643043949498
40	0.89149604023641	0.42602185751206	0.775209912956284	0.775209912956284	0.610746472109966	0.891496040236411	0.830688801227176
40	0.974688467154074	0.982640959083935	0.974688467154073	0.931655080833054	0.96233717514597	0.974688467154073	0.931655080833054
40	0.942405909281946	0.912455261177173	0.912455261177173	0.876776634431769	0.915502914917102	0.912455261177173	0.876776634431769
40	0.982696086333048	0.96159351698521	0.936538283224714	0.96159351698521	0.98435384177062	0.955032763549878	0.96159351698521
40	0.940413489686106	0.927973339146092	0.878682594637206	0.915586184062688	0.940413489686106	0.896602491879398	0.924114737531955
40	0.978434416243663	0.929307852923163	0.953654789335191	0.961419358097554	0.915126686515663	0.930667379096732	0.978434416243663
40	0.833652069432733	0.780181268099248	0.841064595105976	0.793095419380122	0.832553459268432	0.841064595105976	0.793095419380122
40	0.964085377159277	0.948299327754029	0.948397912421631	0.948299327754029	0.948299327754029	0.909332240578422	0.948397912421631
40	0.971321781026047	0.971321781026047	0.965817392882689	0.95114810903703	0.971321781026047	0.965817392882689	0.95114810903703
40	0.94624483806828	0.97094691164775	0.913375173518509	0.946244838068281	0.924447275754072	0.946244838068281	0.9636228330172
40	0.974201638072438	0.959028682594044	0.974201638072438	0.969431067706303	0.974201638072438	0.974201638072438	0.969431067706303
40	0.898569812984316	0.686067117535843	0.686067117535843	0.841029230718625	0.686067117535843	0.729962805431021	0.841029230718625
40	0.979088981624566	0.824266381925453	0.963891621204661	0.979787728185995	0.799534885593431	0.979088981624565	0.979088981624565
40	0.940801954167228	0.850810417229412	0.935504113462415	0.938169557974856	0.849571699948296	0.919125628771441	0.938700040227609
40	0.933762635642083	0.933762635642083	0.925878432969557	0.925878432969557	0.938071475358673	0.925878432969557	0.925878432969557
40	0.954874844579625	0.91042400734572	0.954874844579625	0.91140237858886	0.911027127154523	0.954874844579625	0.954874844579625
40	0.972594032689884	0.933216741740365	0.940675330954326	0.954970402955183	0.902765012611182	0.940675330954326	0.964654595793092
40	0.96436276814949	0.96436276814949	0.922058692233457	0.957270113867793	0.925747109479497	0.91725929360299	0.91725929360299
40	0.962816431396482	0.927827352851016	0.927827352851016	0.935605355671063	0.927827352851016	0.935605355671063	0.935605355671063
40	0.975254343444143	0.952121943550839	0.964378636485384	0.964378636485384	0.911035362106014	0.964378636485384	0.964378636485384
40	0.989759210058868	0.948690300929865	0.948690300929865	0.984156626624916	0.917175640142685	0.948690300929865	0.984156626624916
40	0.954613447565682	0.868743244073363	0.953000511260777	0.911713325359127	0.933873869910511	0.954613447565682	0.911713325359127
40	0.946439790875003	0.834979244358509	0.895793304167275	0.895793304167275	0.74718287831987	0.946439790875003	0.946439790875003
40	0.910025750721935	0.610228450312273	0.817978842958686	0.87199187916328	0.644077285425873	0.817978842958686	0.87199187916328
40	0.925029018633004	0.925029018633004	0.925029018633004	0.874944296209988	0.925029018633004	0.925029018633004	0.925029018633004
40	0.891628293021279	0.836601126462683	0.82531908590739	0.900709067509064	0.82531908590739	0.900709067509064	0.900709067509064
40	0.913684946902229	0.954117141345727	0.889778711125322	0.845194960165322	0.883676700279452	0.913684946902229	0.845194960165322
40	0.968432675593884	0.905217509753393	0.978048034702701	0.960768838512992	0.879309926839792	0.963676642927486	0.963676642927486
40	0.976201252466536	0.845608874220382	0.961457629345888	0.966512045112776	0.845608874220382	0.976201252466536	0.966512045112776
40	0.982891289250622	0.949099576490208	0.982891289250622	0.982891289250622	0.949099576490208	0.982891289250622	0.983659152919578
40	0.970179171906631	0.90376452599462	0.949204337577799	0.949204337577799	0.900570939785505	0.949204337577799	0.970179171906631
40	0.973756750047061	0.904289092986942	0.937895743962498	0.973756750047061	0.838518407197868	0.961269328643845	0.973756750047061
40	0.985658639181578	0.979073014257743	0.9667243808662	0.987913765460747	0.972400220009709	0.985658639181578	0.987913765460747
40	0.978037680163219	0.881755831831282	0.981116663020194	0.978037680163219	0.881755831831282	0.9410629191383	0.970170109068598
40	0.932113677318862	0.715941680342221	0.932113677318863	0.932113677318863	0.932113677318863	0.908462795472633	0.908462795472633
40	0.969650330157635	0.945762611168762	0.927485848971837	0.972876817260344	0.972876817260344	0.972876817260344	0.972876817260344
40	0.997362445101424	0.979135979451604	0.995072430043191	0.995072430043191	0.966789193291988	0.995072430043191	0.995072430043191
40	0.98494502586034	0.985328559904758	0.985328559904758	0.976638182005797	0.985328559904758	0.985328559904758	0.976638182005797
40	0.949410156279756	0.812415257898768	0.904973475299419	0.904973475299419	0.777926997954503	0.904973475299419	0.904973475299419
40	0.967967518619489	0.975342199261706	0.95729433375932	0.975342199261706	0.931903818757447	0.95729433375932	0.975342199261706
40	0.957282133261644	0.892608017023685	0.892608017023685	0.958576779383102	0.878380412702998	0.892608017023685	0.958576779383102
40	0.87507822147941	0.80323256747899	0.707046945791803	0.851155013895951	0.712505994896448	0.79755231625412	0.851155013895951
40	0.941204449971162	0.923949443477167	0.912190586142364	0.923949443477167	0.872520147901147	0.923949443477167	0.923949443477167
40	0.982444170527149	0.971275428420376	0.97641558710946	0.97641558710946	0.971275428420376	0.982444170527148	0.982444170527148
40	0.965350645797825	0.913578322752417	0.926926677968805	0.926926677968805	0.868188506166846	0.919208147456814	0.926926677968805
40	0.949016291977029	0.946855685755954	0.945205045896355	0.924542210727451	0.92792681139383	0.965677229904748	0.939619010649998
40	0.958172593311445	0.956664124118065	0.958172593311445	0.910965867139553	0.922360269860725	0.940467828732454	0.931022040162733
40	0.939287734313972	0.742997081390535	0.852336271224631	0.898906073049791	0.852336271224631	0.898906073049791	0.898906073049791
40	0.886241377779655	0.651722389592889	0.886241377779655	0.842443984132741	0.650554163324757	0.886241377779655	0.842443984132741
40	0.876655451748419	0.824704902656544	0.834845686852082	0.834845686852082	0.888347938916969	0.834845686852082	0.834845686852082
40	0.923433661179694	0.666577095074983	0.901387285875766	0.87807138822941	0.784855223494439	0.87807138822941	0.87807138822941
40	0.969804155822646	0.828335848938845	0.969804155822646	0.977568391931412	0.970037168751015	0.95043750518395	0.977568391931412
40	0.956613460695812	0.647472690113125	0.946025420447128	0.932398450082237	0.694520058705978	0.946025420447128	0.932398450082237
40	0.959614867264972	0.902170012894471	0.936139344006344	0.910079442020814	0.890523951986409	0.910079442020814	0.936139344006344
40	0.960994152006545	0.863212326768269	0.95223498669405	0.95223498669405	0.887683443435976	0.95223498669405	0.95223498669405
40	0.954703084476997	0.965369044343801	0.971021890109983	0.971021890109983	0.965369044343801	0.971021890109983	0.971021890109983
40	0.951211902175285	0.965991505752711	0.924148306922349	0.924148306922349	0.951211902175285	0.924148306922349	0.924148306922349
40	0.990490586855759	0.973675867353072	0.990490586855759	0.987502349099282	0.990490586855759	0.990490586855759	0.990490586855759
40	0.927516259993771	0.958050095968636	0.946059232534681	0.891381768291691	0.952607054676897	0.96514758858101	0.946059232534681
40	0.908830799821876	0.867616821930341	0.81402680477927	0.869752270900138	0.81402680477927	0.81402680477927	0.869752270900138
40	0.981073725510441	0.948272724769313	0.981073725510441	0.981073725510441	0.830313691398495	0.978905318619277	0.981073725510441
40	0.924809929620007	0.674421865168195	0.902822563467233	0.919571310237469	0.674421865168195	0.894609404698339	0.919571310237469
40	0.91577863057634	0.818707322910829	0.843008188580058	0.887949371563351	0.843008188580058	0.887949371563351	0.887949371563351
40	0.957214606615181	0.934759000653282	0.903345272976643	0.934759000653282	0.878079563859513	0.948204415164492	0.934759000653282
40	0.963051433327223	0.960116374461265	0.969826069191525	0.951157449215643	0.960116374461265	0.963051433327223	0.967531156169375
40	0.98714192809628	0.966290511788384	0.928539414995533	0.928539414995533	0.928539414995533	0.890182450577349	0.928539414995533
40	0.903152086924236	0.873255126170705	0.909614349196164	0.873255126170705	0.909614349196164	0.909614349196164	0.873255126170705
40	0.971983050290196	0.961576989467378	0.934824622460242	0.934824622460242	0.932919516523871	0.934824622460242	0.950400746493889
40	0.905275157151858	0.868857808060517	0.89673710207305	0.883707298599426	0.868857808060517	0.883707298599426	0.883707298599426
40	0.933295360619112	0.88389488163334	0.926730071467245	0.909847716022679	0.925644015224968	0.882984015031631	0.894020947846006
40	0.955845682214455	0.831587358347515	0.891430851394838	0.923294009951358	0.831587358347515	0.927906771489003	0.923294009951358
40	0.942975578126489	0.921353367073298	0.928091406112071	0.940268807512144	0.910098829447047	0.928091406112071	0.940268807512144
40	0.937433229134858	0.792923075719899	0.937433229134859	0.947610597312744	0.925012082118022	0.937433229134859	0.923671785878268
40	0.976992065498007	0.883229959563009	0.917500105348712	0.963009413462703	0.927188590295413	0.917500105348712	0.963009413462703
40	0.986076309171073	0.951370145520078	0.957005619885234	0.957005619885234	0.929565204544561	0.957005619885234	0.976050475411675
40	0.966768328306149	0.946427352335256	0.966768328306149	0.973842708751448	0.960437531790004	0.966768328306149	0.973842708751448
40	0.954815482268587	0.954815482268587	0.954815482268587	0.946557456072678	0.932906083101224	0.954815482268587	0.946557456072678
40	0.902585669507663	0.750140637754487	0.86051221499297	0.864131203923939	0.750140637754487	0.864131203923939	0.864131203923939
40	0.972087866559634	0.925417000652511	0.925417000652511	0.925417000652511	0.898338032024572	0.925417000652511	0.925417000652511
40	0.927454457534965	0.74820991043378	0.816701533434808	0.816701533434808	0.781035840940768	0.816701533434808	0.816701533434808
40	0.972408636887319	0.976535486630074	0.972408636887319	0.962025573117292	0.972408636887319	0.972408636887319	0.962025573117292
40	0.917803264992973	0.908806964043368	0.892575356267962	0.920246601442324	0.920246601442324	0.90256282526605	0.920246601442324
40	0.976263729683854	0.962754796877092	0.962754796877092	0.956333772068751	0.959164129483436	0.962754796877092	0.962754796877092
40	0.977615637758242	0.940974628515015	0.91868385964502	0.940974628515015	0.84926555871885	0.957790460237388	0.940974628515015
40	0.966528751017871	0.926019999275951	0.95776486221804	0.977269776385919	0.940855574791821	0.972326330634244	0.966115289229409
40	0.885266094340703	0.858585802635928	0.802930743786972	0.914691972286458	0.802930743786972	0.802930743786972	0.914691972286458
40	0.90918819194988	0.822372965898124	0.90918819194988	0.887450433843429	0.78497359104352	0.887450433843429	0.887450433843429
40	0.911616767837058	0.911616767837059	0.654345201302881	0.835068041986623	0.838907216831566	0.654345201302881	0.871624963093396
40	0.981024036748508	0.873227695434747	0.927936609987487	0.950327080421978	0.896509076627348	0.933836042803056	0.980514493275493
40	0.930278094778156	0.864123805283803	0.854508976967041	0.854508976967041	0.854508976967041	0.854508976967041	0.899038053700887
40	0.943568990358951	0.943568990358951	0.8911011788472	0.8911011788472	0.843795128748344	0.8911011788472	0.943568990358951
40	0.937776268764011	0.921174603511394	0.921174603511394	0.921174603511394	0.831558989930228	0.937776268764011	0.921174603511394
40	0.949148479800493	0.791211594110324	0.854965978367248	0.854965978367248	0.851491955580736	0.854965978367248	0.854965978367248
40	0.949593848017307	0.944836218943453	0.949593848017307	0.949593848017307	0.944928481264145	0.949593848017307	0.944836218943453
40	0.88759433671307	0.914010451998197	0.887021770163411	0.887594336713069	0.887594336713069	0.887021770163411	0.887594336713069
40	0.899266545607488	0.865068733477765	0.897336039080346	0.875188817829475	0.896878070407234	0.903006197792576	0.875188817829475
40	0.98612222584075	0.93266002440376	0.98612222584075	0.971838457594743	0.98254181002848	0.951479571902412	0.971838457594743
40	0.932772560490356	0.839509201682455	0.839509201682455	0.952304205703237	0.839509201682455	0.839509201682455	0.952304205703237
40	0.911169506124871	0.854918774344168	0.854918774344168	0.88614460470912	0.864163365484863	0.88614460470912	0.88614460470912
40	0.932144622587487	0.863932253909936	0.907053599563972	0.894695583350353	0.863639636746426	0.906869285070401	0.906869285070401
40	0.972936092307075	0.902244679025817	0.961762556508751	0.969956204516239	0.902244679025817	0.95888663378483	0.969956204516239
40	0.951086062043559	0.917824880853814	0.951086062043559	0.928142777465496	0.917824880853814	0.951086062043559	0.928142777465496
40	0.950259713266308	0.913783878229963	0.957145200100876	0.968600326196972	0.913783878229963	0.957145200100876	0.968600326196972
40	0.907857360534046	0.907857360534046	0.851658042525945	0.907857360534046	0.851658042525945	0.851658042525945	0.899844488863675
40	0.966449497090112	0.814747318436149	0.943097858113114	0.959540858425049	0.966449497090112	0.966449497090112	0.959540858425049
40	0.974451764744921	0.61063395722995	0.956433392610347	0.956433392610347	0.61063395722995	0.956433392610347	0.956433392610347
40	0.919911761871079	0.876938074194367	0.889363875822749	0.876938074194367	0.889363875822749	0.889363875822749	0.889363875822749
40	0.951219628227641	0.859094362838992	0.900904129740992	0.900904129740992	0.890955585772192	0.900904129740992	0.900904129740992
40	0.975244501871521	0.929436348855586	0.945712295043249	0.950386799489566	0.950386799489566	0.950386799489566	0.97524450187152
40	0.837128705467536	0.660990889497199	0.837128705467536	0.855189608323555	0.813221548936961	0.837128705467536	0.855189608323555
40	0.918637081228325	0.904734746794892	0.904734746794892	0.891341841200102	0.918637081228325	0.904734746794892	0.918637081228325
40	0.88263730197467	0.907409892226464	0.870365429847262	0.897263766004438	0.907409892226464	0.870365429847262	0.897263766004438
40	0.960915334011315	0.959329359615943	0.926263102097461	0.926263102097461	0.959329359615943	0.933342378054236	0.926263102097461
40	0.963507203796583	0.901821869379176	0.963507203796583	0.954976539599278	0.963507203796583	0.963507203796583	0.954976539599278
40	0.890880609898364	0.887831312191408	0.880179710232963	0.893707782575923	0.845524753313578	0.867344423093216	0.893707782575923
40	0.876403151648487	0.832239735758791	0.832239735758791	0.872221629812255	0.78998072917082	0.863466672296165	0.872221629812255
40	0.927048181518992	0.843929449088607	0.843929449088607	0.901453447814607	0.783782072842822	0.843929449088607	0.901453447814607
40	0.96755116175238	0.957455272274691	0.927624620889925	0.961511001919179	0.957455272274691	0.960638685681299	0.96755116175238
40	0.963343393924188	0.87112774396091	0.92967175881089	0.929975248001743	0.949844237999982	0.92967175881089	0.963343393924189
40	0.982210202139971	0.937991307966873	0.975569797781966	0.937991307966873	0.965699969052287	0.965699969052287	0.937991307966873
40	0.967494413850141	0.9691959373234	0.944893986013299	0.973304231396829	0.969056506567645	0.952569307288351	0.973304231396829
40	0.943479441947319	0.80901541980147	0.878158356661979	0.938703326057913	0.920144363148609	0.915850142692282	0.938703326057913
40	0.979359343130813	0.986539260131364	0.986539260131364	0.979359343130813	0.981689782351071	0.979359343130813	0.986539260131364
40	0.839063279473519	0.839499464175361	0.847286007033317	0.862139009745684	0.724347191954962	0.847286007033317	0.839063279473519
40	0.947340890729026	0.868125254862944	0.922929228760458	0.939583439136624	0.888959929444877	0.939583439136624	0.939583439136624
40	0.953780109462495	0.772709625743689	0.934145203141849	0.935543711956239	0.772709625743689	0.935543711956239	0.935543711956239
40	0.988529771106996	0.944161929942993	0.988529771106996	0.988529771106996	0.96935256782176	0.988529771106996	0.988529771106996
40	0.93584920809099	0.93584920809099	0.770429875202564	0.862658237472233	0.868111294490562	0.902599674336618	0.862658237472233
40	0.869255081496315	0.850617206418083	0.867089968870529	0.867767539795219	0.864555466715782	0.864555466715782	0.867191563883834
40	0.96355187697542	0.96355187697542	0.914048952746057	0.956863507645163	0.96355187697542	0.932577948223847	0.938471758740585
40	0.981847343221629	0.886263339314425	0.948203506267612	0.957683235189607	0.923355792060169	0.923355792060169	0.981847343221629
40	0.981870384122085	0.981870384122085	0.974068069209277	0.966586617000315	0.981870384122085	0.981870384122085	0.981870384122085
40	0.961980342546639	0.950507749983642	0.950507749983642	0.950507749983642	0.939041448240194	0.950507749983642	0.950507749983642
40	0.988804919686895	0.979593841778766	0.973736009713533	0.973736009713533	0.979593841778766	0.973736009713533	0.973736009713533
40	0.964459220536678	0.962324339018557	0.891845589918527	0.962324339018557	0.922278346231462	0.891845589918527	0.962324339018557
40	0.930845978582149	0.69372430568241	0.863468286759193	0.910869812747315	0.796100335024707	0.863468286759193	0.910869812747315
40	0.890389053297538	0.825643781861331	0.792535438657432	0.852937084165223	0.83328001910634	0.890389053297538	0.893251021651733
40	0.916198241919948	0.939629258041171	0.95378168067948	0.938508406391883	0.939629258041171	0.95378168067948	0.938508406391883
40	0.936481795305573	0.852152929107286	0.852152929107286	0.890908665413999	0.852152929107286	0.890908665413999	0.890908665413999
40	0.970011293772124	0.982552891453048	0.951202933462742	0.954443960123158	0.936892724548904	0.951202933462742	0.954443960123158
40	0.946115766736255	0.929737544850544	0.917262344977946	0.946115766736255	0.913332138997728	0.917262344977946	0.946115766736255
40	0.979419887254737	0.917360591573144	0.985770242913382	0.974281711710275	0.932024926402347	0.979419887254737	0.985770242913382
40	0.909700069305476	0.853330973498532	0.887567058893854	0.920200360306101	0.811950040108236	0.920200360306101	0.929505594477547
40	0.946069310658703	0.951140716093641	0.939878876874902	0.936373009436299	0.946069310658703	0.926486189871634	0.951674558697939
40	0.826250333201401	0.709706924006846	0.826250333201401	0.774371688383063	0.826250333201401	0.826250333201401	0.774371688383063
40	0.972267517891068	0.984825607604953	0.96436518992963	0.946808379081508	0.954952286468268	0.960127720235197	0.953871338701986
40	0.983800313833072	0.974427976062081	0.960514940476509	0.979204711533611	0.975947547735711	0.960514940476509	0.979204711533611
40	0.92645655481806	0.833493771150335	0.92645655481806	0.911556274179877	0.833493771150335	0.839793706343514	0.909046512047187
40	0.893738232590387	0.810757917281623	0.825165338060497	0.857190571412433	0.824839854288597	0.825165338060497	0.857190571412433
40	0.955224936591544	0.938397290173545	0.914677293441844	0.914677293441844	0.914677293441844	0.914677293441844	0.914677293441844
40	0.838896633627901	0.806925833253727	0.80653869655068	0.838896633627901	0.806221575763899	0.838896633627901	0.838896633627901
40	0.909849175842673	0.833420231348595	0.881516915273309	0.834249885467844	0.863635912996981	0.866687083796441	0.834249885467844
40	0.946002326889131	0.912465912131886	0.912465912131886	0.904080814918601	0.955515197999254	0.946002326889131	0.904080814918601
40	0.928797551526901	0.888375472822038	0.928797551526901	0.928797551526901	0.88920833243639	0.928797551526901	0.928797551526901
40	0.954065438193839	0.954065438193839	0.954065438193839	0.954065438193839	0.954065438193839	0.932681096719127	0.932751619395434
40	0.902988110896767	0.8416391384514	0.884506936795794	0.861909348934845	0.861909348934845	0.918915219152936	0.878214928533388
40	0.96097116010117	0.906182829176863	0.954122591129761	0.954122591129761	0.957246634153049	0.932861198747828	0.954122591129761
40	0.969635562601527	0.969635562601527	0.958945876069482	0.967173219270534	0.958945876069482	0.967173219270534	0.967173219270534
40	0.970607802209534	0.946024343039079	0.938465040716093	0.985226381862763	0.943452805679032	0.938465040716093	0.970607802209534
40	0.978352206647998	0.933018250671238	0.943001952611334	0.943001952611334	0.943001952611334	0.943001952611334	0.943001952611334
40	0.941224261873471	0.942170707713618	0.944208853146308	0.9299170020064	0.942681220314254	0.944208853146308	0.941224261873471
40	0.97827426258866	0.867881833549752	0.974044651576316	0.948075826221174	0.867881833549752	0.974044651576316	0.948075826221174
40	0.974109883435901	0.974109883435901	0.965783403660245	0.965783403660245	0.87734434345646	0.965783403660245	0.965783403660245
40	0.846491778094814	0.803175733345028	0.838646215833404	0.794270632482084	0.843430753707116	0.838646215833404	0.794270632482084
40	0.923523558337975	0.828494345538907	0.923630861103216	0.923630861103216	0.935857674945633	0.923630861103216	0.923630861103216
40	0.953615947497702	0.920134463127636	0.939313627643721	0.952657985588675	0.937595913140804	0.939313627643721	0.952657985588675
40	0.979515195950774	0.980157326581573	0.982632805568782	0.980818817823198	0.891413588525664	0.979312610858564	0.980818817823198
40	0.932686000962147	0.932686000962147	0.932686000962147	0.890338650005181	0.932686000962147	0.913223659882013	0.890338650005181
40	0.984761269546886	0.855410138662735	0.984761269546886	0.96617985805699	0.855410138662735	0.96617985805699	0.984761269546886
40	0.978434005492346	0.935948078393799	0.909452810715537	0.978434005492346	0.907616885715065	0.909452810715537	0.978434005492346
40	0.922835914151791	0.838475779354668	0.838475779354668	0.897022093061681	0.859724621573469	0.863689103715444	0.897022093061681
40	0.937882822349035	0.851689249019576	0.851689249019576	0.917487014716815	0.874896632609253	0.840127619647849	0.917487014716815
40	0.957203243620721	0.927741128096381	0.944263161061498	0.944263161061498	0.944263161061498	0.957203243620721	0.957203243620721
40	0.979697840562467	0.972302254794359	0.890899026869613	0.931860499347321	0.971149489633528	0.931860499347321	0.957040373355719
40	0.961021465092939	0.948101181717719	0.911367080905212	0.92165458150715	0.847610437186888	0.873289252867317	0.92165458150715
40	0.973891767694726	0.941992847437353	0.949562788333711	0.966840844937212	0.933562649339285	0.973891767694726	0.973891767694726
40	0.932148427022399	0.832609101684662	0.868330591980745	0.92215690413888	0.825771938549047	0.928578976489482	0.92215690413888
40	0.962564414479465	0.859286064440407	0.900885159905964	0.930944974078986	0.859286064440407	0.900885159905964	0.930944974078986
40	0.981014060931024	0.925452147491666	0.961170795414304	0.984967401750901	0.856570729022277	0.963000090461235	0.963000090461235
40	0.901092758304814	0.73371583918503	0.856428311664824	0.875689097547116	0.846048301681238	0.880877744527227	0.880877744527227
40	0.921597883666426	0.805525370374319	0.877927996092677	0.903921824042315	0.805525370374319	0.900792336918664	0.921597883666426
40	0.963829238976074	0.920693777598384	0.880226423459533	0.911309998631715	0.907292062679082	0.880226423459533	0.934956822676745
40	0.863783095313895	0.657445747053822	0.758437131897769	0.805047084753914	0.542020292505412	0.805047084753914	0.881128815785202
40	0.935837163450578	0.925241675401304	0.871879588584667	0.925241675401304	0.925241675401304	0.871879588584667	0.925241675401304
40	0.925112146192128	0.931277409890933	0.829523160840939	0.89651037876038	0.925112146192127	0.829523160840939	0.925112146192127
40	0.960540477829161	0.960540477829161	0.960540477829161	0.951797752513886	0.910479419137454	0.954724445995676	0.951797752513886
40	0.881966987952726	0.771697452080859	0.806937049601351	0.881060038826425	0.784114704376033	0.806937049601351	0.881060038826425
40	0.935729636272361	0.740507471072238	0.822683992403711	0.913387280154354	0.656419023475284	0.857256538281063	0.913387280154354
40	0.940626134202256	0.81899288392078	0.802232633646813	0.905734209881251	0.905734209881251	0.905734209881251	0.940626134202256
40	0.965756987372641	0.938764967446399	0.938764967446399	0.944663819004598	0.893250795870373	0.912474791789601	0.944663819004598
40	0.94555441635572	0.796168570064272	0.91729531637049	0.926799302180791	0.796168570064272	0.895542115096518	0.926799302180791
40	0.905923846855364	0.930844646376206	0.900009320432227	0.879980667190828	0.867913111227179	0.879980667190828	0.867913111227179
40	0.912318603656984	0.683300159080589	0.88923147196201	0.912318603656984	0.568934253102134	0.912318603656984	0.912318603656984
40	0.934162706614482	0.895463443106962	0.895463443106962	0.895463443106962	0.866049324936849	0.895763311738623	0.895463443106962
40	0.969922056330554	0.958954201606584	0.97221393519228	0.944697594573969	0.954822015473049	0.944697594573969	0.944697594573969
40	0.868391117297816	0.840166939653176	0.868391117297816	0.894717194816489	0.868391117297816	0.868391117297816	0.868391117297816
40	0.985806305007913	0.939577647645903	0.985806305007913	0.975909225127427	0.979555421613503	0.985806305007913	0.985806305007913
40	0.883237696983239	0.899260573413152	0.886449206963723	0.88323769698324	0.899260573413152	0.886449206963723	0.88323769698324
40	0.954312736867284	0.951078654484911	0.955004037556533	0.954142449778133	0.916554910426699	0.955004037556533	0.954142449778133
40	0.943060178378095	0.812363476600819	0.927879403033605	0.936380901256438	0.927879403033605	0.927879403033605	0.936380901256438
40	0.945209236051762	0.945209236051763	0.856879031575505	0.935583299568588	0.827303829049525	0.856879031575505	0.945209236051763
40	0.964604339530548	0.936974793599053	0.904820390896418	0.904820390896418	0.904820390896418	0.904820390896418	0.904820390896418
40	0.978788195272067	0.937219172862287	0.94016838525396	0.94016838525396	0.937219172862287	0.955530706835016	0.955530706835016
40	0.995631931212887	0.963794094592732	0.995631931212887	0.97826945446317	0.992230770775363	0.98662147551083	0.98662147551083
40	0.932708122162989	0.894881861186053	0.910333347707821	0.932708122162989	0.890262226756846	0.917196989605071	0.932708122162989
40	0.982514605257037	0.923155425767	0.968418340094452	0.982514605257037	0.923155425767	0.968418340094452	0.982514605257037
40	0.950121593711527	0.950121593711527	0.950121593711527	0.953972469045557	0.950121593711527	0.950121593711527	0.953972469045557
40	0.920188466121556	0.913689901891253	0.900757400036821	0.869580021165688	0.766684486322739	0.920188466121556	0.869580021165688
40	0.971155436790778	0.971155436790778	0.971155436790778	0.951589438356264	0.971155436790778	0.878727197725211	0.951589438356264
40	0.981520842490926	0.802723515106883	0.944026577525852	0.966383412820283	0.915657178311636	0.966462809770246	0.981974688538411
40	0.964407148116075	0.760616591836138	0.919671728267307	0.901014502509617	0.799593251700552	0.9507705505305	0.953122433831698
40	0.968675163710519	0.812625677590829	0.894574921584669	0.956030388944468	0.874208728127788	0.869968283887729	0.968675163710518
40	0.9224777801959	0.822114130728086	0.867824418176188	0.883937558534542	0.842064780867136	0.819590454121955	0.883937558534542
40	0.952084715005307	0.949658990650304	0.914409007720815	0.923939367414845	0.884574660069616	0.878179704170266	0.923939367414845
40	0.984378248219706	0.980366098620106	0.984378248219706	0.986595832702456	0.980366098620106	0.984378248219706	0.986595832702456
40	0.964780675926492	0.943188597443548	0.915324479594407	0.920517982394898	0.941787210267473	0.915324479594407	0.920517982394898
40	0.949178056173116	0.836505117330266	0.910458208871171	0.926383596971442	0.836505117330266	0.896170612878068	0.926383596971442
40	0.94147041456083	0.929927769575128	0.931225809744929	0.933677683160819	0.916981110449773	0.938545607224886	0.938545607224886
40	0.950428600006394	0.929336033139746	0.928607419276246	0.895394134102443	0.928607419276246	0.928607419276246	0.895394134102443
40	0.965331294402384	0.963488427239936	0.940771150277713	0.949756666064568	0.893048934328916	0.968975519800765	0.965331294402384
40	0.975805369021044	0.791924779865813	0.957079958554008	0.975805369021044	0.685550951820132	0.975805369021044	0.975805369021044
40	0.92540662777152	0.925499960935076	0.945864899319394	0.946666626075071	0.947030914315667	0.945864899319394	0.945864899319394
40	0.949095607678732	0.932373246602998	0.932373246602998	0.932373246602998	0.906810469242801	0.932373246602998	0.949095607678732
40	0.979961944829633	0.979961944829633	0.932503386903393	0.932503386903393	0.908248103475535	0.960543993362193	0.960543993362193
40	0.970353630768274	0.859741246201458	0.970353630768274	0.979467104058284	0.802777033583695	0.970353630768274	0.970353630768274
40	0.948565279321067	0.780763659657186	0.90314636818668	0.90314636818668	0.929035332306479	0.931385288616167	0.929206553665697
40	0.978819489927067	0.966778229168071	0.966778229168071	0.966881646641751	0.954925393703781	0.978819489927067	0.966778229168071
40	0.88632277937694	0.754098179208437	0.827137032116768	0.861921449732099	0.861921449732099	0.748174688601969	0.88632277937694
40	0.979534498626811	0.964138076056977	0.961137120987101	0.964138076056977	0.937913842510113	0.961137120987101	0.964138076056977
40	0.943961348638207	0.943961348638207	0.914405100623411	0.916904634586119	0.925738849026695	0.943961348638207	0.916904634586119
40	0.975467749030944	0.872757138142138	0.975467749030944	0.961703648510229	0.845582622649016	0.975467749030944	0.961703648510229
40	0.983316035821926	0.970833023889053	0.983316035821926	0.967806455844018	0.983316035821926	0.983316035821926	0.967806455844018
40	0.915509246454627	0.799219644764646	0.845765035296615	0.869259444563807	0.810764229343993	0.869259444563807	0.883450350371928
40	0.705680117824582	0.547855470331034	0.705680117824582	0.674238694346654	0.644098649384156	0.705680117824582	0.705680117824582
40	0.891668442376112	0.726025599490265	0.784156307745794	0.784156307745794	0.889804356865177	0.891668442376112	0.784156307745794
40	0.980800809834757	0.958858965851668	0.937748170169171	0.937748170169171	0.937748170169171	0.980800809834757	0.980800809834757
40	0.966445547720461	0.864684159660713	0.966445547720461	0.960440815253656	0.864684159660713	0.972569486936995	0.960440815253656
40	0.990944504626763	0.989279793149669	0.990944504626763	0.988943927514021	0.989279793149669	0.990944504626763	0.988943927514021
40	0.972400872608471	0.972400872608471	0.972400872608471	0.972400872608471	0.964526886278652	0.972400872608471	0.968470677907777
40	0.933653254333554	0.856444177287458	0.888855437114409	0.863765721859271	0.758701315864082	0.888855437114409	0.863765721859271
40	0.977617926264037	0.883653067590021	0.90506571167773	0.960507085682502	0.951384454879917	0.977617926264037	0.977617926264037
40	0.955728665353475	0.959438007879365	0.931883744506942	0.931883744506942	0.95060791803232	0.931883744506942	0.932235785165904
40	0.940899900048957	0.940899900048957	0.959971400134897	0.945008553288805	0.940899900048957	0.959971400134897	0.945008553288805
40	0.875502152045286	0.79876534262174	0.875502152045286	0.841481545310316	0.82828436267682	0.875502152045286	0.85397029738467
40	0.877497525768202	0.752077231416773	0.816454784180463	0.80326439689662	0.752304521738478	0.779912456050223	0.815292785998692
40	0.890517473595841	0.883507785883314	0.890517473595841	0.846298012946981	0.883507785883314	0.846298012946981	0.846298012946981
40	0.971975755852751	0.95823311040564	0.971975755852751	0.963632064957407	0.839993770974762	0.971975755852751	0.948948830878306
40	0.907035734468454	0.870657429482346	0.865567029834096	0.865567029834096	0.870657429482346	0.865567029834096	0.891688202622746
40	0.926293060326158	0.667575137020776	0.901774020834305	0.881707099262957	0.871103600425498	0.784876386485164	0.881707099262957
40	0.901261698490138	0.901261698490138	0.902900367572739	0.911350251134249	0.90389687337497	0.92554970657229	0.911350251134249
40	0.883432359802965	0.71374535216368	0.865746926696417	0.867901554500616	0.535676471222588	0.812714134367498	0.883432359802965
40	0.914727583885659	0.687907799349119	0.851554987751667	0.887511889905594	0.640462327090099	0.687907799349119	0.914727583885658
40	0.959915747364398	0.924946609961688	0.852318848184745	0.943951958133631	0.924946609961688	0.852318848184745	0.943951958133631
40	0.967614314253616	0.87790600074425	0.981283478683545	0.967614314253616	0.981283478683545	0.960339141106184	0.952278482064656
40	0.943906349064601	0.928602618065739	0.902453183683411	0.943906349064601	0.902453183683411	0.902453183683411	0.943906349064601
40	0.926264061092771	0.727528716132441	0.863314078904958	0.893585049349817	0.727528716132441	0.893585049349817	0.893585049349817
40	0.928186568870841	0.820553954717118	0.820553954717118	0.917212337537239	0.820553954717118	0.9133982837584	0.917212337537239
40	0.931412409085134	0.779256281836511	0.917264753396149	0.905973756883996	0.917264753396149	0.905973756883996	0.905973756883996
40	0.904336329111482	0.840008842534847	0.840008842534847	0.82073532848262	0.830293205537661	0.840008842534847	0.82073532848262
40	0.96965989830886	0.964917441169243	0.922703830085117	0.944996342925233	0.81712951065118	0.965375788257155	0.944996342925233
40	0.957287033475646	0.930802585598537	0.957287033475646	0.931458987570368	0.893118963903445	0.931458987570368	0.931458987570368
40	0.87225964391989	0.860731827007855	0.878810011404124	0.87448126746709	0.860731827007855	0.87448126746709	0.878810011404124
40	0.978775868994272	0.977546522088207	0.945621104010628	0.978775868994272	0.929245184935828	0.945621104010628	0.978775868994272
40	0.978452822354722	0.752672553620818	0.845476071203926	0.978452822354722	0.86430173870848	0.845476071203926	0.980188862126285
40	0.867999216969372	0.849253730608361	0.721218184808767	0.866559629491643	0.776968011442668	0.776968011442668	0.866559629491643
40	0.970434665174026	0.958929147861231	0.923614993936759	0.921061543498414	0.923614993936759	0.970434665174026	0.921061543498414
40	0.963363439014994	0.885531044496267	0.927383546376266	0.95929240882702	0.907616108225439	0.95929240882702	0.963363439014994
40	0.93231543661856	0.887506830730662	0.93231543661856	0.931108793879688	0.93231543661856	0.93231543661856	0.915106228360625
40	0.953437193064407	0.932754264763185	0.945065999231175	0.933628548783531	0.953437193064407	0.953437193064407	0.933628548783531
40	0.954097576414608	0.958283110749768	0.980236861939294	0.954097576414608	0.954097576414608	0.954097576414608	0.954097576414608
40	0.978530746566879	0.978530746566879	0.960984068503659	0.958488513131264	0.978530746566879	0.980471081045001	0.958488513131264
40	0.953283596134464	0.953283596134464	0.953283596134464	0.953283596134464	0.953283596134464	0.953283596134464	0.953283596134464
40	0.927458018427137	0.802639799699057	0.870810634516956	0.849807992602151	0.775241203622389	0.888446918789302	0.888446918789302
40	0.958075293082388	0.955320633556229	0.954748307192863	0.929872113289691	0.955320633556229	0.942570993071965	0.929872113289691
40	0.86924081279166	0.412175697029218	0.624310141846992	0.811998049087236	0.499533317494546	0.624310141846992	0.811998049087236
40	0.94348827483272	0.883298754679333	0.849519211065621	0.916985150062898	0.888911146972781	0.849519211065621	0.916985150062898
40	0.957696455700979	0.937572167905034	0.948162776117923	0.928099726778234	0.909784359351949	0.957696455700979	0.941899986401708
40	0.981052950072283	0.974256505878506	0.970305074668657	0.970305074668657	0.938024271093704	0.970305074668657	0.981052950072283
40	0.949962873439672	0.84553056755381	0.949962873439672	0.939256891366239	0.917892606207829	0.889657999555226	0.939256891366239
40	0.979846462203833	0.956348542324268	0.979846462203832	0.974437890896303	0.956762154825845	0.979846462203832	0.979846462203832
40	0.947137750664186	0.947137750664187	0.947137750664187	0.961953416185868	0.933185213679509	0.947137750664187	0.961953416185868
40	0.9260798327603	0.764556777387688	0.890765850932088	0.914680367231302	0.890765850932088	0.9260798327603	0.9260798327603
40	0.953712867917981	0.820900945471228	0.784763716436924	0.896703172829103	0.733852642516844	0.784763716436924	0.953712867917981
40	0.910901331799719	0.552391711670536	0.7888989512748	0.876186141346177	0.751763271192812	0.7888989512748	0.910901331799719
40	0.991736667810299	0.935865204623521	0.98246986267755	0.98246986267755	0.977769010765751	0.991736667810299	0.98246986267755
40	0.820602593531524	0.772663338466957	0.718192579605879	0.748230570654965	0.668520142180716	0.718192579605879	0.820602593531524
40	0.950610463184982	0.783176783327011	0.928342220711243	0.904180126717336	0.92551976762835	0.928342220711243	0.928342220711243
40	0.967805995525652	0.954308008632924	0.955578590468156	0.974141314786508	0.886761249786475	0.951239532685819	0.974141314786508
40	0.885714617979945	0.771727341619891	0.862952774688162	0.848863956189315	0.771727341619891	0.725020213158441	0.885714617979945
40	0.968830853137687	0.835361129218703	0.95842508857341	0.947015424054457	0.835361129218703	0.946095160680475	0.947015424054457
40	0.979101825609764	0.867462531624327	0.95949340931983	0.96809239183386	0.882333378447044	0.96809239183386	0.96809239183386
40	0.94259208955727	0.913219022652339	0.926382633644359	0.926382633644359	0.913219022652339	0.926382633644359	0.926382633644359
40	0.950528305518427	0.853295055408605	0.950528305518427	0.950528305518427	0.840224865570363	0.933792174953648	0.950528305518427
40	0.980923237352433	0.980923237352433	0.980923237352433	0.961890407389505	0.944942424756364	0.980923237352433	0.980923237352433
40	0.985360686861298	0.973592055571571	0.985360686861298	0.96913641030983	0.973592055571571	0.986040454309153	0.96913641030983
40	0.897277280386255	0.710637137779205	0.779700315847858	0.855739788733424	0.816918516056673	0.897277280386255	0.874807570869839
40	0.97222233449604	0.926533857635253	0.971945539601215	0.971945539601215	0.938445832208694	0.971945539601215	0.965303573116688
40	0.953976482752487	0.888722074303862	0.950445271533628	0.941710950531762	0.888722074303862	0.940306049557006	0.941710950531762
40	0.900386363113436	0.91121128507731	0.862363963536356	0.91373575467961	0.836605970037549	0.91121128507731	0.91373575467961
40	0.961350189361237	0.961350189361237	0.961350189361237	0.962508968600172	0.961350189361237	0.961350189361237	0.947306953868414
40	0.962527802563029	0.924478543797362	0.946834874805157	0.960327149884786	0.924478543797362	0.946834874805157	0.954703282578054
40	0.921692817157966	0.894429288590799	0.921692817157966	0.896553716493643	0.839679138757418	0.921692817157966	0.896553716493643
40	0.980352650613564	0.884479614484709	0.980352650613564	0.980352650613564	0.884479614484709	0.985582860331016	0.985582860331016
40	0.970067145582983	0.970067145582983	0.926188218280706	0.953068795801137	0.926188218280706	0.928377602915871	0.953068795801137
40	0.902388928137558	0.885011905030176	0.908048098738372	0.905962852735885	0.885011905030176	0.908048098738372	0.905962852735885
40	0.933238282509386	0.817763600153828	0.901732429926787	0.901732429926787	0.901732429926787	0.917477276022682	0.901732429926787
40	0.982685031661386	0.870691900851783	0.982685031661386	0.946962047159034	0.946962047159034	0.967902430778426	0.981538067062713
40	0.958661207927365	0.933496813628409	0.958661207927364	0.928368001178782	0.877360686738046	0.958661207927364	0.958661207927364
40	0.983435180091324	0.920415293908193	0.971947323720796	0.983435180091324	0.920415293908193	0.983435180091324	0.972564375350858
40	0.965696000553919	0.864462294653448	0.945962195532851	0.942191454383315	0.861807784458051	0.965696000553919	0.942191454383315
40	0.947538172239435	0.930604192267782	0.913971931714347	0.913971931714347	0.95171737142254	0.913971931714347	0.913971931714347
40	0.923055128627748	0.909036364250408	0.937712556752017	0.923055128627748	0.923055128627748	0.927053137493749	0.923055128627748
40	0.985465355995323	0.978500311719518	0.974206175531313	0.978500311719518	0.981790775270539	0.985465355995323	0.978500311719518
40	0.874078840076513	0.648878282606146	0.874078840076513	0.903184651050048	0.683278128905641	0.874078840076513	0.903184651050048
40	0.83968328887632	0.850556347474585	0.896002536385739	0.877156168121733	0.896002536385739	0.877156168121733	0.835756053682227
40	0.926499998080021	0.792574855257653	0.787334291713	0.877278702214316	0.792574855257653	0.877278702214316	0.877278702214316
40	0.96559919877204	0.951734481605	0.966263980017145	0.956875625828672	0.966263980017145	0.96559919877204	0.96559919877204
40	0.930658721238322	0.763886821695644	0.863830196363754	0.911903909430423	0.74586991608182	0.911903909430423	0.911903909430423
40	0.962900790783803	0.922849435701055	0.884799014929886	0.922849435701055	0.884799014929886	0.884799014929886	0.922849435701055
40	0.875195834164987	0.801703079829824	0.853487809437275	0.881127685980065	0.806943433092905	0.853487809437275	0.881127685980065
40	0.917266123095932	0.892567681764479	0.895436759995461	0.895436759995461	0.852797482199132	0.917266123095932	0.895436759995461
40	0.9811326205748	0.9811326205748	0.985110355804771	0.985110355804771	0.959421244814465	0.966164030960787	0.985110355804771
40	0.985853367104565	0.985853367104565	0.985853367104565	0.988856044584896	0.923340345385537	0.986030580003245	0.985853367104565
40	0.971117118765101	0.752552267500484	0.840987779639729	0.906203314435529	0.752552267500484	0.971117118765101	0.906203314435529
40	0.961675057697608	0.919011688298134	0.942297458401206	0.942297458401206	0.961675057697608	0.961675057697608	0.942297458401206
40	0.964022785781938	0.963057918660823	0.963057918660823	0.963057918660823	0.963057918660823	0.963057918660823	0.963057918660823
40	0.995902489025548	0.944728178919317	0.980288151104095	0.987289220363035	0.957681430053316	0.985797430403171	0.987289220363035
40	0.926875635080355	0.80503020597109	0.926875635080355	0.921788221547906	0.926875635080355	0.926875635080355	0.921788221547906
40	0.946160750027801	0.951960566261533	0.946160750027801	0.892961434263888	0.929684008762772	0.892961434263888	0.956578990048836
40	0.978016816704661	0.920064599061631	0.906401977809429	0.96951728359869	0.920064599061631	0.978016816704661	0.96951728359869
40	0.954627602998086	0.938307355705853	0.938307355705853	0.904078118298678	0.938307355705853	0.904078118298678	0.938307355705853
40	0.973276910756298	0.738069185055243	0.939150484285563	0.95867117225719	0.780974327207352	0.973276910756298	0.973276910756298
40	0.983809609209452	0.951002807503217	0.983809609209452	0.941118802787125	0.977014201483769	0.939767833538767	0.983809609209452
40	0.977395837690012	0.908147071302837	0.929509106844665	0.958699013480417	0.929509106844665	0.929509106844665	0.977395837690012
40	0.965525172372489	0.939645317171396	0.965525172372489	0.94168870185315	0.905809595329558	0.936396884565059	0.94168870185315
40	0.884390286947453	0.855053566600544	0.884390286947453	0.855053566600544	0.855053566600544	0.855053566600544	0.854271042406657
40	0.97020344082367	0.906579117320485	0.959237003480292	0.955832834194999	0.938890679626198	0.955832834194999	0.955832834194999
40	0.952380114832369	0.950454661901576	0.943169277018819	0.95238011483237	0.937112405359267	0.95238011483237	0.95238011483237
40	0.931036333589164	0.876184166754282	0.876184166754282	0.891723126471408	0.881233702464469	0.876184166754282	0.912809670718139
40	0.976044624168621	0.959915990641502	0.959915990641502	0.953845566004641	0.898378777797589	0.969473173098543	0.953845566004641
40	0.876125945927095	0.580024527980658	0.762468624675326	0.800427843519839	0.439909271279466	0.745131007489137	0.800427843519839
40	0.95162972330861	0.95162972330861	0.95162972330861	0.946072299278177	0.896003601582717	0.937550622862488	0.95162972330861
40	0.899239303634973	0.741712835205844	0.899239303634973	0.907520770818991	0.712822585271183	0.907520770818991	0.907520770818991
40	0.978928077319646	0.944254734136676	0.944254734136676	0.944254734136676	0.922985113942468	0.944254734136676	0.978928077319646
40	0.897445125167858	0.769733379241764	0.864060141117039	0.864060141117039	0.886751715383268	0.730054180902506	0.882172942606497
40	0.900129068039641	0.886246363797666	0.886246363797666	0.860901595163881	0.860901595163881	0.860901595163881	0.886246363797666
40	0.975470889813199	0.884777403326167	0.93115079665776	0.948352880056464	0.884777403326167	0.941042572664941	0.95813324879069
40	0.94569255704188	0.907222297170847	0.915363972479933	0.907222297170847	0.922940176505947	0.907222297170847	0.945692557041881
40	0.981673056049597	0.853388193967192	0.981190664269484	0.981190664269484	0.973061860451767	0.981673056049597	0.979490193949065
40	0.91736009600803	0.730988745418644	0.91736009600803	0.899616191424146	0.730988745418644	0.899616191424146	0.899616191424146
40	0.98075105210215	0.98075105210215	0.976793222270994	0.976793222270994	0.976651259004431	0.968144596706294	0.98357078541465
40	0.952160574338186	0.930211308726528	0.93511871253014	0.936634121853871	0.930211308726528	0.947741850910788	0.952160574338186
40	0.909224253061074	0.810905077233989	0.909224253061075	0.909224253061075	0.82512889238812	0.909224253061075	0.893303564251651
40	0.97657400587817	0.853233949737542	0.961337982713942	0.940190372084614	0.890010746093733	0.940190372084614	0.940190372084614
40	0.974353572094371	0.950449921208959	0.812285684836118	0.947780225599195	0.890990052516734	0.812285684836118	0.97435357209437
40	0.955845145772489	0.955845145772489	0.955845145772489	0.955845145772489	0.955845145772489	0.955845145772489	0.955845145772489
40	0.978021232532712	0.926293059902542	0.926293059902542	0.967083336586318	0.926293059902542	0.978021232532712	0.967083336586318
40	0.986054258280121	0.976673926337586	0.984017030182673	0.984017030182673	0.96421667449133	0.984017030182673	0.984017030182673
40	0.976526921590472	0.976526921590472	0.882842383662998	0.966871968638214	0.916000226875007	0.882842383662998	0.976526921590472
40	0.947668903573158	0.919390001217279	0.919390001217279	0.919390001217279	0.759554936749718	0.947668903573158	0.919390001217279
40	0.939059691875414	0.895378099502947	0.939059691875414	0.939059691875414	0.961155369108459	0.939059691875414	0.939059691875414
40	0.965338272120346	0.79327705717282	0.903343627074515	0.938861641246729	0.855909810609055	0.941231922346234	0.938861641246729
40	0.983294808792736	0.915753981496634	0.915753981496634	0.983294808792736	0.846864107341233	0.915753981496634	0.983294808792736
40	0.97002150297702	0.97002150297702	0.971177884390161	0.968207782272373	0.97002150297702	0.97002150297702	0.968207782272373
40	0.961493271944693	0.927056103128242	0.947168323409283	0.947168323409283	0.927056103128242	0.927056103128242	0.947168323409283
40	0.913862035548794	0.73871045467368	0.846639029539128	0.846639029539128	0.578501221633245	0.913862035548795	0.846639029539128
40	0.947444541489116	0.813425685864349	0.947444541489116	0.939277758352816	0.813425685864349	0.965088864632729	0.939277758352816
40	0.92435931443269	0.818866327625019	0.867751019744467	0.888025945078295	0.818866327625019	0.84079052288778	0.903424257449486
40	0.969281127917782	0.828937169629973	0.869273495583392	0.953174197214353	0.781878258956612	0.869273495583392	0.969281127917782
40	0.908880978071038	0.834852664248672	0.908880978071038	0.908022504103479	0.812134008420305	0.904372856163327	0.908022504103479
40	0.979226044736814	0.914892369455215	0.963992519933881	0.979226044736814	0.914892369455215	0.883740527754879	0.974951862274095
40	0.849087246460831	0.83998125984288	0.849087246460831	0.820951019940089	0.83998125984288	0.849087246460831	0.820951019940089
40	0.909262184496184	0.922071165903261	0.90560121960078	0.935204419046446	0.90560121960078	0.90560121960078	0.935204419046446
40	0.955161533481178	0.916615766923483	0.894404248060922	0.894404248060922	0.894404248060922	0.903908001270242	0.894404248060922
40	0.879591803954785	0.897143056051845	0.925776094201707	0.869260105778195	0.947625291595169	0.879591803954785	0.905307485564292
40	0.969313869110698	0.86927945965536	0.969313869110698	0.968858259873775	0.86927945965536	0.969313869110698	0.954884782103249
40	0.895654385395946	0.851592976236047	0.85769157915607	0.85769157915607	0.851592976236047	0.85769157915607	0.88270679023753
40	0.892866931835514	0.75533640797041	0.882541216560386	0.892866931835514	0.79644106863234	0.892866931835514	0.921405113504951
40	0.978913326529048	0.960074720927605	0.885169962958097	0.968199633760222	0.960074720927605	0.885169962958097	0.968199633760222
40	0.918182945700055	0.879313494919696	0.918182945700054	0.92056102845672	0.879313494919696	0.901431831279079	0.927775205583086
40	0.919294220022253	0.898260260967485	0.863479559585515	0.898260260967485	0.795925995002533	0.919294220022254	0.919294220022254
40	0.966195181158064	0.947450189755147	0.970639988929289	0.931198248629348	0.951702395657852	0.970639988929289	0.951702395657852
40	0.958305021866724	0.912850541485984	0.958305021866724	0.957171714710562	0.958305021866724	0.939807560543059	0.957171714710562
40	0.938011501522791	0.93862670049256	0.905426405599677	0.855108547418132	0.860512192263526	0.804625090622031	0.938011501522791
40	0.947941396755132	0.888730913032383	0.959409117830567	0.947941396755132	0.830337897977441	0.947941396755132	0.933777015542487
40	0.991462005009043	0.983522286551811	0.991462005009043	0.988682899734323	0.94126575638105	0.988682899734323	0.985240871236953
40	0.939203556401641	0.914946893049813	0.930229236845865	0.939203556401641	0.892089707532051	0.930229236845865	0.939203556401641
40	0.904547161842016	0.45985124741965	0.769965103810865	0.769965103810865	0.501584527504597	0.769965103810865	0.769965103810865
40	0.982481951243349	0.906434027017684	0.976950498442816	0.976950498442816	0.906434027017684	0.976950498442816	0.976950498442816
40	0.973376906692582	0.958112868592881	0.949854459541172	0.906992696194067	0.893489908898884	0.906992696194067	0.906992696194067
40	0.97214428510282	0.809833583300819	0.961142795085988	0.958396872160717	0.8291531802332	0.958396872160717	0.958396872160717
40	0.92460668681244	0.609065943095877	0.876117403674431	0.92460668681244	0.902138378423844	0.92460668681244	0.92460668681244
40	0.985146096054738	0.948104346310727	0.984194023519009	0.970879310991823	0.984194023519009	0.985146096054738	0.983822702035283
40	0.983453156964568	0.977627226772081	0.983453156964568	0.945170365248914	0.983453156964568	0.945170365248914	0.945170365248914
40	0.985756453521615	0.985756453521615	0.94253647928622	0.985230740287924	0.97559234385038	0.94253647928622	0.985756453521615
40	0.961794898094154	0.954158756334064	0.935633658786786	0.933898825467111	0.886783449165199	0.935633658786786	0.933898825467111
40	0.976902139639871	0.955743369206733	0.976902139639871	0.933457612111442	0.955743369206733	0.94453987615887	0.959001262433013
40	0.976062696923775	0.985499071654218	0.96302306427145	0.947324144921747	0.952325009337757	0.947324144921747	0.947324144921747
40	0.964155389988902	0.964155389988902	0.894168608039926	0.959884686252831	0.784422616008884	0.894168608039926	0.959884686252831
40	0.941788739114804	0.838869837975595	0.939089325358152	0.958703157823147	0.912162775918532	0.958703157823147	0.958703157823147
40	0.965870440650932	0.965870440650933	0.965870440650933	0.929438615406196	0.955521268240709	0.950272487302173	0.965870440650933
40	0.923782096744776	0.867445313058201	0.876479737950001	0.893394393699423	0.937866983418654	0.876479737950001	0.876479737950001
40	0.882371250213809	0.867397664542458	0.882371250213809	0.801743756098185	0.873879606196129	0.830898483813765	0.801743756098185
40	0.980348923293526	0.944716415845959	0.980348923293526	0.964446709347949	0.964446709347949	0.980348923293526	0.964446709347949
40	0.898431502095286	0.945300024273902	0.927007213604868	0.927007213604868	0.945300024273902	0.927007213604868	0.927007213604868
40	0.967578501086065	0.827615640565995	0.834312553627454	0.95326630702826	0.897101269792756	0.834312553627454	0.95326630702826
40	0.923086848347548	0.754867236710489	0.923086848347548	0.825288077130544	0.941213642722837	0.923086848347548	0.825288077130544
40	0.963263530955691	0.902531499248131	0.933090120599859	0.951296447135808	0.833782868321446	0.951296447135808	0.951296447135808
40	0.959707608476418	0.874175808120737	0.893283984503157	0.959707608476418	0.874175808120737	0.91247978385202	0.959707608476418
40	0.938976369678822	0.932682534562722	0.943386682698846	0.943386682698846	0.932767365716725	0.943386682698846	0.943386682698846
40	0.87787239927583	0.87787239927583	0.826559882928169	0.852236010875191	0.772651401670225	0.826559882928169	0.831779805221094
40	0.963420277650791	0.799075065949804	0.938791419898263	0.960288056028768	0.906164081893057	0.953672144686579	0.963420277650791
40	0.952909038089515	0.947919358669151	0.952909038089515	0.952909038089515	0.947919358669151	0.932785732598271	0.932785732598271
40	0.976610753671185	0.976610753671185	0.969521389140872	0.956994135204191	0.969521389140872	0.976610753671185	0.956994135204191
40	0.970594853301851	0.899504455127925	0.917508620062389	0.942843706205231	0.874059411458382	0.942843706205231	0.942843706205231
40	0.981791835640792	0.954922766517804	0.981791835640792	0.981791835640792	0.981791835640792	0.981791835640792	0.982284453766923
40	0.975228803224653	0.975228803224653	0.975228803224653	0.941356387362306	0.944036691850051	0.975228803224653	0.941356387362306
40	0.932046300762972	0.845758697167544	0.89512905148155	0.89512905148155	0.83247490853913	0.89512905148155	0.914570953286047
40	0.981686865762233	0.945790524125117	0.947010438846383	0.968753515597883	0.91143376573824	0.947010438846383	0.968753515597883
40	0.985219229862785	0.948101275942078	0.968660524847314	0.973636789260685	0.922562255435438	0.968660524847314	0.973636789260685
40	0.987885610327418	0.987885610327418	0.987885610327418	0.987852433698135	0.813241567375173	0.987885610327418	0.987852433698135
40	0.961381667723225	0.839572972075155	0.95805109037422	0.95805109037422	0.806714464385593	0.929083879623333	0.95805109037422
40	0.959555263972664	0.953303807014658	0.93196922269322	0.939890436876074	0.964050187792968	0.959555263972664	0.954713316068742
40	0.964421785787231	0.856488496510061	0.942805070020907	0.917106498473543	0.810506887098517	0.964421785787231	0.917106498473543
40	0.981289491634908	0.956707521536367	0.974860578491697	0.981289491634908	0.981289491634908	0.934407213313987	0.966836615267373
40	0.821422714766666	0.622902232369515	0.763172657942834	0.763172657942834	0.622902232369515	0.763172657942834	0.763172657942834
40	0.98564818902322	0.977230828775991	0.98564818902322	0.970662622255548	0.970662622255548	0.98564818902322	0.970662622255548
40	0.981637055409398	0.973960952278419	0.981637055409398	0.987775662254121	0.946540653477888	0.933921025447172	0.987775662254121
40	0.882686406063234	0.751950437039993	0.797203120284644	0.825570689423446	0.825570689423446	0.797203120284644	0.825570689423446
40	0.976664538987205	0.933095098367742	0.978832626539747	0.978832626539747	0.933095098367742	0.968699322482289	0.978832626539747
40	0.937946002628506	0.934453915834206	0.937946002628506	0.883653372612261	0.927462104705193	0.883653372612261	0.883653372612261
40	0.919433717512344	0.89121597429652	0.919433717512344	0.929914356897332	0.894148654549895	0.910008211612489	0.919433717512344
40	0.826205256215005	0.735173537273425	0.777703847093482	0.806594174086936	0.735173537273425	0.777703847093482	0.763179579540622
40	0.895818626692269	0.897276637452588	0.889011021297699	0.884953570516933	0.867134384938596	0.864970968944814	0.882500536406915
40	0.962137151027192	0.775128768505363	0.936612174426636	0.936612174426636	0.740907309397661	0.936612174426636	0.936612174426636
40	0.966581657364397	0.830013149593327	0.920799946279503	0.948171042542687	0.953254867884214	0.877359699622062	0.948171042542687
40	0.952247688696216	0.952247688696216	0.937837952144641	0.937837952144641	0.895618371818215	0.952247688696216	0.937837952144641
40	0.974248105282354	0.90430166494336	0.96940450519705	0.948014099580462	0.90430166494336	0.932926769481709	0.948014099580462
40	0.958599877317988	0.911661578126643	0.944420595837027	0.944420595837027	0.889078306323691	0.958599877317988	0.944420595837027
40	0.942974989907696	0.925235240107926	0.930196389955729	0.930196389955729	0.910937976877413	0.943732465824703	0.930196389955729
40	0.934332231333702	0.859074231029747	0.888133915031849	0.934332231333702	0.845289892964677	0.888133915031849	0.934332231333702
40	0.978279760792551	0.978279760792551	0.978279760792551	0.965737868006689	0.978279760792551	0.96037811623932	0.978279760792551
40	0.943429871540493	0.876428052033778	0.849341755585157	0.916669918973148	0.809040990848472	0.916669918973148	0.916669918973148
40	0.98373049503612	0.894553577333353	0.888407243831949	0.973935790671789	0.888407243831949	0.888407243831949	0.973935790671789
40	0.98297649590202	0.881544386906947	0.958378818566288	0.953338583996418	0.95302598598095	0.958378818566288	0.953338583996418
40	0.911889936421271	0.612657164105274	0.88719088366813	0.860763962353709	0.612657164105274	0.911889936421271	0.879279818740406
40	0.957578641771821	0.895316891223714	0.895316891223714	0.922635760973272	0.829290852764262	0.86081177499759	0.957578641771821
40	0.981115757589105	0.940022827340643	0.981115757589105	0.981115757589105	0.933900608945411	0.933900608945411	0.966588023789388
40	0.978119384743339	0.964608847832939	0.956013673500801	0.956013673500801	0.940593853943142	0.956013673500801	0.978119384743339
40	0.893695584647364	0.661438533152479	0.893695584647364	0.861856947545408	0.893695584647364	0.893695584647364	0.861856947545408
40	0.923145271977946	0.798043494706491	0.885709002231308	0.885709002231308	0.805647478653119	0.885709002231308	0.885709002231308
40	0.942212916711624	0.827089292678372	0.919336658662668	0.919336658662668	0.851690917422209	0.897709472192487	0.919336658662668
40	0.954462335485432	0.945344664859634	0.954462335485432	0.954462335485432	0.945340591476361	0.954462335485432	0.954462335485432
40	0.968781244259204	0.96415714226787	0.97515066559537	0.97515066559537	0.978441840102002	0.968781244259204	0.962552788086859
40	0.948721864454865	0.821211679364643	0.948721864454865	0.923177625987716	0.809089735984048	0.948721864454865	0.948721864454865
40	0.987487221222138	0.874853652824592	0.961386781447576	0.97566235676997	0.937200833644821	0.97566235676997	0.987487221222138
40	0.986124247979341	0.97809571698517	0.979715787007878	0.978103691772396	0.968502131626994	0.978192306614387	0.978103691772396
40	0.940547905209556	0.797158845491437	0.888333593123162	0.888333593123162	0.915812755503313	0.888333593123162	0.940547905209556
40	0.904553331215855	0.896941362975311	0.849763429120513	0.797208134853281	0.800543990403261	0.800543990403261	0.849763429120513
40	0.979218778253042	0.971794669042655	0.933077864679082	0.964467018979242	0.964467018979242	0.971794669042655	0.971794669042655
40	0.954527418365412	0.927231601874346	0.945841043949119	0.932389919406658	0.927231601874346	0.932389919406658	0.932389919406658
40	0.9236334075136	0.871471772920982	0.9236334075136	0.89065471860521	0.845596793606301	0.9236334075136	0.89065471860521
40	0.929508815744623	0.91751803811825	0.889269863838501	0.874676966020374	0.91751803811825	0.889269863838501	0.874676966020374
40	0.959514612687152	0.947008255833971	0.958774695072914	0.958774695072914	0.912420258960404	0.947008255833971	0.958774695072914
40	0.979070692444848	0.891441328132	0.951303829044825	0.959242740008268	0.823074380553217	0.967887794879378	0.975533392806342
40	0.985263306430244	0.967419978235772	0.975381095046618	0.975381095046618	0.985263306430244	0.985263306430244	0.975381095046618
40	0.935949710172808	0.801030715577003	0.937599213298167	0.93016772949598	0.93016772949598	0.935949710172808	0.935949710172808
40	0.924069683810413	0.687545476955917	0.924069683810413	0.945797793406637	0.929587931414511	0.924069683810413	0.945797793406637
40	0.942707725693171	0.831613163842908	0.884833084860041	0.914298075242231	0.777306711368125	0.893045154519609	0.914298075242231
40	0.895709992713527	0.875419250514681	0.895709992713527	0.895709992713527	0.894135653970784	0.857058834978362	0.901403005854364
40	0.972060467884019	0.951367035909945	0.972060467884019	0.972060467884019	0.972060467884019	0.928745103417767	0.965424114710546
55	0.96825989282215	0.96825989282215	0.96825989282215	0.954394602660431	0.936366461758292	0.961936648087404	0.956903786615059
55	0.930235054619692	0.808621144496555	0.808621144496555	0.89017629087839	0.808621144496555	0.838501034902409	0.910210988111839
55	0.965386928785018	0.946497839938738	0.965386928785018	0.955040017008786	0.965386928785018	0.965386928785018	0.97210366540794
55	0.938649606577729	0.93133718502931	0.934029850430715	0.934029850430715	0.93864960657773	0.93864960657773	0.934029850430715
55	0.945887779611658	0.945887779611658	0.930069482603439	0.906950219957509	0.936399400087468	0.930069482603439	0.945937271063652
55	0.922827708297832	0.776375500279919	0.858104803785308	0.903852756672062	0.776375500279919	0.880285301445974	0.931528853284749
55	0.974413388241727	0.940165066997388	0.937455298225264	0.952113795895651	0.949072038232461	0.974413388241727	0.975641268810328
55	0.943684592587504	0.922754983930302	0.958882805709596	0.953553626241735	0.944929818048712	0.943684592587504	0.953553626241735
55	0.974435299824154	0.937373925203031	0.95699186336739	0.968382813670383	0.872557832022252	0.925764019458255	0.974435299824154
55	0.983685502603735	0.983685502603735	0.983685502603735	0.976923406257385	0.972775553778344	0.983685502603735	0.976923406257385
55	0.980214465769389	0.980214465769389	0.980214465769389	0.980284970791806	0.980845618275833	0.980214465769389	0.953070263242917
55	0.956005426407548	0.868663575730194	0.949794480292561	0.933159666199034	0.89562384948874	0.949794480292561	0.936897775612741
55	0.976402512016285	0.854127552776962	0.976402512016285	0.988142790003137	0.976402512016285	0.976402512016285	0.988142790003137
55	0.984717841113869	0.985515727935288	0.977716965284307	0.977890609199654	0.967518372385403	0.967518372385403	0.977890609199654
55	0.973575877458943	0.936558891584759	0.966052406354136	0.973575877458943	0.944773539791832	0.966052406354136	0.973575877458943
55	0.933440260200715	0.909363975860598	0.89607519809384	0.920523735707657	0.909363975860598	0.933440260200715	0.920523735707657
55	0.98526654099197	0.952141393091486	0.973918763683811	0.98526654099197	0.952141393091486	0.98526654099197	0.984232716501191
55	0.978701507495791	0.966613279669681	0.975767121942343	0.975767121942343	0.975767121942343	0.929624061224134	0.975767121942343
55	0.936856288012854	0.854820827614216	0.928727254340887	0.898128546637198	0.928014642010999	0.816063033363837	0.928727254340887
55	0.952361365986693	0.933326267189529	0.943840415709356	0.908130342286855	0.930705685914059	0.952361365986693	0.927144477439602
55	0.930860028409769	0.952154578909247	0.930860028409769	0.880508475201785	0.911953812197311	0.911953812197311	0.880508475201785
55	0.979967657172921	0.964047385475743	0.964047385475743	0.974052112069106	0.967681851684317	0.968097591425465	0.974052112069106
55	0.93276544844562	0.93276544844562	0.912693903486128	0.912693903486128	0.880846949713074	0.917113503792544	0.93276544844562
55	0.909572716817074	0.909572716817074	0.909572716817074	0.866217973391824	0.909572716817074	0.889679456379878	0.895460894130651
55	0.958550427500889	0.822782234828647	0.917739924531118	0.949454187743044	0.790565169801812	0.930533606586359	0.949454187743044
55	0.975391690128665	0.952035479635055	0.979200797085435	0.972946664491079	0.979200797085435	0.964249396571005	0.972946664491079
55	0.858491734049725	0.574589848072309	0.831493549972708	0.782850501707707	0.774687877027756	0.782850501707707	0.782850501707707
55	0.969193651034001	0.95896375429204	0.969193651034001	0.966682106333371	0.938336923881942	0.967466504609076	0.958557919479072
55	0.982422208461939	0.925989946321738	0.960768257445485	0.954222344941603	0.941638523371428	0.956439870289591	0.982422208461939
55	0.953261788014688	0.953530054136816	0.953530054136816	0.939211487232243	0.953530054136816	0.935295535159373	0.939211487232243
55	0.984442228269625	0.980667294519735	0.915328475875428	0.964931049205312	0.853291200770026	0.915328475875428	0.964931049205312
55	0.966030788419659	0.929555898941828	0.95087714651157	0.95087714651157	0.944939194977774	0.932571171907195	0.96573397807179
55	0.895256854216909	0.731808914434237	0.843503043558657	0.843503043558657	0.831415370596403	0.856218937568145	0.843503043558657
55	0.966987253848895	0.93407238252716	0.966987253848895	0.966987253848895	0.966572954110877	0.966987253848895	0.966987253848895
55	0.97839317332059	0.91763899006858	0.973402820458454	0.953295950643222	0.95069151640689	0.97839317332059	0.953295950643222
55	0.974010833078867	0.922008771377393	0.965067442310186	0.974010833078867	0.934920338788763	0.934920338788763	0.974010833078867
55	0.815139831226646	0.838924639477604	0.838924639477604	0.838924639477604	0.837158566684856	0.838924639477604	0.838924639477604
55	0.973676736929367	0.95323729032015	0.973676736929367	0.969919746157102	0.973676736929367	0.973676736929367	0.969919746157102
55	0.976469073619315	0.976982241725571	0.975628267086871	0.964205503446824	0.954686056679106	0.975628267086871	0.964205503446824
55	0.946101611610247	0.831859867983936	0.905765709089078	0.940074077080554	0.857664988044872	0.933196205522416	0.946101611610247
55	0.958452663276063	0.816777574714855	0.826720148416465	0.887767106587666	0.830566087440087	0.856325492157237	0.918997483702822
55	0.974326316950824	0.975947367735227	0.974326316950824	0.96973731371531	0.974326316950824	0.974326316950824	0.974326316950824
55	0.962396979598967	0.921067694586193	0.906425194296598	0.894457885645889	0.902992481499661	0.894457885645889	0.922450976660585
55	0.982329571036244	0.97455412986318	0.982329571036244	0.973484187263287	0.982329571036244	0.982329571036244	0.973484187263287
55	0.975780396938646	0.973655730907239	0.975780396938646	0.969226768300241	0.973655730907239	0.969226768300241	0.961857239468375
55	0.922980078329488	0.733097010511543	0.883742102629696	0.933732307237412	0.947053149389289	0.914283052104577	0.933732307237412
55	0.983018425873824	0.925606021148717	0.956447077574384	0.969207677318923	0.838518570304015	0.979012078095367	0.983018425873824
55	0.967967300362018	0.954140871595851	0.954140871595851	0.933535807939486	0.954140871595851	0.967967300362018	0.933535807939486
55	0.982561655342615	0.975626484586344	0.975626484586344	0.975626484586344	0.965162480314022	0.975626484586344	0.982561655342615
55	0.980781588540035	0.980781588540035	0.980781588540035	0.948593693953653	0.980781588540035	0.980781588540035	0.948593693953653
55	0.951224704642965	0.885348803463351	0.896764297287962	0.924470277851766	0.855900749334445	0.940531125900659	0.924470277851766
55	0.970229803641592	0.924668985227701	0.87617109407317	0.950343597920735	0.87617109407317	0.924664210671147	0.953370151752879
55	0.981832450251873	0.931930630234548	0.965228280922036	0.984008959390453	0.947169950956512	0.973997787550557	0.990016493146533
55	0.9705128509288	0.849756095866419	0.957116477692756	0.979979850322046	0.938015921791411	0.968172982031071	0.979979850322046
55	0.982195302130958	0.897852870977616	0.943608099496654	0.957277465840863	0.932839738815403	0.974302745251407	0.974302745251407
55	0.912389371546284	0.809234428357954	0.863713532897347	0.856413280832975	0.917139300725996	0.878579968555591	0.888157175187727
55	0.907433740782223	0.854636495361027	0.895627851874858	0.907433740782223	0.883642329454948	0.909074570188696	0.907433740782223
55	0.986611568810043	0.986611568810043	0.968317437904447	0.978579295804093	0.980883027124123	0.986998729851732	0.978579295804093
55	0.793688513715448	0.793688513715448	0.820805696271103	0.824399076839993	0.820805696271103	0.824399076839993	0.820805696271103
55	0.970687155837329	0.95390764589336	0.968797605170166	0.943396714612727	0.954923738703544	0.940429159308031	0.943396714612727
55	0.967399109156417	0.967399109156417	0.967399109156417	0.970518706600531	0.967399109156417	0.967399109156417	0.967399109156417
55	0.958907977444576	0.872357863468154	0.896335679666696	0.896335679666696	0.94785373430386	0.896335679666696	0.896335679666696
55	0.940239473486075	0.849914964722171	0.940239473486075	0.940239473486075	0.940239473486075	0.940239473486075	0.940239473486075
55	0.974710819837754	0.836901885989031	0.974710819837754	0.973254074433189	0.836901885989031	0.973254074433189	0.966735510604429
55	0.970512604500918	0.958269529001963	0.952819694288095	0.946065118586912	0.946065118586912	0.952819694288095	0.952819694288095
55	0.943974513403809	0.917149648342529	0.943974513403809	0.918049567694356	0.948211075528131	0.943974513403809	0.943974513403809
55	0.964552494666922	0.831152334833586	0.919935233421954	0.952868069703531	0.919935233421954	0.919935233421954	0.942906112253771
55	0.891402721324092	0.828878608505934	0.835852507299446	0.835852507299446	0.850114844070387	0.862708981219605	0.891402721324092
55	0.967194204634827	0.846918464177723	0.878556857421758	0.944051187012306	0.787051669585111	0.90285151009408	0.95158779196634
55	0.985310055992772	0.965099902897363	0.965099902897363	0.97487299857435	0.967342341468931	0.97487299857435	0.97487299857435
55	0.96838209546511	0.944648218764998	0.961766491104357	0.97173392163102	0.952480736003321	0.97173392163102	0.965233725546102
55	0.963995803924579	0.919608022565643	0.936065965178582	0.952067047424393	0.871253874642347	0.950411563054813	0.952067047424393
55	0.980810066999655	0.954455782916361	0.939617477829568	0.939617477829568	0.957074154929246	0.939617477829568	0.939617477829568
55	0.975208038486356	0.981143439966246	0.977560375977789	0.972213341134833	0.9666177451532	0.972213341134833	0.972213341134833
55	0.970455100361419	0.954385181418708	0.968473413702084	0.970455100361419	0.956225604693478	0.970455100361419	0.954856966337977
55	0.942584323982834	0.942584323982834	0.942584323982834	0.942584323982834	0.942584323982834	0.962292139909764	0.942584323982834
55	0.96332537978376	0.930069981060018	0.958878206610086	0.952503458835907	0.952503458835907	0.877597486414508	0.96332537978376
55	0.980451195260977	0.930796859809422	0.949887433954657	0.949887433954657	0.949887433954657	0.946083860878813	0.949887433954657
55	0.963214724503727	0.963214724503727	0.97250643476617	0.965100107081277	0.97250643476617	0.97250643476617	0.963822445000305
55	0.979748673593964	0.969788892922272	0.964560384037392	0.970152847532073	0.970619306813937	0.964560384037392	0.970619306813937
55	0.942183474865988	0.977508623164112	0.942183474865988	0.916441743489374	0.916441743489374	0.916441743489374	0.916441743489374
55	0.978828716782384	0.931750426034215	0.978828716782384	0.966945896683699	0.958625953534513	0.975795302413548	0.969175325839639
55	0.984598839337509	0.974378274216733	0.986152256731546	0.970249391788481	0.968708092385351	0.975168074043398	0.980740470324256
55	0.865828226025966	0.727819600209793	0.780135820608276	0.809017880872217	0.727819600209793	0.798752449397968	0.809017880872217
55	0.925133483881518	0.830948661527893	0.933456175298761	0.925133483881518	0.881484280808909	0.909302270799959	0.925133483881518
55	0.967322566402181	0.972643309963136	0.96732256640218	0.955899973817741	0.979107005767761	0.955899973817741	0.955899973817741
55	0.975614344072372	0.876784671936688	0.975614344072372	0.975614344072372	0.876784671936688	0.975614344072372	0.975073572307831
55	0.978441472993741	0.978441472993741	0.920023583636908	0.978441472993741	0.896673314860654	0.977601045170516	0.978441472993741
55	0.972403634738271	0.949761094230837	0.966039236413436	0.969347736438528	0.924476404074824	0.966039236413436	0.972403634738271
55	0.943332624408755	0.862127705632156	0.94112140129726	0.929135078149563	0.94112140129726	0.943332624408755	0.943332624408755
55	0.979139157839893	0.956302385162823	0.971958900661601	0.979139157839893	0.976785945590573	0.979139157839893	0.979139157839893
55	0.948652203532069	0.941925345973399	0.951883542783299	0.943572607153567	0.931489712301744	0.951883542783299	0.951883542783299
55	0.951654490607582	0.897002182216296	0.942255072684702	0.932883709809534	0.94626980165373	0.951654490607582	0.951654490607582
55	0.98034434247304	0.98034434247304	0.971287021780255	0.981770547216518	0.949336443784051	0.97451627780397	0.975153621492112
55	0.985571132931082	0.971790972793798	0.950378831211739	0.96498407424067	0.980090641119948	0.96498407424067	0.96498407424067
55	0.981014407210595	0.981675541564734	0.981014407210595	0.981675541564734	0.983467029081254	0.978260226242641	0.981014407210595
55	0.977233080299892	0.974272968041427	0.975545667027966	0.964829253579828	0.951772276033369	0.977233080299892	0.972115978222543
55	0.963086000994861	0.944807945330651	0.963713033919272	0.944807945330651	0.960257519966562	0.939710123447113	0.930907443431817
55	0.967463843574033	0.947804253017418	0.95272104799921	0.956221508367007	0.920401118819272	0.964856116929929	0.971251588846969
55	0.927963822038145	0.847238055873363	0.927963822038145	0.911974777438653	0.847238055873363	0.927963822038145	0.911974777438653
55	0.921152594054571	0.850520862317772	0.898034093919721	0.915674182317487	0.915674182317487	0.883783613782651	0.903376999806907
55	0.92153579273492	0.935785216910331	0.92153579273492	0.906735769328629	0.861599526035571	0.906735769328629	0.886068009180079
55	0.963573253414873	0.968827195292856	0.963573253414873	0.963573253414873	0.963573253414873	0.963573253414873	0.963573253414873
55	0.97526990115686	0.905049852305469	0.951464339379811	0.951464339379811	0.885822084521193	0.936623975470771	0.951464339379811
55	0.949575781733385	0.891209503717071	0.948196030828527	0.937223420925711	0.880599323475882	0.957621802355396	0.937223420925711
55	0.940553130971005	0.881706777111004	0.929419239775309	0.905388196352564	0.884075658400677	0.929419239775309	0.948102314682322
55	0.985191972155348	0.977053375475284	0.971499552379818	0.971499552379818	0.962890778379088	0.978200335276726	0.971499552379818
55	0.978142921492276	0.978142921492276	0.9600236744117	0.978696681077476	0.831452101720292	0.915757512177051	0.984693287744174
55	0.931816303707942	0.88474361861929	0.88474361861929	0.940868498311396	0.8919916014027	0.923707848175	0.940868498311396
55	0.921855277716708	0.810766244037349	0.821958151372668	0.8815859575602	0.851204344151216	0.8815859575602	0.902591360930647
55	0.942383340874589	0.949413782959878	0.893316777768708	0.923299469095092	0.900790895163795	0.945503848234444	0.923299469095092
55	0.986068209078679	0.931483146962768	0.980387206958565	0.986068209078679	0.931483146962768	0.972195525068874	0.986068209078679
55	0.915099151328704	0.872787414463426	0.899129088903429	0.895197618905548	0.830151057347336	0.886871107090328	0.886871107090328
55	0.973109783131075	0.934336767662829	0.880403515434035	0.946287349662026	0.927512984834069	0.880403515434035	0.946287349662026
55	0.938387872169209	0.938387872169209	0.90322201937268	0.887067002910902	0.915944457588599	0.90322201937268	0.887067002910902
55	0.978876191371065	0.894793971006221	0.896855766086689	0.933406118721933	0.896855766086689	0.896855766086689	0.933406118721933
55	0.956961748682279	0.746073592183962	0.779360856024405	0.930635911751641	0.746073592183962	0.779360856024405	0.930635911751641
55	0.982232555094095	0.971243231505187	0.95608504054364	0.95608504054364	0.970982965304886	0.973255959471223	0.953187426778606
55	0.9689705611287	0.968580866149041	0.9689705611287	0.951832675296622	0.968580866149041	0.9689705611287	0.951832675296622
55	0.935241648435342	0.87646252185817	0.92172553903135	0.92172553903135	0.885870604039128	0.926988579063077	0.926988579063077
55	0.975930742816075	0.975930742816075	0.973813945804834	0.978661086605305	0.969937678622635	0.974856253517779	0.978661086605305
55	0.947482855881176	0.947482855881176	0.947482855881176	0.948727613678027	0.952058007341358	0.947482855881176	0.948727613678027
55	0.938056442376382	0.918044642963345	0.938056442376382	0.894303743561394	0.885347020542609	0.938056442376382	0.894303743561394
55	0.917138567859908	0.926125681467014	0.890555657896263	0.876661797304365	0.884557513795638	0.890555657896263	0.876661797304365
55	0.976282815995919	0.96201925652967	0.966886881258382	0.966886881258382	0.966886881258382	0.966886881258382	0.96201925652967
55	0.971354847014824	0.903911732224152	0.937971065592038	0.954139410708101	0.903411326532	0.964686780149651	0.954139410708101
55	0.975406510813262	0.928656431169755	0.881912820867711	0.94150289812509	0.779725576798059	0.975406510813261	0.977456174802109
55	0.902537695590369	0.842792259815565	0.842792259815565	0.842792259815565	0.861046507927462	0.842792259815565	0.842792259815565
55	0.969199871363656	0.979018181657748	0.948882911833425	0.948882911833425	0.948882911833425	0.948882911833425	0.948882911833425
55	0.913408815473547	0.909701753347976	0.913408815473546	0.913408815473546	0.913408815473546	0.913408815473546	0.913408815473546
55	0.971141491634994	0.953783417180006	0.917008196916566	0.917008196916566	0.959532373206035	0.917008196916566	0.917008196916566
55	0.970637532226333	0.892767658051603	0.948295194673446	0.962143785599998	0.84664951290849	0.965638656351752	0.962143785599998
55	0.960430712094267	0.970840032291982	0.91490235853622	0.941921100168305	0.923732037622755	0.91490235853622	0.918160406694897
55	0.956258811236019	0.934417368396495	0.956258811236019	0.952150750006306	0.956258811236019	0.952150750006306	0.952150750006306
55	0.984124436905698	0.991622860124599	0.984124436905698	0.991622860124599	0.991622860124599	0.977224379150268	0.985832329865778
55	0.967909096296532	0.930232374012173	0.953838881880547	0.930232374012173	0.953838881880547	0.967909096296532	0.930232374012173
55	0.982995487040832	0.977318933112124	0.977318933112124	0.983594692327308	0.986317988316486	0.982995487040833	0.984542272664739
55	0.986040366411004	0.955558297913372	0.986040366411004	0.986040366411004	0.972651962056217	0.986379496593398	0.986379496593398
55	0.966191834416331	0.966191834416331	0.966191834416331	0.970988571436916	0.924520100495085	0.966191834416331	0.970988571436916
55	0.976280053283599	0.857864846821201	0.952165830670843	0.94743900765379	0.914566125139256	0.953328881981565	0.94743900765379
55	0.965415816079322	0.780565185443549	0.923552064549657	0.923552064549657	0.965415816079322	0.947385317825501	0.923552064549657
55	0.922805430089964	0.787711310970865	0.922805430089964	0.903544067930907	0.919118435763074	0.922805430089964	0.922805430089964
55	0.978487197835092	0.933935765590259	0.967254753401021	0.967254753401021	0.919546080153034	0.945679724176415	0.967254753401021
55	0.958250517523141	0.854732820049986	0.924563937156275	0.916738980287722	0.854732820049986	0.933182424075665	0.916738980287722
55	0.962488091939859	0.888833366904884	0.943531735892583	0.929739656836877	0.906892355614018	0.937488410081073	0.941762708642284
55	0.905975864850568	0.82224597833173	0.905604151211559	0.905604151211559	0.905604151211559	0.905975864850568	0.905604151211559
55	0.980453282353528	0.92559407974899	0.952148505984739	0.980453282353528	0.922299479145121	0.930832021938917	0.971120297383272
55	0.991262812110328	0.960221571389951	0.979698477919239	0.982655549598229	0.97258636133651	0.991262812110328	0.982655549598229
55	0.951385633637471	0.769369561626614	0.851294270776514	0.898025819713654	0.855796056752756	0.939305160901829	0.898025819713654
55	0.960139140596876	0.754871434666318	0.913677560468899	0.913677560468899	0.754871434666318	0.913677560468899	0.932686614829088
55	0.983292530632393	0.972707926630401	0.936561653956494	0.936561653956494	0.968893614237215	0.916666298852872	0.983292530632393
55	0.920971450309255	0.869301079736955	0.920971450309255	0.933307912361877	0.920971450309255	0.920971450309255	0.933307912361877
55	0.977801475631382	0.977801475631382	0.974535155684268	0.970958970837293	0.928657784470272	0.974535155684268	0.970958970837293
55	0.927818478004742	0.945217991082533	0.951927597769578	0.915687267604471	0.931122220132957	0.942608559263348	0.915687267604471
55	0.970963863387594	0.892455617454907	0.958298235844946	0.953344646034304	0.950559781995263	0.958298235844946	0.953344646034304
55	0.905949465585902	0.894850961530727	0.908742562467333	0.905949465585901	0.882852877843263	0.887741438126158	0.905949465585901
55	0.970387744564876	0.95555220512834	0.970387744564876	0.966490096332384	0.981380853616134	0.958137792038509	0.966490096332384
55	0.915238540014978	0.925731849750683	0.845505438136255	0.865341913665564	0.866862243946488	0.873956544526346	0.873520356979263
55	0.978425903798723	0.833906705477891	0.978425903798723	0.978425903798723	0.811209471048986	0.978425903798723	0.985540324835066
55	0.891444524347706	0.81358465960283	0.859514402389139	0.905458573308816	0.81358465960283	0.905458573308816	0.905458573308816
55	0.954035422038806	0.888022817287658	0.954035422038805	0.939692262381338	0.878871161854978	0.954035422038805	0.947100104987802
55	0.952503390400235	0.807458729622059	0.932817962382656	0.942425173447304	0.825327727313203	0.90522740237697	0.926552078639805
55	0.969839996517466	0.934211638645279	0.969839996517466	0.970803985982481	0.969839996517466	0.969839996517466	0.970803985982481
55	0.962161893911142	0.932434315220041	0.962161893911142	0.947969352969098	0.955823547173513	0.955823547173513	0.956564163470891
55	0.93610220980965	0.952917927053086	0.93610220980965	0.93610220980965	0.93610220980965	0.93610220980965	0.935221846969796
55	0.940860157762975	0.823560749261912	0.940860157762975	0.935040633880677	0.854491457830691	0.92710404436873	0.945575857869367
55	0.972567112068219	0.961229597365593	0.972567112068219	0.961229597365593	0.972567112068219	0.972567112068219	0.961229597365593
55	0.943615191083575	0.952320789277743	0.945400572531507	0.943615191083575	0.948988313484884	0.948988313484884	0.952320789277743
55	0.96909335933661	0.966333853145785	0.950885111170848	0.9549965418568	0.96909335933661	0.950885111170848	0.9549965418568
55	0.904202140610392	0.84434698805292	0.905812553658985	0.90381971029222	0.909085187984959	0.904202140610392	0.90381971029222
55	0.970335797305726	0.957213828032515	0.970335797305726	0.944179465554384	0.963417768097372	0.955592774045504	0.944179465554384
55	0.9727776485794	0.959255279731283	0.9727776485794	0.9727776485794	0.9727776485794	0.9727776485794	0.976064618445475
55	0.971239072498032	0.938441311680984	0.940960671775716	0.940960671775716	0.940960671775716	0.968181537311009	0.940960671775716
55	0.962057226272067	0.90918949229188	0.962057226272067	0.966022398632119	0.951428202364922	0.962057226272067	0.966022398632119
55	0.953779277888146	0.956577394941065	0.954675910765304	0.951262985252122	0.950071841484772	0.954675910765304	0.951262985252122
55	0.988246626616289	0.977991603687223	0.986858022188719	0.986858022188719	0.988246626616289	0.986858022188719	0.986858022188719
55	0.943441653161861	0.866441478790595	0.91384622181222	0.91384622181222	0.888406052313054	0.902046088386779	0.91384622181222
55	0.884445571982718	0.710807522519741	0.825389755795264	0.825389755795264	0.856570627061578	0.825389755795264	0.825389755795264
55	0.902135860472366	0.78226490035202	0.78226490035202	0.870012170748424	0.78226490035202	0.813554592113711	0.902135860472366
55	0.964720798739816	0.888458748944405	0.904771896393224	0.921135080925056	0.867633209019937	0.953067995707273	0.921135080925056
55	0.952703247644971	0.944504044194447	0.942308541236861	0.956912888886355	0.930107307340191	0.956912888886355	0.956912888886355
55	0.975926750963386	0.883333089384962	0.955791566941614	0.947578148473193	0.793031640515473	0.955791566941614	0.947578148473193
55	0.965773596062335	0.922219646094311	0.963726560421707	0.952424668857999	0.952424668857999	0.965773596062335	0.952424668857999
55	0.963465108954748	0.968088742298035	0.963465108954748	0.959879144427124	0.966655875329309	0.963015953910124	0.959879144427124
55	0.853239403280797	0.625193041613699	0.853239403280797	0.847284337557926	0.79125841884577	0.853239403280797	0.853239403280797
55	0.981337968673394	0.967792065633711	0.977429713044102	0.967792065633711	0.967792065633711	0.977429713044102	0.967792065633711
55	0.976434767388801	0.920580251668052	0.965019393797836	0.965019393797836	0.976434767388801	0.965019393797836	0.965019393797836
55	0.966028089574109	0.92058156898822	0.950363471528456	0.934513554970276	0.951752185132524	0.951752185132524	0.934513554970276
55	0.945970936362517	0.831845858093431	0.945970936362517	0.908887586947588	0.912771807834101	0.945970936362517	0.937970507546052
55	0.980714472288133	0.938319067950641	0.980714472288133	0.980714472288133	0.980714472288133	0.980714472288133	0.98487371879245
55	0.957633358147666	0.901957726274747	0.957185443683981	0.942879542053083	0.892028396945543	0.945854117891636	0.939278899561578
55	0.965427056274957	0.910555401329001	0.93677329651117	0.922958333399831	0.919578751002173	0.955164828864152	0.93907784159435
55	0.959756240605878	0.959756240605878	0.959756240605878	0.935129850743365	0.959756240605878	0.935129850743365	0.935129850743365
55	0.836709904972507	0.823851350750736	0.834517860044421	0.846609838526259	0.795661286454476	0.858996045649421	0.846609838526259
55	0.965351573977266	0.906684698656973	0.954259473149999	0.965351573977266	0.965351573977266	0.958598756591324	0.954259473149999
55	0.963246310475909	0.922199641764511	0.963246310475909	0.969586626631477	0.956490468445003	0.974794044884355	0.974794044884355
55	0.96370977849884	0.972848508323101	0.932214771744372	0.932214771744372	0.972848508323101	0.916042499155405	0.932214771744372
55	0.960057033618629	0.923705294046328	0.950138481112794	0.903808932646856	0.881531112447675	0.917636223182517	0.903808932646856
55	0.985478424967865	0.95237375446572	0.970482316224329	0.975080973414015	0.969510121559142	0.96495198922564	0.981947912711951
55	0.959010798157016	0.919476143898181	0.93751235440608	0.926503373113629	0.959010798157016	0.926503373113629	0.926503373113629
55	0.944498447673573	0.95229540129273	0.944498447673573	0.933084016346879	0.944498447673573	0.944498447673573	0.933084016346879
55	0.943913419401108	0.908014495609791	0.915737843785801	0.943913419401108	0.924276040274675	0.955533910637261	0.955533910637261
55	0.984800258074255	0.908331684951773	0.987400927773349	0.987400927773349	0.983515616178438	0.986775591056388	0.986775591056388
55	0.971723668674119	0.815043511490823	0.955443190490909	0.960033278146723	0.92259704874769	0.960033278146723	0.960033278146723
55	0.97480058583233	0.948575560921987	0.966948382000561	0.972078777770019	0.969977698201324	0.964270785753441	0.97480058583233
55	0.943017211660415	0.921951320137555	0.921951320137555	0.9504473927941	0.925150544060214	0.943944459004565	0.9504473927941
55	0.905715952855322	0.880412638326757	0.880412638326757	0.883881108730325	0.880412638326757	0.905715952855322	0.883881108730325
55	0.958671290179026	0.866661661213488	0.958671290179026	0.943374397671555	0.923392498149899	0.943374397671555	0.943374397671555
55	0.947121381926326	0.913345173920155	0.93152901327851	0.955947680001653	0.954442716483994	0.94979309365906	0.94979309365906
55	0.921641498050513	0.809169547321316	0.921641498050513	0.897678146142249	0.921641498050513	0.897678146142249	0.921641498050513
55	0.959352587078075	0.939121268610474	0.959352587078075	0.94973730197912	0.959352587078075	0.959352587078075	0.959352587078075
55	0.975386124271765	0.961876637007007	0.961876637007007	0.961876637007007	0.961876637007007	0.975386124271764	0.965762936110107
55	0.97485963934067	0.96630053517049	0.937394981949065	0.973801464592951	0.91909823943121	0.906332162994774	0.973801464592951
55	0.962114760404021	0.925461178145863	0.932843868438213	0.925461178145863	0.923642304663903	0.962114760404021	0.925461178145863
55	0.980098823990496	0.889628448546478	0.980098823990496	0.977742777798724	0.976868505064543	0.980795843209944	0.977742777798724
55	0.911755545519513	0.839781712320827	0.903494062602271	0.903494062602271	0.887463475751191	0.903494062602271	0.899828614660411
55	0.981020369161592	0.883921301229737	0.906359650475915	0.963227790836242	0.883921301229737	0.963227790836242	0.974604295872629
55	0.956046316392062	0.881626209855374	0.921327135178957	0.974165374067586	0.856348685074017	0.936862421542582	0.974165374067586
55	0.950197276666851	0.802589637584199	0.93216560161691	0.943409278357783	0.950197276666851	0.961138580811264	0.943409278357783
55	0.8655700159018	0.8655700159018	0.807699828478634	0.832493245224348	0.8655700159018	0.807699828478634	0.861824773974314
55	0.958835522314359	0.951225550124431	0.958835522314359	0.950335076019834	0.957995963611803	0.950335076019834	0.955775367630901
55	0.985645278827379	0.881942420587148	0.959099128886604	0.978291378051383	0.945735828358721	0.969917290131767	0.970131446562485
55	0.971300197288734	0.967902161804401	0.967902161804401	0.971300197288734	0.967902161804401	0.971300197288734	0.958007906692259
55	0.976747243152747	0.926548348542377	0.973890875704915	0.960144662621796	0.94113853319701	0.953923963644463	0.960144662621796
55	0.960982005991509	0.969335626794305	0.941608641785721	0.941608641785721	0.969335626794305	0.941608641785721	0.960982005991509
55	0.930207661328518	0.93278776556841	0.93278776556841	0.93278776556841	0.93278776556841	0.93278776556841	0.93278776556841
55	0.963383422853452	0.856362041190664	0.954640151274604	0.950662988973509	0.954640151274604	0.963383422853452	0.949817745140178
55	0.945114995924481	0.931249860403469	0.937520596095765	0.937520596095765	0.931249860403469	0.945114995924481	0.937520596095765
55	0.98138815069353	0.95301509069474	0.94341028385027	0.98138815069353	0.892616216524801	0.979563169487942	0.987914931487047
55	0.950583132416631	0.932302657256647	0.950583132416631	0.95148924523396	0.919742804915368	0.950583132416631	0.95148924523396
55	0.966549070379913	0.966549070379913	0.966549070379913	0.951031612942808	0.966549070379913	0.966549070379913	0.951031612942808
55	0.985982072864299	0.961914356950762	0.977219429056376	0.977219429056376	0.970951487671114	0.977219429056376	0.977219429056376
55	0.973066745937559	0.963540741247626	0.952489344964672	0.952489344964672	0.955700527474181	0.9654795659219	0.952489344964672
55	0.98601517496758	0.946778575483562	0.929137650868296	0.946778575483562	0.986015174967581	0.946778575483562	0.946778575483562
55	0.906788554265717	0.858285899785833	0.876134953303344	0.886387084343419	0.870388048806832	0.870388048806832	0.900207993543705
55	0.972536443229522	0.931847348402896	0.962946342036086	0.962946342036086	0.962946342036086	0.920089492743983	0.962946342036086
55	0.965994221278873	0.872842937079443	0.920523695055134	0.949353657959696	0.841834186531213	0.920523695055134	0.958710485262294
55	0.966025921029404	0.965395677156731	0.951758795439702	0.957474273576771	0.954650924655934	0.951758795439702	0.957474273576771
55	0.945980771478292	0.945980771478292	0.927030246002359	0.943960759525505	0.915594428988988	0.934214034480943	0.943960759525505
55	0.952070370345186	0.779274504524244	0.918748635752542	0.936736112929289	0.800568484805252	0.952070370345186	0.952070370345186
55	0.893655224476925	0.862353056599456	0.878758339663745	0.885177778481778	0.878758339663745	0.885177778481778	0.878758339663745
55	0.950901376221489	0.809555308592844	0.885341286257114	0.912981996384521	0.820857062966661	0.912981996384521	0.935936306962952
55	0.973363151726428	0.962701106505796	0.976820557375856	0.969718448657052	0.973363151726428	0.966579171135351	0.973363151726428
55	0.969865717446178	0.881146323948194	0.938922083963713	0.938922083963713	0.852185302933481	0.938922083963713	0.969865717446178
55	0.934888269052959	0.917766901277883	0.917766901277883	0.910112472192688	0.900903249722121	0.900467417859602	0.910112472192688
55	0.97449564869275	0.870048091746988	0.870048091746988	0.959427395959488	0.870048091746988	0.870048091746988	0.959427395959488
55	0.983561851914209	0.977210865266074	0.983561851914209	0.963305950817097	0.983378952218925	0.983378952218925	0.983561851914209
55	0.968656934537417	0.948096072954664	0.968656934537417	0.965047146818458	0.884286408967999	0.96355337910178	0.968656934537417
55	0.964506222981173	0.95092213638096	0.964506222981173	0.950685190927788	0.964506222981173	0.950685190927788	0.950685190927788
55	0.982687781751685	0.940658400294022	0.968588526655916	0.932958968269317	0.968588526655916	0.968588526655916	0.968588526655916
55	0.984429276412296	0.984429276412296	0.957201097834683	0.957201097834683	0.971425577798587	0.957201097834683	0.981050781735279
55	0.94713497674867	0.783270553371193	0.956908091929735	0.940746794091591	0.897033078807127	0.966549818966485	0.966549818966485
55	0.968123735459638	0.962551233715615	0.970275566130653	0.95213392620531	0.949431812117551	0.936523367926538	0.95213392620531
55	0.977414218787674	0.983543096589824	0.937844710101415	0.948146406321367	0.940100867400329	0.937844710101415	0.959778260347935
55	0.94127565726187	0.890873170646737	0.941275657261869	0.941275657261869	0.923925695333938	0.923925695333938	0.941275657261869
55	0.961915900457629	0.961915900457629	0.961915900457629	0.945656833763859	0.961915900457629	0.961915900457629	0.961915900457629
55	0.990586782225022	0.963528760602905	0.983765635493698	0.975462815183144	0.957735759193852	0.983765635493698	0.983765635493698
55	0.945359641451274	0.948730020817246	0.932844170425535	0.948730020817246	0.942236545857539	0.962874509600084	0.948730020817246
55	0.942285308232694	0.952379426316287	0.937634496753314	0.950850990715384	0.919750533924351	0.935369160459789	0.935369160459789
55	0.834887192503211	0.605795168326148	0.80932619318385	0.785119923705368	0.605795168326148	0.834887192503211	0.834887192503211
55	0.942486288740674	0.914715455488916	0.926327263417478	0.942486288740674	0.861942319532158	0.942486288740674	0.942486288740674
55	0.970912574173841	0.860774073922252	0.953816264174906	0.949562660613752	0.970912574173841	0.970912574173841	0.949562660613752
55	0.908967542873061	0.726448866530961	0.901118785016327	0.860531060727134	0.70649885790072	0.908967542873061	0.860531060727134
55	0.950211101418247	0.913267519501961	0.920494151873663	0.913267519501961	0.913267519501961	0.936269137348412	0.930209380279384
55	0.96251135632845	0.96251135632845	0.900664010557693	0.921402126332249	0.900664010557693	0.921402126332249	0.954427552459499
55	0.914020921493239	0.690676835445707	0.824004532658888	0.88681703117014	0.88681703117014	0.856224563056638	0.88681703117014
55	0.967775019780745	0.950696103461141	0.960505992825101	0.967966929388342	0.950696103461141	0.967966929388342	0.967966929388342
55	0.992445486126717	0.935225081555445	0.98852560530409	0.983956787376022	0.983956787376022	0.982617801749706	0.992445486126717
55	0.954085834519654	0.963101664954142	0.946970312932761	0.968218189217223	0.907991982700628	0.954085834519654	0.968218189217223
55	0.985784472410405	0.97949905791965	0.97949905791965	0.972454197902375	0.972454197902375	0.972454197902375	0.98028677364089
55	0.985473982483627	0.97968762262362	0.982045351984448	0.981458069490147	0.957187122055966	0.971939593233108	0.981458069490147
55	0.965201685846036	0.965201685846036	0.953923022421515	0.953923022421515	0.953923022421515	0.948723553047182	0.965201685846036
55	0.978324145972576	0.972487867175751	0.968836263871751	0.958262584355112	0.958262584355112	0.968836263871751	0.968836263871751
55	0.892321318802842	0.829525823141792	0.887486900237334	0.867752889123866	0.892321318802842	0.892321318802842	0.867752889123866
55	0.964857645128619	0.924436273290972	0.902345238561284	0.950421771415675	0.902345238561284	0.917478878965522	0.953465613523232
55	0.963762002624455	0.883401140214132	0.957475070709031	0.963762002624455	0.883401140214132	0.959875831050135	0.951092972167874
55	0.963313109207044	0.892986766814061	0.919591911858447	0.941817151234448	0.884211330348249	0.941817151234448	0.940528925827409
55	0.968612330593841	0.930150225991993	0.95285145149407	0.930150225991993	0.945717037031938	0.890270017696859	0.930150225991993
55	0.956314959251052	0.978951952155213	0.968771206792752	0.968771206792752	0.968771206792752	0.968771206792752	0.968771206792752
55	0.948056433936201	0.92063709946035	0.948056433936201	0.95293009994479	0.92063709946035	0.950071453168594	0.948056433936201
55	0.956051401213928	0.957711744548268	0.956051401213928	0.940335288800411	0.956051401213928	0.956051401213928	0.940335288800411
55	0.967637194311582	0.967637194311582	0.967637194311582	0.940142796104797	0.967637194311582	0.967637194311582	0.940142796104797
55	0.976257944819277	0.949889110012138	0.967097352170987	0.970453932603292	0.949889110012138	0.97950484778321	0.970453932603292
55	0.978407553756043	0.978407553756043	0.978407553756043	0.978407553756043	0.978407553756043	0.978407553756043	0.978407553756043
55	0.994135204434866	0.990699414170199	0.993047033597181	0.991862100743791	0.993047033597181	0.994135204434866	0.991862100743791
55	0.895607081208994	0.855182691676251	0.895607081208994	0.895607081208994	0.878591599001344	0.895607081208994	0.895607081208994
55	0.982147042433508	0.956856769588598	0.977842442694666	0.96442299009205	0.929624103678591	0.982147042433507	0.965790105225367
55	0.956136694208647	0.92722608106813	0.967184050686355	0.928018067960017	0.93871264032759	0.966327570161796	0.928018067960017
55	0.957705852675247	0.914832318503091	0.957705852675247	0.941954160850717	0.928896689353689	0.965014811151522	0.944940752016599
55	0.926833251402418	0.792279559240222	0.901120809102932	0.926833251402418	0.757114654115678	0.926833251402418	0.923104084028293
55	0.993096943058623	0.966230021776112	0.993096943058623	0.993198106340867	0.913917459326761	0.993096943058623	0.987021379374348
55	0.971481001561113	0.823091032024005	0.898613292870437	0.959382991176093	0.748381221909909	0.915718148206652	0.959382991176093
55	0.968582157578826	0.978438569550345	0.968582157578826	0.973817305953645	0.968582157578826	0.968582157578826	0.973817305953645
55	0.929244808954223	0.935373403949789	0.91895665195859	0.929244808954223	0.935373403949789	0.895177387172707	0.929244808954223
55	0.943108324013126	0.918035572877402	0.918035572877402	0.918035572877402	0.88315263606272	0.930538518453252	0.918035572877402
55	0.973950671169935	0.934659060017408	0.959240552838791	0.972079477535016	0.937661934661393	0.972079477535016	0.972079477535016
55	0.955351252823563	0.798225133407347	0.914365604151518	0.9361101704286	0.87098526269724	0.798225133407347	0.943450830459175
55	0.991419552330701	0.841446916080304	0.974010633351353	0.992483519779705	0.850379904578932	0.985675488427873	0.993163122773447
55	0.977954439359891	0.976176104026921	0.886171930891402	0.967705282650928	0.886171930891402	0.886171930891402	0.977954439359891
55	0.987003269184947	0.942965257882918	0.974561214411947	0.963209481924374	0.944196575120735	0.967403437423558	0.982667183472127
55	0.973053493569634	0.964029932535845	0.959577544635084	0.94932769461384	0.973053493569634	0.965911150066472	0.94932769461384
55	0.925716837123396	0.912364404592166	0.92108089761222	0.92108089761222	0.904229411627355	0.92108089761222	0.924941421291936
55	0.894698785092091	0.776629609983282	0.87919882625344	0.886342900622692	0.81555624521361	0.87919882625344	0.886342900622692
55	0.982400434204694	0.969236846660421	0.973121450795546	0.973121450795546	0.936545818440358	0.973121450795546	0.973121450795546
55	0.954871652028246	0.879392435432353	0.938068476019427	0.948191371611009	0.948191371611009	0.927570816810552	0.948191371611009
55	0.952892027559347	0.908552083484756	0.88523149429493	0.928897049294068	0.862182446426861	0.929417569394788	0.928897049294068
55	0.97442506450395	0.947127377529076	0.971088388975999	0.960971575744202	0.873556603044469	0.971088388975999	0.960971575744202
55	0.959439793805913	0.823372211723343	0.897839922874888	0.928598471068777	0.897839922874888	0.959439793805913	0.959439793805913
55	0.900090608266364	0.872705049058863	0.872705049058863	0.840452576555879	0.866492496014202	0.900090608266364	0.848069296626459
55	0.950371979379282	0.943228752551059	0.943228752551059	0.943228752551059	0.943228752551059	0.943228752551059	0.943228752551059
55	0.898382089723091	0.866926347669536	0.865777214629469	0.865777214629469	0.913360526527832	0.865777214629469	0.865777214629469
55	0.98284329668127	0.990189879113717	0.976129430032738	0.976129430032738	0.98284329668127	0.983737254850882	0.976129430032738
55	0.971762219720214	0.886510614388068	0.928720776137993	0.948745230208069	0.897381131541796	0.928720776137993	0.948745230208069
55	0.968170033391702	0.974476492764586	0.968170033391703	0.957531627698931	0.974476492764586	0.968170033391703	0.966175232830993
55	0.98839548173952	0.98839548173952	0.986786772676571	0.98011220833306	0.979661722303829	0.986786772676571	0.98011220833306
55	0.988331826793983	0.988331826793983	0.988331826793983	0.976549392611684	0.985824870669235	0.984371304278095	0.979443100609049
55	0.988459778500357	0.980220572981828	0.980670960511845	0.978981717117886	0.970345575245537	0.988459778500357	0.978981717117886
55	0.962684807420323	0.953202501724205	0.959086882758843	0.949261084995262	0.959086882758843	0.959086882758843	0.964497983126791
55	0.976137737243144	0.970088474178961	0.976137737243144	0.984483827816109	0.970088474178961	0.967308678575001	0.977294878664199
55	0.941602627820927	0.773481852636367	0.91629973484268	0.931283162640478	0.93233128026492	0.922298748336362	0.948206104142354
55	0.936421986573908	0.857729868081732	0.930084991548637	0.893163801096374	0.884556840915973	0.861711563907646	0.893163801096374
55	0.944974407101508	0.949966207619574	0.960696869089214	0.955552575586405	0.949966207619574	0.955552575586405	0.955805994469054
55	0.984206931543806	0.908529671518574	0.955652759145705	0.955652759145705	0.955652759145705	0.96608189443573	0.984206931543806
55	0.934809946074945	0.921356053160676	0.859135245626565	0.888994116042594	0.848664061088126	0.859135245626565	0.907178637659509
55	0.945542252535547	0.951042164086137	0.951042164086137	0.951042164086137	0.927977173049927	0.951042164086137	0.932060141644308
55	0.991066264635843	0.936950684767178	0.933256523468266	0.975064198734416	0.869595719048526	0.933256523468266	0.979561425572539
55	0.984988735011704	0.967402123433105	0.984988735011704	0.975415976082638	0.969471511132374	0.949586203744548	0.984988735011704
55	0.94211956782677	0.951089659002566	0.933513776214584	0.905917532494641	0.951089659002566	0.92432603572759	0.905917532494641
55	0.942973641861776	0.939339629589558	0.915655630631407	0.915655630631407	0.936745010653746	0.915655630631407	0.929377922878805
55	0.987887664494572	0.989861138281266	0.987887664494571	0.987887664494571	0.967643441049984	0.985681381846721	0.987887664494571
55	0.985266452742259	0.974260929663346	0.926758921651266	0.95489483557103	0.983013435900599	0.95489483557103	0.95489483557103
55	0.98506080929672	0.976566907297956	0.984377926251016	0.98506080929672	0.98506080929672	0.984100662924315	0.98506080929672
55	0.957395474098998	0.818740893468908	0.96162932996366	0.958548801540758	0.960363272489995	0.954090813447706	0.960363272489995
55	0.974956693440582	0.96580535393632	0.965471987482136	0.953493372128974	0.96580535393632	0.965471987482136	0.953493372128974
55	0.968166468437831	0.973223135645935	0.937688039255447	0.953457881828447	0.968166468437831	0.953457881828447	0.953457881828447
55	0.982526509103076	0.93615333730784	0.979522752807805	0.979522752807805	0.949314756155555	0.983185679531479	0.979522752807805
55	0.98308259858482	0.966105798765348	0.977115264045564	0.979082633462071	0.979082633462071	0.979082633462071	0.979082633462071
55	0.852308084492205	0.830926873012148	0.82574584761164	0.82574584761164	0.849296341991083	0.807863471095468	0.82574584761164
55	0.983435060047873	0.983435060047873	0.983435060047873	0.98534853138003	0.960668545168548	0.975791861429301	0.98534853138003
55	0.977942435506299	0.944696757688937	0.958088934583247	0.977942435506299	0.910718258741908	0.958088934583247	0.971137134077481
55	0.960841360310585	0.953483119050889	0.948880092350221	0.940697581316622	0.959656224986468	0.948880092350221	0.940697581316622
55	0.964112035273062	0.957033658138768	0.957033658138768	0.950125327605417	0.957033658138768	0.961731814813775	0.950125327605417
55	0.915000630949468	0.831578522392119	0.915000630949469	0.900834493273116	0.881199936559479	0.915000630949469	0.902230794458986
55	0.931920769822828	0.894836686587856	0.911924848664776	0.911924848664776	0.919496384525228	0.899809367236721	0.911924848664776
55	0.96722343695905	0.968464873630025	0.96722343695905	0.979050992766496	0.975565505613492	0.96868904769234	0.979050992766496
55	0.981411784871961	0.978551625839222	0.978525954934391	0.965551962758248	0.875473260487285	0.927160217564088	0.965551962758248
55	0.978434169925255	0.971176893429669	0.978434169925255	0.952387343114273	0.978434169925255	0.978434169925255	0.952387343114273
55	0.982111677452429	0.940441626382799	0.982111677452429	0.970881219166315	0.954979512077633	0.954979512077633	0.970881219166315
55	0.906744957567174	0.906744957567174	0.849364635372973	0.877328621414287	0.877328621414287	0.856244032978033	0.877328621414287
55	0.960463209711973	0.951587560280378	0.946175091376583	0.946175091376583	0.960463209711973	0.960463209711973	0.946175091376583
55	0.964978520286598	0.956482481324767	0.973825772476707	0.966797543888334	0.961600658050221	0.961600658050221	0.964628283187732
55	0.966325872760327	0.961919186094115	0.951762085024372	0.966325872760327	0.966325872760327	0.966325872760327	0.966325872760327
55	0.976144275148285	0.976144275148285	0.976144275148285	0.975666115477421	0.976144275148285	0.898937317803362	0.975666115477421
55	0.941987565668789	0.941987565668789	0.941987565668789	0.94888493939343	0.94127551280155	0.941987565668789	0.941987565668789
55	0.957187510264656	0.957187510264657	0.936674741369774	0.920798636757846	0.975950848341151	0.957187510264657	0.920798636757846
55	0.946572387239089	0.924439632675792	0.946572387239089	0.930367309206482	0.923020520602106	0.9540172426889	0.930367309206482
55	0.963054035225886	0.926484549254112	0.960415990166756	0.959093863283506	0.926484549254112	0.963054035225886	0.969861136124624
55	0.942956040567557	0.847855716470325	0.942956040567558	0.937275418494251	0.898020505648101	0.941403657101979	0.937275418494251
55	0.970864594757361	0.918298292400507	0.980051224966207	0.97389929161402	0.980051224966207	0.980051224966207	0.980051224966207
55	0.96973753411554	0.96973753411554	0.96973753411554	0.962279431422594	0.967620666630869	0.96973753411554	0.96973753411554
55	0.957946918416198	0.889727369244957	0.930415176090984	0.915203020472231	0.954663607944961	0.913865054903128	0.930424770735581
55	0.980816759866673	0.959613889871973	0.964191460985698	0.963068766582065	0.959172733622591	0.963068766582065	0.963068766582065
55	0.905443649146427	0.860399725785623	0.905443649146427	0.920957573595055	0.868548795585589	0.905443649146427	0.920957573595055
55	0.973934158877964	0.968441048341625	0.957381139179086	0.968441048341625	0.977892770333996	0.977892770333996	0.968441048341625
55	0.985381509395756	0.97475832564961	0.97303962535186	0.978790292365621	0.954901739241076	0.978790292365621	0.985381509395757
55	0.97501114478422	0.975900891836865	0.97501114478422	0.975900891836865	0.945292458039962	0.97501114478422	0.975900891836865
55	0.968777984137157	0.970321297671776	0.968777984137157	0.953469605042036	0.969132695744023	0.968777984137157	0.968777984137157
55	0.970759241634685	0.970759241634685	0.969187039155022	0.970759241634685	0.943419564765784	0.969187039155022	0.970759241634685
55	0.937183486929268	0.926897192227672	0.937183486929268	0.937183486929268	0.91223683174413	0.937183486929268	0.937183486929268
55	0.93330861245585	0.93330861245585	0.916300822488535	0.913514164398125	0.878644040334238	0.896041058848052	0.916300822488535
55	0.949308956123249	0.933489567432572	0.958122101039519	0.958122101039519	0.949308956123249	0.958122101039519	0.958122101039519
55	0.960844594221694	0.866288133947147	0.944086010728402	0.920012143682063	0.944086010728402	0.920012143682063	0.960844594221694
55	0.96618204743678	0.949621454030479	0.967094853385176	0.963417928196153	0.966201962039034	0.967094853385176	0.950318275691728
55	0.98190700081254	0.972306695239749	0.931096017168032	0.931096017168032	0.956295447905889	0.931096017168032	0.931096017168032
55	0.973071431962611	0.949030505432147	0.956266866801077	0.956266866801077	0.956266866801077	0.961048340965869	0.973071431962611
55	0.95594233995664	0.970294052755814	0.926271342538087	0.942606454912705	0.964018562278795	0.95594233995664	0.956896257729812
55	0.95252620776934	0.930049312827694	0.941226680634428	0.935818523101586	0.930049312827694	0.941226680634428	0.930049312827694
55	0.946038974023246	0.930648690837127	0.916331779074035	0.953063530809841	0.912339891146121	0.916038215455143	0.953063530809841
55	0.885902483149925	0.817175602721193	0.870190294518469	0.848499910566774	0.870190294518469	0.858878914485167	0.836175496636691
55	0.924857522975793	0.902729679662397	0.87999959792317	0.884579574888244	0.899205498151017	0.924857522975793	0.916441956890878
55	0.91076359408109	0.916392635232797	0.876254240390676	0.91076359408109	0.827072101397945	0.827072101397945	0.91076359408109
55	0.873779916639797	0.841601155087873	0.864740741917044	0.830535177476892	0.869658549458298	0.864740741917044	0.830535177476892
55	0.976581078087935	0.953756409498006	0.962675276908693	0.97129482690789	0.953756409498006	0.953056693198971	0.97129482690789
55	0.96411006084323	0.948421957501772	0.946271159691716	0.946271159691716	0.938269272323966	0.946271159691716	0.946271159691716
55	0.978487450750345	0.981433414674867	0.978487450750345	0.978487450750345	0.978487450750345	0.978487450750345	0.978487450750345
55	0.987736609110416	0.795418362170962	0.963991348902928	0.983960662304245	0.987736609110416	0.987736609110416	0.983960662304245
55	0.963853159654812	0.963828017485491	0.963853159654812	0.958660236914752	0.970892513133519	0.970892513133519	0.970892513133519
55	0.934600056016286	0.766177903910389	0.875308311934335	0.838303591130626	0.87932780085759	0.904806414255445	0.838303591130626
55	0.95362690734621	0.953626907346209	0.970568261270338	0.939636869057616	0.952461495910934	0.943264025984967	0.953626907346209
55	0.886215097249944	0.814333032056126	0.811111387672909	0.825837223651906	0.811111387672909	0.811111387672909	0.825837223651906
55	0.981338659032976	0.973806566238446	0.979539355779697	0.979539355779697	0.931211927902713	0.979539355779697	0.979539355779697
55	0.971713434326178	0.910811464875983	0.934349907905258	0.973317561542748	0.887770694644572	0.93667024951768	0.958756065234125
55	0.971200710927991	0.971200710927991	0.971200710927991	0.958987546695442	0.971200710927991	0.971200710927991	0.958987546695442
55	0.940098522061471	0.932232753556217	0.911184201673868	0.940098522061471	0.867787113760755	0.850529346730005	0.905664063050251
55	0.980698477122669	0.969156691420064	0.978183418696449	0.978183418696449	0.969156691420064	0.978183418696449	0.978183418696449
55	0.970714027953579	0.780249995529027	0.906524813260144	0.951542212507238	0.807772283907151	0.970714027953579	0.970714027953579
55	0.975464333264599	0.953124587529467	0.966999869822004	0.941849379596259	0.969272174791708	0.966999869822004	0.941849379596259
55	0.835888302406604	0.776114921803042	0.812173538102567	0.816869704141726	0.776114921803042	0.816869704141726	0.816869704141726
55	0.929725120078531	0.929725120078531	0.929725120078531	0.929725120078531	0.929725120078531	0.932388191763527	0.932388191763527
55	0.945953214974545	0.954586741127388	0.945953214974545	0.957094201067808	0.942813400580698	0.945953214974545	0.958378844085082
55	0.927332287108711	0.92679153632755	0.92733228710871	0.917371553371693	0.92733228710871	0.889296124652887	0.915149627902745
55	0.943619079839342	0.924473934936218	0.909123587273333	0.918432820935344	0.895813491336444	0.918905010648585	0.928071303671491
55	0.984022444300371	0.976917978989234	0.976917978989234	0.976917978989234	0.956306463812335	0.984022444300371	0.976917978989234
55	0.980465928997978	0.87187347479389	0.960520209365069	0.960520209365069	0.950800308873573	0.955029955485979	0.955029955485979
55	0.958677617734141	0.966597826547873	0.95867761773414	0.920818248530285	0.930539940686901	0.920818248530285	0.920818248530285
55	0.991806327952887	0.974825517623795	0.991806327952887	0.976281926602853	0.932317296561828	0.974825517623795	0.989042216269965
55	0.971035932439963	0.887430448465353	0.948035576503686	0.963252228976233	0.96105313913177	0.948035576503686	0.963252228976233
55	0.962347166295567	0.947776837879984	0.962347166295567	0.951364752319759	0.947208057361568	0.962347166295567	0.965940541214434
55	0.954421137425245	0.911374058980096	0.923123659060879	0.939489857027123	0.926869813339666	0.923123659060879	0.939489857027123
55	0.969650018589744	0.964374673291536	0.969650018589744	0.953574193279798	0.921151846417181	0.969650018589744	0.953574193279798
55	0.986821102036747	0.972330565652148	0.966875600782102	0.97061112074587	0.978746944904472	0.959227411997719	0.966875600782102
55	0.947069072491118	0.717235875728129	0.891613682358117	0.945148417773086	0.717235875728129	0.924749848143178	0.947069072491118
55	0.967169317749484	0.967169317749484	0.950582768513693	0.950582768513693	0.967169317749484	0.967169317749484	0.962354843384355
55	0.992227375758218	0.962835068808258	0.991824001692894	0.98725492761108	0.945322755617681	0.988702020939604	0.988702020939604
55	0.966808988635221	0.9373100096523	0.965402066837114	0.948476140226504	0.793610957704948	0.948476140226504	0.948476140226504
55	0.97346084797667	0.97206766105611	0.955402158233466	0.955402158233466	0.97346084797667	0.955402158233466	0.955402158233466
55	0.983453827029979	0.886078775709809	0.909034089302115	0.952206469541909	0.886078775709809	0.926409983533116	0.954779688550139
55	0.958627866422223	0.928948522413077	0.958627866422223	0.926776876654658	0.964514958338834	0.958627866422223	0.938644676267197
55	0.976463293797152	0.973638801676893	0.976463293797152	0.96758093456579	0.976463293797152	0.978319574175582	0.978319574175582
55	0.973963727224094	0.931727772073892	0.973963727224094	0.961457927369675	0.931727772073892	0.973963727224094	0.967870695419804
55	0.83654489890204	0.77987630331894	0.836544898902039	0.785582395882745	0.77987630331894	0.785582395882745	0.80787515690926
55	0.959813308120859	0.911648838373899	0.95981330812086	0.962684026697107	0.953786845193607	0.968823993725124	0.962684026697107
55	0.951649056355615	0.794105301312191	0.951552070105388	0.937426564940375	0.794105301312191	0.924887133623764	0.937426564940375
55	0.962577020436437	0.935716831651028	0.963763415944661	0.963763415944661	0.905722962317666	0.956260309721347	0.963763415944661
55	0.988638717454033	0.931351823732707	0.984401698009521	0.984401698009521	0.918607277127537	0.984401698009521	0.984401698009521
55	0.972773465741602	0.913521453947296	0.942117301131077	0.96450086700275	0.906842699125758	0.972773465741602	0.96450086700275
55	0.975418751973696	0.922329130141433	0.969533830317371	0.969983727048387	0.972434028802159	0.969533830317371	0.969983727048387
55	0.971765857231833	0.952549827787436	0.962160139119682	0.949285092401404	0.952549827787436	0.962160139119682	0.949285092401404
55	0.947519868221536	0.90284545026638	0.924770850256652	0.913676211792881	0.907943270101895	0.924770850256652	0.924770850256652
55	0.972677725951209	0.975260505222951	0.90360004435969	0.948598543826416	0.948598543826416	0.931161953288031	0.948598543826416
55	0.957059820179768	0.953329748402373	0.946213954323986	0.946213954323986	0.932505322374029	0.949128175158152	0.946213954323986
55	0.92863837254461	0.866761748854434	0.92863837254461	0.92952699142764	0.92863837254461	0.918231953680368	0.92952699142764
55	0.953257965566768	0.915245597747863	0.93942365716252	0.953257965566767	0.924051452686453	0.953257965566767	0.932726070642124
55	0.923640350383723	0.831881354828897	0.874630160836286	0.895877012297414	0.895877012297414	0.895877012297414	0.895877012297414
55	0.986416557525278	0.914952585707972	0.986416557525278	0.972800890483915	0.918051141917385	0.986894688781864	0.972800890483915
55	0.985224925623594	0.930862550423717	0.964640904179699	0.981096758437037	0.902695850354421	0.964640904179699	0.981096758437037
55	0.966393332843092	0.883745129061038	0.937671029783028	0.937671029783028	0.937671029783028	0.937671029783028	0.937671029783028
55	0.983904504686503	0.970707528877757	0.96462791474629	0.982860673256846	0.96577409232342	0.982860673256846	0.982860673256846
55	0.959245341304711	0.892248004781679	0.959245341304711	0.931154690255433	0.932163401648612	0.941254175765909	0.941254175765909
55	0.958200145111871	0.932638202596869	0.935529295518563	0.946412043328106	0.941998684657517	0.938929125061563	0.958200145111871
55	0.975347873431471	0.882717299407202	0.894449090413666	0.968994855163255	0.860817647676841	0.911538183679529	0.968994855163255
55	0.964886245307407	0.844982570476262	0.952977462988344	0.919424481169094	0.829950689175188	0.913676418500542	0.919424481169094
55	0.972351505861979	0.891319229296804	0.904166344200586	0.931492663006776	0.955023593623875	0.918400155116523	0.967275774854189
55	0.912100529008116	0.829129479508758	0.880378429776114	0.918613183223918	0.84160004415778	0.882407444704692	0.902842829830545
55	0.919755642963507	0.865749976982874	0.888663160651741	0.888663160651741	0.883557449062126	0.888663160651741	0.919755642963507
55	0.957517882970027	0.892953823129054	0.88903645242634	0.915938402075928	0.916590396825132	0.88903645242634	0.937553350200149
55	0.960424288207263	0.944464242058211	0.960424288207263	0.946216146471912	0.967024828477822	0.943255774800484	0.946216146471912
55	0.926342343345039	0.900581887613094	0.900581887613094	0.915181287831854	0.915181287831854	0.926342343345039	0.915181287831854
55	0.963348656437169	0.958541779562521	0.963348656437169	0.959824961696103	0.973978014529118	0.963348656437169	0.963348656437169
55	0.964090802901803	0.815440778301558	0.933910230082608	0.949604353357023	0.842256777448595	0.933910230082608	0.949545227106377
55	0.967112395198104	0.799915050715051	0.899143032070918	0.944139639180255	0.774462797655394	0.944139639180255	0.944139639180255
55	0.961651958353629	0.931750575113843	0.960642816427814	0.953797641913618	0.94002872902543	0.961651958353629	0.966924908365418
55	0.963063833899545	0.928107590535869	0.928107590535869	0.934705832047233	0.928107590535869	0.944655715584439	0.934705832047233
55	0.986188250101522	0.939355166495101	0.985518631989972	0.985504238966681	0.927354736868798	0.986188250101522	0.975187771126927
55	0.965981522827148	0.869297304528705	0.957701813288481	0.948841192874786	0.869297304528705	0.957464166253896	0.957464166253896
55	0.878737390788187	0.773641325263952	0.866587290501276	0.873191182064471	0.773641325263952	0.878737390788186	0.873191182064471
55	0.959802506203793	0.925740199800961	0.959802506203793	0.945901082180517	0.929830631431911	0.959802506203793	0.959802506203793
55	0.978290851627802	0.95867636212614	0.972275970530781	0.970678348102513	0.95867636212614	0.970678348102513	0.972715785531876
55	0.952383584018889	0.948567185029618	0.90549647617389	0.908218419104684	0.90549647617389	0.952383584018889	0.908218419104684
55	0.983258895793476	0.787859317519397	0.905526971189359	0.967868284055928	0.761334540623567	0.905526971189359	0.967868284055928
55	0.972401517491421	0.907530006711641	0.957713704486825	0.960630319967259	0.866674535669195	0.957713704486825	0.960630319967259
55	0.982680821741336	0.873327177972958	0.975764693628705	0.980515204341274	0.967463730093178	0.982680821741336	0.980515204341274
55	0.984127340593502	0.978347338015513	0.984127340593502	0.972223885750971	0.978347338015513	0.972223885750971	0.972223885750971
55	0.970420400662792	0.970420400662792	0.9672495117057	0.9672495117057	0.970420400662792	0.970420400662792	0.970420400662792
55	0.983352165371687	0.894508806870539	0.97635591545681	0.981447679698297	0.954503038865577	0.981447679698297	0.981447679698297
55	0.967753836076207	0.9732803252741	0.967753836076207	0.959400018258917	0.873115727454784	0.967753836076207	0.967753836076207
55	0.980645689592205	0.949438849958876	0.937567123353397	0.970449623306545	0.937567123353397	0.927407438890803	0.976960300283985
55	0.97245716547797	0.917247955621011	0.964713922870386	0.968251943886339	0.970871939479868	0.968251943886339	0.97245716547797
55	0.963820559738615	0.941953878613689	0.963820559738615	0.931967381706481	0.963820559738615	0.963820559738615	0.950156374159645
55	0.980608309414082	0.980608309414082	0.980608309414082	0.968819761084124	0.980608309414082	0.973909458982092	0.968819761084124
55	0.967254884017235	0.958783995820769	0.967254884017235	0.968821889516047	0.912346216066618	0.967254884017235	0.968821889516047
55	0.948247724875295	0.946649544990029	0.907081387274697	0.907081387274697	0.907081387274697	0.907081387274697	0.907081387274697
55	0.966022759700012	0.929007177595708	0.967887739204331	0.967653767258976	0.967653767258976	0.957568434207863	0.967653767258976
55	0.987506358525417	0.850881032620421	0.949024007237197	0.987506358525417	0.874407942506796	0.926784382329165	0.987506358525417
55	0.953385095112514	0.61999372425387	0.834953952014752	0.94527190088145	0.61999372425387	0.834953952014752	0.94527190088145
55	0.925881670163602	0.856331284739414	0.913310134678523	0.880734989125253	0.862897435546309	0.880734989125253	0.880734989125253
55	0.948921685998555	0.920931951448616	0.924566390395367	0.935876469996763	0.924566390395367	0.948921685998555	0.948921685998555
55	0.954367912245598	0.946666424809296	0.951649538939797	0.916694308329393	0.928759894870487	0.954367912245598	0.954367912245598
55	0.921443203005371	0.934505884485378	0.943130836827788	0.934467556655192	0.934505884485378	0.921443203005371	0.921443203005371
55	0.982261021901764	0.893019511755917	0.968835792509306	0.956525772371055	0.886838822784524	0.956525772371055	0.982261021901764
55	0.978026154468498	0.878204789846865	0.921879038723062	0.934755518462177	0.878204789846865	0.921879038723062	0.934755518462177
55	0.979870090773547	0.758425629837542	0.956250024564602	0.974525033430841	0.793702014801036	0.967215777271317	0.974525033430841
55	0.966371122562835	0.903757839143272	0.973195639526464	0.973195639526464	0.945705637163384	0.965336549974143	0.973195639526464
55	0.955958862131208	0.933519837805702	0.938795192310085	0.939835389229797	0.939835389229797	0.933519837805702	0.939835389229797
55	0.977083261350619	0.930738782262479	0.964575622768773	0.974469876407418	0.954782937927691	0.97749673851209	0.977083261350619
55	0.928243680223709	0.917525982738224	0.928243680223709	0.917525982738224	0.928243680223709	0.928243680223709	0.917525982738224
55	0.972622064561005	0.984619635770142	0.983159138695182	0.989431887578114	0.983150385762788	0.972622064561005	0.989431887578114
55	0.970480838091331	0.971977575840682	0.941909852001616	0.952690024198249	0.970480838091331	0.952690024198249	0.970480838091331
55	0.977650024830402	0.977650024830402	0.977150488661129	0.977150488661129	0.962744604845482	0.977150488661129	0.977150488661129
55	0.979507046136346	0.97302671338588	0.979507046136346	0.979507046136346	0.968958435586588	0.968958435586588	0.974296422273724
55	0.932151465318758	0.943130764296973	0.912629831950886	0.912629831950886	0.943130764296973	0.912629831950886	0.912629831950886
55	0.951560735812526	0.907257037229681	0.950057328998618	0.932729478963165	0.923080826014057	0.950057328998618	0.948267051097698
55	0.941627932942606	0.919417453249202	0.931950461528527	0.94211770101448	0.931529967860929	0.941627932942606	0.931950461528527
55	0.956249830170206	0.90528072162165	0.943861370194765	0.956219391616237	0.943861370194765	0.956249830170206	0.956219391616237
55	0.978226750096207	0.969486762912351	0.958054065621245	0.978226750096207	0.943843734630694	0.978226750096207	0.982289777603204
55	0.951638379035919	0.887909671464818	0.950169826174988	0.960066345669988	0.960066345669988	0.960066345669988	0.960066345669988
55	0.921230407605761	0.899412002527896	0.89084999776134	0.891888394895034	0.866071033218049	0.876714751790317	0.921230407605761
55	0.982856144373769	0.965831646116487	0.968994550432243	0.980265446325434	0.956039314086917	0.950695616661567	0.980222966976515
55	0.915867209327857	0.89940467398557	0.921299483772571	0.905676435674538	0.921299483772571	0.907562559687292	0.89112565736664
[truncated: 3,501 more rows]
