# Supplementary material for: Mahalanobis distances for ecological niche modelling and outlier detection: implications of sample size, error, and bias for selecting and parameterising a multivariate location and scatter method
Source: PeerJ. 2021 May 11;9:e11436. doi: 10.7717/peerj.11436 (PMC8121071; doi:10.7717/peerj.11436)
Supplement: Supplemental Information 1 [file peerj-09-11436-s001.zip › 3-figures/figure3/nz-climate-space.txt]

8.209078e-136 1.736161e-128 1.312462e-121 1.545067e-113 2.972772e-105  1.708815e-97  2.897162e-90  1.448787e-83  2.137633e-77  9.323489e-72  1.215006e-66  5.008403e-62  8.220938e-58  7.671746e-54  3.508068e-50  5.539435e-47  2.662850e-44  3.796792e-42  1.598242e-40  1.984574e-39  7.268232e-39  7.850836e-39  2.501076e-39  2.349966e-40  6.512079e-42  5.322323e-44  1.282940e-46  9.120840e-50  1.912436e-53  1.182667e-57  2.157056e-62  1.160336e-67  2.025811e-73  8.488505e-73  1.150334e-71  4.644101e-71  1.390875e-70  8.109799e-69  3.038814e-67  3.639078e-66  1.306836e-65  1.389377e-65  4.127924e-65  8.483706e-62  5.763110e-59  1.154699e-56  6.823460e-55  1.189231e-53  6.116128e-53  9.727052e-53  2.357905e-52  2.749850e-51  2.797703e-50  3.351518e-49  2.450876e-48  1.165014e-47  1.484255e-46  1.184210e-43  3.727427e-41  2.457667e-38  3.695400e-35  1.842554e-32  2.846028e-30  5.815440e-27  8.179870e-23  3.528697e-19  4.501682e-16  1.694428e-13  1.881128e-11  6.159447e-10  5.948853e-09  1.699845e-08  1.570501e-08  1.479836e-08  2.569155e-08  1.695904e-08  3.499937e-09  5.036731e-10  1.687282e-10  3.257620e-11  6.061043e-12  1.154630e-12  8.442703e-14  2.087579e-15  3.091699e-17  4.401785e-19  2.727050e-21  5.223910e-24  2.968571e-27  4.983507e-31  2.474037e-35  3.690958e-40  1.891727e-45  5.940752e-51  1.449399e-56  1.415543e-62  4.252197e-69  3.871695e-76  2.304712e-83  7.347913e-90  1.884543e-96 2.103911e-103 5.058018e-110 1.109545e-106 8.561863e-104 1.948582e-101  1.307954e-99  2.589345e-98  1.511857e-97  2.603485e-97  1.322278e-97  1.980679e-98 8.750420e-100 1.140164e-101 4.381562e-104 4.966085e-107 1.660057e-110 1.636652e-114 4.759452e-119 4.097498e-124 1.186686e-129
1.411582e-130 2.983675e-123 1.870495e-116 1.037173e-109 1.356836e-101  7.789033e-94  1.320555e-86  6.603428e-80  9.740718e-74  4.242513e-68  5.484755e-63  2.167049e-58  3.006119e-54  2.098667e-50  8.209907e-47  1.248083e-43  5.957241e-41  8.483432e-39  3.570281e-37  4.433130e-36  1.623562e-35  1.753701e-35  5.586844e-36  5.249297e-37  1.454652e-38  1.188888e-40  2.865800e-43  2.037391e-46  4.271953e-50  2.641812e-54  4.818379e-59  2.591931e-64  1.684423e-69  5.841338e-68  7.915166e-67  3.187541e-66  7.708143e-66  3.506244e-64  1.275813e-62  1.518152e-61  5.444871e-61  5.786040e-61  6.093772e-61  9.773200e-58  6.638446e-55  1.330080e-52  7.859838e-51  1.369855e-49  7.044330e-49  1.109890e-48  2.265833e-48  2.462568e-47  2.186359e-46  2.396157e-45  1.659832e-44  7.479436e-44  3.691962e-43  2.006798e-40  5.828610e-38  1.336363e-35  1.471521e-32  7.292533e-30  1.075381e-27  6.369207e-26  1.603066e-22  6.360606e-19  8.018676e-16  3.013126e-13  3.344326e-11  1.095007e-09  1.057541e-08  3.019886e-08  2.739284e-08  2.227742e-08  3.658674e-08  2.423723e-08  5.853818e-09  2.273468e-09  1.112576e-09  2.699243e-10  7.546196e-11  1.592131e-11  1.200630e-12  3.601187e-14  9.412715e-16  1.728312e-17  1.103088e-19  2.116905e-22  1.202747e-25  2.021880e-29  1.019321e-33  1.733411e-38  1.720215e-43  1.363361e-48  4.482826e-54  4.560920e-60  1.389171e-66  1.869364e-73  1.087415e-79  7.555201e-86  2.508476e-92  3.132813e-99 2.586368e-104 6.723786e-101  5.188387e-98  1.180817e-95  7.926043e-94  1.569111e-92  9.161670e-92  1.577680e-91  8.012846e-92  1.200268e-92  5.302649e-94  6.909254e-96  2.655173e-98 3.009388e-101 1.005974e-104 9.917974e-109 2.884839e-113 2.504541e-118 9.231363e-124
1.553322e-125 3.283222e-118 2.047046e-111 3.965916e-105  4.156490e-98  2.272347e-90  3.851993e-83  1.926146e-76  2.840914e-70  1.236487e-64  1.592247e-59  6.155591e-55  7.709335e-51  4.122978e-47  1.282600e-43  1.815332e-40  8.542194e-38  1.213359e-35  5.104181e-34  6.337244e-33  2.320882e-32  2.506909e-32  7.986369e-33  7.503846e-34  2.079419e-35  1.699509e-37  4.096648e-40  2.912441e-43  6.106737e-47  3.776459e-51  6.887851e-56  3.705157e-61  5.671285e-65  2.572567e-63  3.485379e-62  1.401059e-61  2.857714e-61  9.799568e-60  3.436008e-58  4.055099e-57  1.451927e-56  1.542348e-56  8.058675e-57  7.206633e-54  4.893508e-51  9.804602e-49  5.793829e-47  1.009779e-45  5.192244e-45  8.119193e-45  1.405674e-44  1.419937e-43  1.109516e-42  1.100819e-41  7.226351e-41  3.085616e-40  8.770521e-40  2.181075e-37  6.201241e-35  7.331833e-33  3.824272e-30  1.847727e-27  2.720957e-25  1.206054e-23  7.907667e-22  1.004041e-18  9.627355e-16  3.454793e-13  3.808952e-11  1.245951e-09  1.203138e-08  3.433799e-08  3.068516e-08  2.168155e-08  3.338728e-08  2.264040e-08  8.932013e-09  8.576181e-09  4.990325e-09  1.647033e-09  6.392413e-10  1.435363e-10  1.157490e-11  5.075903e-13  2.176936e-14  4.446216e-16  2.863004e-18  5.493456e-21  3.123671e-24  5.320066e-28  3.007693e-32  9.448745e-37  2.423334e-41  2.679847e-46  9.234915e-52  9.482444e-58  3.465515e-64  3.360246e-70  6.226235e-76  5.884478e-82  2.313097e-88  3.074001e-95  9.991186e-99  2.607555e-95  2.012055e-92  4.579200e-90  3.073714e-88  6.085004e-87  3.552890e-86  6.118234e-86  3.107376e-86  4.654630e-87  2.056364e-88  2.679404e-90  1.029675e-92  1.167039e-95  3.901164e-99 3.846259e-103 1.119563e-107 9.977844e-113 6.096081e-118
1.093856e-120 2.312058e-113 1.441328e-106 2.653796e-100  2.174810e-94  4.264156e-87  7.190595e-80  3.595486e-73  5.302746e-67  2.307197e-61  2.965258e-56  1.133913e-51  1.342186e-47  5.867894e-44  1.376788e-40  1.718912e-37  7.863573e-35  1.111205e-32  4.670202e-31  5.797502e-30  2.123154e-29  2.293321e-29  7.305927e-30  6.864514e-31  1.902251e-32  1.554710e-34  3.747611e-37  2.664300e-40  5.586439e-44  3.454702e-48  6.301002e-53  3.389577e-58  1.584872e-60  7.251229e-59  9.821948e-58  3.942911e-57  7.048075e-57  1.774457e-55  5.940220e-54  6.936130e-53  2.478037e-52  2.631324e-52  9.884016e-53  3.403427e-50  2.308457e-47  4.625144e-45  2.733134e-43  4.763447e-42  2.449181e-41  3.806558e-41  5.635048e-41  5.266215e-40  3.658822e-39  3.251066e-38  2.022439e-37  8.171164e-37  1.846036e-36  1.524214e-34  4.287003e-32  3.929932e-30  6.873980e-28  2.999767e-25  4.409863e-23  1.920602e-21  3.439195e-20  6.557033e-18  1.735183e-15  3.065390e-13  2.859410e-11  9.111049e-10  8.764743e-09  2.499113e-08  2.206199e-08  1.365572e-08  1.957460e-08  1.476089e-08  1.472043e-08  2.287511e-08  1.558365e-08  7.398721e-09  3.618953e-09  8.552095e-10  8.081450e-11  6.042900e-12  3.485412e-13  7.386791e-15  4.762676e-17  9.138666e-20  5.252532e-23  9.884897e-27  9.848468e-31  8.140899e-35  3.024174e-39  3.529527e-44  1.225731e-49  1.364808e-55  2.196143e-61  1.059975e-66  2.769896e-72  3.293738e-78  1.422479e-84  2.199890e-91  2.485692e-93  6.471638e-90  4.993336e-87  1.136423e-84  7.628054e-83  1.510119e-81  8.817226e-81  1.518365e-80  7.711593e-81  1.155142e-81  5.103289e-83  6.649492e-85  2.555349e-87  2.896246e-90  9.681557e-94  9.545880e-98 2.784935e-102 2.685553e-107 3.498739e-112
4.929487e-116 1.041934e-108 6.495353e-102  1.194279e-95  6.564056e-90  6.102167e-84  8.594523e-77  4.295093e-70  6.334357e-64  2.755586e-58  3.538163e-53  1.345686e-48  1.546620e-44  5.939278e-41  1.049059e-37  1.075870e-34  4.662257e-32  6.519865e-30  2.735113e-28  3.394218e-27  1.242956e-26  1.342564e-26  4.277052e-27  4.018638e-28  1.113620e-29  9.101615e-32  2.193934e-34  1.559740e-37  3.270424e-41  2.022459e-45  3.688745e-50  1.986196e-55  2.865155e-56  1.308202e-54  1.771369e-53  7.103649e-53  1.148498e-52  2.086735e-51  6.597864e-50  7.598892e-49  2.707056e-48  2.873112e-48  9.624642e-49  1.031390e-46  6.969165e-44  1.396252e-41  8.250861e-40  1.438002e-38  7.393258e-38  1.143449e-37  1.461007e-37  1.255147e-36  7.842655e-36  6.175736e-35  3.638430e-34  1.388818e-33  2.877179e-33  6.931349e-32  1.903503e-29  1.626222e-27  1.013238e-25  3.133313e-23  4.574521e-21  1.987884e-19  2.674045e-18  8.781621e-17  1.437941e-14  8.642057e-13  2.464105e-11  4.768746e-10  4.155042e-09  1.166842e-08  1.017868e-08  5.571477e-09  7.455875e-09  8.166435e-09  2.180173e-08  4.154198e-08  3.503789e-08  2.384484e-08  1.361609e-08  3.456827e-09  4.505903e-10  5.607694e-11  3.685958e-12  7.887464e-14  5.081261e-16  9.830151e-19  6.158990e-22  1.948951e-25  5.169957e-29  6.442497e-33  2.546173e-37  2.994647e-42  1.077553e-47  3.140157e-53  3.697117e-58  2.665510e-63  9.168270e-69  1.261664e-74  5.734013e-81  3.441780e-87  3.974197e-88  1.027975e-84  7.930234e-82  1.804818e-79  1.211455e-77  2.398305e-76  1.400314e-75  2.411402e-75  1.224722e-75  1.834547e-76  8.104823e-78  1.056043e-79  4.058295e-82  4.599693e-85  1.537591e-88  1.516337e-92  4.455788e-97 5.322434e-102 1.558668e-106
1.421630e-111 3.004867e-104  1.873215e-97  3.444089e-91  1.868283e-85  3.374269e-80  6.707415e-74  3.283649e-67  4.842340e-61  2.106353e-55  2.703286e-50  1.025413e-45  1.161088e-41  4.139377e-38  5.788273e-35  4.562546e-32  1.791572e-29  2.453775e-27  1.025499e-25  1.271782e-24  4.656701e-24  5.029778e-24  1.602349e-24  1.505536e-25  4.172046e-27  3.409814e-29  8.219316e-32  5.843382e-35  1.225226e-38  7.576904e-43  1.381945e-47  7.663395e-53  3.321415e-52  1.510777e-50  2.044533e-49  8.192481e-49  1.228118e-48  1.597714e-47  4.713178e-46  5.333525e-45  1.892955e-44  2.007834e-44  6.501720e-45  2.018769e-43  1.346578e-40  2.697407e-38  1.593972e-36  2.778055e-35  1.428232e-34  2.200218e-34  2.451813e-34  1.921075e-33  1.092494e-32  7.551249e-32  4.207376e-31  1.515264e-30  3.008527e-30  2.138313e-29  5.414003e-27  4.545720e-25  1.526587e-23  2.141893e-21  3.037806e-19  1.319172e-17  1.701033e-16  1.293034e-15  1.187967e-13  6.312532e-12  1.023627e-10  5.820228e-10  1.839497e-09  3.720094e-09  3.039024e-09  1.477828e-09  1.953283e-09  4.899516e-09  2.365154e-08  5.216259e-08  5.788271e-08  5.348560e-08  3.423535e-08  1.002072e-08  2.118323e-09  3.677650e-10  2.528434e-11  5.409304e-13  3.502438e-15  7.291316e-18  7.330090e-21  6.208616e-24  2.591007e-27  3.466906e-31  1.381724e-35  1.650893e-40  1.021180e-45  2.604618e-50  5.293693e-55  5.081860e-60  2.149758e-65  3.199394e-71  1.653879e-77  1.695135e-82  4.106053e-83  1.045207e-79  8.059853e-77  1.834298e-74  1.231243e-72  2.437479e-71  1.423187e-70  2.450790e-70  1.244727e-70  1.864512e-71  8.237208e-73  1.073293e-74  4.124583e-77  4.674827e-80  1.562733e-83  1.542079e-87  4.634827e-92  8.826956e-97 4.826069e-101
2.623703e-107 5.545660e-100  3.457129e-93  6.356263e-87  3.446814e-81  5.531537e-76  5.812883e-71  1.609944e-64  2.368959e-58  1.030418e-52  1.322132e-47  5.008549e-43  5.629305e-39  1.928918e-35  2.296744e-32  1.354090e-29  4.514976e-27  5.937593e-25  2.462634e-23  3.049944e-22  1.116491e-21  1.205891e-21  3.841607e-22  3.609495e-23  1.000240e-24  8.174966e-27  1.970566e-29  1.400940e-32  2.937457e-36  1.816549e-40  3.313192e-45  3.571043e-50  2.470735e-48  1.117010e-46  1.510317e-45  6.047830e-45  8.566723e-45  7.983898e-44  2.168134e-42  2.399144e-41  8.473694e-41  8.980908e-41  2.882052e-41  2.607904e-40  1.665671e-37  3.334837e-35  1.970632e-33  3.434515e-32  1.765666e-31  2.711431e-31  2.664799e-31  1.887117e-30  9.884103e-30  5.948460e-29  3.127115e-28  1.061465e-27  2.041449e-27  5.029348e-27  9.861115e-25  8.240683e-23  2.203049e-21  1.022807e-19  1.292832e-17  5.603594e-16  7.186029e-15  3.065032e-14  6.641841e-13  3.375453e-11  5.304665e-10  2.478302e-09  3.588288e-09  2.017007e-09  7.327831e-10  2.816422e-10  6.062556e-10  3.367781e-09  1.805345e-08  4.674177e-08  6.977203e-08  8.187743e-08  5.871686e-08  2.275394e-08  7.945123e-09  1.612181e-09  1.118785e-10  2.396709e-12  1.648086e-14  5.250590e-17  1.410648e-19  1.967315e-22  8.910011e-26  1.203578e-29  4.832273e-34  7.569900e-39  3.673497e-43  2.158935e-47  5.721880e-52  7.119299e-57  3.412296e-62  5.295299e-68  9.536330e-74  6.757123e-78  2.777596e-78  6.805039e-75  5.242253e-72  1.193026e-69  8.007985e-68  1.585333e-66  9.256386e-66  1.593991e-65  8.095685e-66  1.212676e-66  5.357469e-68  6.980683e-70  2.682623e-72  3.040506e-75  1.016454e-78  1.004982e-82  3.234270e-87  1.281009e-91  9.844610e-96
3.098744e-103  6.549745e-96  4.083068e-89  7.507113e-83  4.070846e-77  6.511264e-72  3.171798e-67  5.456335e-62  7.418263e-56  3.225893e-50  4.138681e-45  1.566822e-40  1.754568e-36  5.891423e-33  6.369689e-30  2.892230e-27  7.615010e-25  9.281093e-23  3.790897e-21  4.682126e-20  1.713160e-19  1.850180e-19  5.894035e-20  5.537900e-21  1.534627e-22  1.254251e-24  3.023357e-27  2.149404e-30  4.506818e-34  2.787057e-38  5.083362e-43  9.492032e-47  1.181276e-44  5.288785e-43  7.140931e-42  2.857769e-41  3.879475e-41  2.609478e-40  6.432370e-39  6.919347e-38  2.428528e-37  2.571342e-37  8.239481e-38  2.371916e-37  1.320200e-34  2.638482e-32  1.559098e-30  2.717273e-29  1.396898e-28  2.139685e-28  1.876474e-28  1.189234e-27  5.802081e-27  3.022110e-26  1.493808e-25  4.775289e-25  8.904626e-25  1.082336e-24  1.151670e-22  9.590586e-21  2.409806e-19  4.096311e-18  3.542621e-16  1.523445e-14  1.952080e-13  7.497677e-13  3.004328e-12  1.165253e-10  1.828532e-09  8.496868e-09  1.169358e-08  4.823592e-09  6.450000e-10  1.677997e-10  1.222316e-09  4.446037e-09  1.175012e-08  3.095521e-08  5.986181e-08  8.517834e-08  7.206472e-08  4.328311e-08  2.158335e-08  4.619165e-09  3.203490e-10  7.184563e-12  7.195531e-14  6.069780e-16  2.820411e-18  4.322155e-21  1.978989e-24  2.683654e-28  1.221090e-32  1.044464e-36  1.779121e-40  1.326884e-44  4.660319e-49  6.968841e-54  3.563752e-59  6.171976e-65  1.851257e-69  1.743745e-73  1.265343e-73  2.839559e-70  2.182069e-67  4.965618e-65  3.333082e-63  6.598472e-62  3.852691e-61  6.634505e-61  3.369585e-61  5.047399e-62  2.229885e-63  2.905499e-65  1.116561e-67  1.265525e-70  4.231404e-74  4.209610e-78  1.637094e-82  1.468901e-86  1.297382e-90
 2.342071e-99  4.950382e-92  3.086035e-85  5.673971e-79  3.076795e-73  4.920851e-68  2.323269e-63  4.237508e-59  1.499158e-53  6.463161e-48  8.291299e-43  3.137930e-38  3.507603e-34  1.165864e-30  1.195577e-27  4.471978e-25  8.854887e-23  9.455750e-21  3.747266e-19  4.602567e-18  1.682401e-17  1.816650e-17  5.787047e-18  5.437349e-19  1.506762e-20  1.231476e-22  2.968459e-25  2.110375e-28  4.424986e-32  2.736475e-36  4.992356e-41  3.199667e-43  3.639120e-41  1.604245e-39  2.161179e-38  8.643768e-38  1.136398e-37  5.588065e-37  1.232852e-35  1.280211e-34  4.456719e-34  4.712923e-34  1.512064e-34  1.749629e-34  6.724801e-32  1.335993e-29  7.893784e-28  1.375766e-26  7.072411e-26  1.081102e-25  8.561713e-26  4.806309e-25  2.207026e-24  9.914486e-24  4.586308e-23  1.379991e-22  2.490624e-22  2.194985e-22  8.671520e-21  7.148656e-19  1.769219e-17  1.693591e-16  6.373055e-15  2.651544e-13  3.395603e-12  1.285952e-11  1.912880e-11  2.625917e-10  4.077811e-09  1.910001e-08  2.657938e-08  1.103474e-08  1.390218e-09  4.599419e-10  3.925962e-09  1.146024e-08  1.259564e-08  1.653966e-08  3.584473e-08  6.144075e-08  6.927785e-08  6.718851e-08  3.987744e-08  8.614403e-09  6.157596e-10  1.904731e-11  4.955914e-13  7.636126e-15  3.957510e-17  6.141966e-20  2.819327e-23  4.041124e-27  6.170595e-31  2.907497e-34  6.340144e-38  6.152431e-42  2.752313e-46  4.574281e-51  2.421478e-56  1.315732e-61  3.015252e-65  2.885087e-69  4.083806e-69  7.610159e-66  5.813021e-63  1.322638e-60  8.877936e-59  1.757556e-57  1.026196e-56  1.767154e-56  8.975162e-57  1.344416e-57  5.939479e-59  7.739032e-61  2.974052e-63  3.370876e-66  1.127680e-69  1.143862e-73  6.824933e-78  1.183889e-81  1.097467e-85
 1.132813e-95  2.394397e-88  1.492651e-81  2.744381e-75  1.488181e-69  2.380103e-64  1.122761e-59  1.575144e-55  2.546533e-51  8.294151e-46  1.063022e-40  4.022487e-36  4.492386e-32  1.485692e-28  1.482251e-25  4.902637e-23  7.330724e-21  6.381296e-19  2.386819e-17  2.898911e-16  1.057543e-15  1.141532e-15  3.636197e-16  3.416433e-17  9.467373e-19  7.737681e-21  1.865159e-23  1.326003e-26  2.780352e-30  1.719597e-34  3.163870e-39  7.622824e-40  7.252097e-38  3.119440e-36  4.187282e-35  1.673575e-34  2.147453e-34  7.849423e-34  1.529394e-32  1.520587e-31  5.238112e-31  5.530634e-31  1.779435e-31  1.198275e-31  2.223350e-29  4.330016e-27  2.557653e-25  4.457587e-24  2.291484e-23  3.497105e-23  2.530663e-23  1.245491e-22  5.432377e-22  2.103171e-21  9.050544e-21  2.562404e-20  4.464523e-20  3.532473e-20  4.297260e-19  3.411577e-17  8.410014e-16  6.565342e-15  8.097865e-14  2.958203e-12  3.780273e-11  1.429013e-10  1.661495e-10  4.252782e-10  5.995566e-09  2.875849e-08  4.152771e-08  1.819181e-08  2.469214e-09  9.926151e-10  8.575744e-09  2.440454e-08  2.123947e-08  9.787018e-09  1.536405e-08  3.407455e-08  5.912524e-08  7.899078e-08  4.898988e-08  1.072980e-08  9.929319e-10  7.712978e-11  3.906494e-12  6.840672e-14  3.598180e-16  5.595873e-19  2.631461e-22  7.953070e-26  9.292122e-29  6.161085e-32  1.666431e-35  2.133939e-39  1.121258e-43  1.965884e-48  1.144954e-53  1.000979e-57  3.185168e-61  3.070615e-65  9.943737e-65  1.316716e-61  9.912349e-59  2.254520e-56  1.513286e-54  2.995838e-53  1.749199e-52  3.012198e-52  1.529859e-52  2.291620e-53  1.012412e-54  1.319155e-56  5.069419e-59  5.746082e-62  1.925497e-65  2.072269e-69  2.499268e-73  6.314792e-77  5.946652e-81
 3.506398e-92  7.411353e-85  4.620182e-78  8.494641e-72  4.606340e-66  7.367081e-61  3.475165e-56  4.836491e-52  2.141553e-48  7.039660e-44  8.722743e-39  3.300127e-34  3.684040e-30  1.215343e-26  1.195818e-23  3.688436e-21  4.397434e-19  2.926907e-17  9.862413e-16  1.171379e-14  4.255989e-14  4.590729e-14  1.462133e-14  1.373736e-15  3.806783e-17  3.111281e-19  7.499710e-22  5.331820e-25  1.118063e-28  6.924619e-33  1.848947e-37  1.275464e-36  9.404303e-35  3.892308e-33  5.194777e-32  2.074375e-31  2.612901e-31  7.236384e-31  1.230383e-29  1.160475e-28  3.943992e-28  4.156279e-28  1.343138e-28  7.198543e-29  4.923179e-27  8.987247e-25  5.303303e-23  9.242714e-22  4.751320e-21  7.241777e-21  4.843554e-21  2.069220e-20  8.639607e-20  2.888987e-19  1.148150e-18  3.058013e-18  5.128745e-18  3.927969e-18  1.503240e-17  1.043222e-15  2.565428e-14  1.896489e-13  8.831190e-13  2.126861e-11  2.693528e-10  1.017836e-09  1.141047e-09  7.374177e-10  6.152312e-09  3.126720e-08  4.917929e-08  2.401043e-08  3.699003e-09  1.434157e-09  1.205416e-08  3.419959e-08  2.878135e-08  8.216388e-09  6.015026e-09  2.112931e-08  5.105574e-08  6.893669e-08  4.084494e-08  1.060149e-08  2.313042e-09  3.782587e-10  2.233490e-11  3.980206e-13  2.097702e-15  3.296909e-18  2.316636e-21  5.779222e-24  1.194250e-26  9.317158e-30  3.311645e-33  5.292402e-37  3.038542e-41  5.488994e-46  9.080407e-51  6.657553e-54  2.155164e-57  2.134050e-61  1.883384e-60  1.488488e-57  1.082266e-54  2.459328e-52  1.650721e-50  3.267913e-49  1.908057e-48  3.285759e-48  1.668797e-48  2.499740e-49  1.104357e-50  1.438957e-52  5.529834e-55  6.268844e-58  2.111859e-61  2.685437e-65  7.360678e-69  2.179421e-72  2.062657e-76
 6.945718e-89  1.468063e-81  9.151740e-75  1.682631e-68  9.124300e-63  1.459279e-57  6.883611e-53  9.577960e-49  3.940338e-45  8.337743e-42  4.596711e-37  1.732745e-32  1.933888e-28  6.372013e-25  6.226515e-22  1.850712e-19  1.892787e-17  9.427116e-16  2.677008e-14  3.044338e-13  1.097074e-12  1.181645e-12  3.762552e-13  3.534922e-14  9.795615e-16  8.005949e-18  1.929834e-20  1.372077e-23  2.880210e-27  1.815467e-31  9.875974e-35  1.514802e-33  8.004269e-32  3.121322e-30  4.127908e-29  1.646206e-28  2.044347e-28  4.378449e-28  6.431163e-27  5.696734e-26  1.903055e-25  2.000840e-25  6.507318e-26  3.245303e-26  7.951621e-25  1.196579e-22  7.037380e-21  1.226437e-19  6.304686e-19  9.599717e-19  5.998756e-19  2.203965e-18  8.865496e-18  2.573376e-17  9.366374e-17  2.346419e-16  3.776522e-16  2.859725e-16  4.398476e-16  2.051376e-14  5.011604e-13  3.656030e-12  1.000868e-11  1.007485e-10  1.228726e-09  4.640376e-09  5.176771e-09  1.963314e-09  5.010163e-09  2.783292e-08  4.986695e-08  2.778521e-08  4.878007e-09  1.510032e-09  1.104840e-08  3.114721e-08  2.605700e-08  6.714794e-09  3.936535e-09  2.069925e-08  4.786579e-08  4.888608e-08  2.662805e-08  1.382129e-08  6.977730e-09  1.381403e-09  8.327111e-11  1.486332e-12  7.869116e-15  1.504404e-17  7.053505e-20  4.536641e-22  1.066431e-24  1.048828e-27  4.873756e-31  8.949545e-35  5.373548e-39  1.062355e-43  2.683812e-47  2.879645e-50  9.339127e-54  1.028769e-57  2.685850e-56  1.128322e-53  7.572186e-51  1.716867e-48  1.152311e-46  2.281213e-45  1.331946e-44  2.293670e-44  1.164927e-44  1.744979e-45  7.709122e-47  1.004485e-48  3.860226e-51  4.378091e-54  1.499728e-57  2.818049e-61  1.542677e-64  4.830525e-68  4.578946e-72
 8.805711e-86  1.861006e-78  1.160099e-71  2.132932e-65  1.156609e-59  1.849800e-54  8.725712e-50  1.214086e-45  4.984392e-42  6.162466e-39  1.755832e-35  5.824472e-31  6.497391e-27  2.139559e-23  2.083592e-20  6.077131e-18  5.674775e-16  2.189337e-14  4.876073e-13  5.114488e-12  1.813043e-11  1.947058e-11  6.196558e-12  5.821164e-13  1.613082e-14  1.318377e-16  3.178114e-19  2.261378e-22  4.810277e-26  3.709078e-30  1.046555e-31  1.272712e-30  4.524005e-29  1.612555e-27  2.101990e-26  8.366066e-26  1.027647e-25  1.738089e-25  2.187659e-24  1.801158e-23  5.887415e-23  6.172937e-23  2.025973e-23  1.001649e-23  1.089825e-22  1.027661e-20  5.976861e-19  1.041457e-17  5.353927e-17  8.146056e-17  4.803814e-17  1.505129e-16  5.862067e-16  1.488426e-15  4.916267e-15  1.158136e-14  1.782977e-14  1.341516e-14  1.265156e-14  2.630557e-13  6.267941e-12  4.556732e-11  1.039991e-10  3.412378e-10  3.593826e-09  1.353955e-08  1.509452e-08  5.128682e-09  3.849465e-09  2.179538e-08  4.358241e-08  2.666374e-08  5.533410e-09  2.044444e-09  7.848542e-09  2.055035e-08  1.692233e-08  4.325458e-09  3.776772e-09  2.150337e-08  4.328987e-08  3.268174e-08  2.033357e-08  2.531735e-08  1.641892e-08  3.323094e-09  2.000789e-10  3.573706e-12  2.074305e-14  1.739775e-16  3.338952e-18  2.455623e-20  6.857231e-23  8.917474e-26  5.057727e-29  1.000329e-32  6.193440e-37  3.186612e-41  7.274965e-44  7.980178e-47  2.594072e-50  4.201093e-54  2.711197e-52  6.017532e-50  3.401573e-47  7.670723e-45  5.147656e-43  1.019071e-41  5.950112e-41  1.024636e-40  5.204000e-41  7.795224e-42  3.443843e-43  4.487271e-45  1.724521e-47  1.958686e-50  7.062126e-54  2.599229e-57  2.150837e-60  6.859195e-64  6.505191e-68
 7.148611e-83  1.509931e-75  9.411241e-69  1.730267e-62  9.382490e-57  1.500564e-51  7.078299e-47  9.848550e-43  4.042911e-39  4.903344e-36  2.090209e-33  1.270826e-29  1.397128e-25  4.599125e-22  4.471321e-19  1.291864e-16  1.148048e-14  3.676859e-13  6.144550e-12  5.607796e-11  1.924605e-10  2.054554e-10  6.531840e-11  6.135084e-12  1.700049e-13  1.389526e-15  3.351704e-18  2.408911e-21  5.980676e-25  1.424408e-28  7.454597e-29  7.448465e-28  1.722401e-26  5.386611e-25  6.864224e-24  2.723494e-23  3.317256e-23  4.524048e-23  4.848922e-22  3.673554e-21  1.168497e-20  1.221313e-20  4.060301e-21  2.050763e-21  1.375151e-20  5.796910e-19  3.249815e-17  5.659730e-16  2.909770e-15  4.425272e-15  2.485477e-15  6.591837e-15  2.494840e-14  5.596594e-14  1.661874e-13  3.679863e-13  5.399704e-13  4.037492e-13  3.254106e-13  2.314227e-12  5.022574e-11  3.643371e-10  7.926813e-10  1.015825e-09  6.782212e-09  2.528952e-08  2.819690e-08  9.438338e-09  3.210531e-09  1.423160e-08  2.935715e-08  1.919875e-08  6.995053e-09  6.550059e-09  9.796177e-09  1.807251e-08  1.365874e-08  3.484795e-09  4.124470e-09  1.918346e-08  3.276203e-08  2.154741e-08  2.251702e-08  4.028150e-08  2.638796e-08  5.251893e-09  3.134429e-10  5.858683e-12  9.260069e-14  4.753787e-15  1.117799e-16  9.235671e-19  3.309565e-21  5.546999e-24  3.542983e-27  7.296445e-31  5.041235e-35  3.591573e-38  1.287963e-40  1.416573e-43  4.627449e-47  1.979744e-50  1.847866e-48  2.404801e-46  9.856752e-44  2.193651e-41  1.471617e-39  2.913306e-38  1.701009e-37  2.929214e-37  1.487712e-37  2.228487e-38  9.845211e-40  1.282819e-41  4.930653e-44  5.625750e-47  2.348477e-50  1.961658e-53  1.943796e-56  6.235152e-60  5.914279e-64
 3.731117e-80  7.845752e-73  4.886810e-66  8.982881e-60  4.870791e-54  7.789857e-49  3.674521e-44  5.112566e-40  2.098669e-36  2.543698e-33  9.173087e-31  2.701278e-28  1.925664e-24  6.327767e-21  6.146833e-18  1.767669e-15  1.531131e-13  4.364587e-12  5.528738e-11  4.082501e-10  1.317407e-09  1.389562e-09  4.408422e-10  4.139345e-11  1.147069e-12  9.380528e-15  2.280095e-17  1.845790e-20  1.206030e-23  1.211756e-26  3.426310e-26  2.976662e-25  4.483213e-24  1.169673e-22  1.439156e-21  5.681865e-21  6.875300e-21  7.716646e-21  7.007767e-20  4.841745e-19  1.489102e-18  1.551087e-18  5.251012e-19  2.763455e-19  1.436453e-18  2.266228e-17  1.132367e-15  1.968474e-14  1.012185e-13  1.539286e-13  8.304414e-14  1.852142e-13  6.827714e-13  1.369366e-12  3.623576e-12  7.536641e-12  1.049756e-11  7.788197e-12  6.167174e-12  1.612091e-11  2.587487e-10  1.865637e-09  4.012519e-09  3.158255e-09  8.490073e-09  3.030752e-08  3.386004e-08  1.168945e-08  4.058013e-09  9.053555e-09  1.480886e-08  1.155243e-08  1.424970e-08  2.198820e-08  2.424770e-08  3.234542e-08  2.182538e-08  5.763318e-09  7.952995e-09  2.364338e-08  2.742290e-08  1.675348e-08  2.871591e-08  5.014239e-08  3.027521e-08  5.737062e-09  3.488716e-10  1.212683e-11  1.340538e-12  9.962347e-14  2.530090e-15  2.533426e-17  1.200685e-19  2.401136e-22  1.634560e-25  3.530721e-29  6.022834e-33  3.940752e-35  1.461750e-37  1.612338e-40  5.323415e-44  1.028215e-46  8.309917e-45  7.469363e-43  1.862596e-40  4.016600e-38  2.692333e-36  5.329801e-35  3.111942e-34  5.358902e-34  2.721721e-34  4.076945e-35  1.801150e-36  2.346901e-38  9.024068e-41  1.044507e-43  6.213942e-47  1.067878e-49  1.128799e-52  3.627537e-56  3.441027e-60
 1.318160e-77  2.621098e-70  1.625413e-63  2.985200e-57  1.618287e-51  2.587955e-46  1.220727e-41  1.698439e-37  6.971711e-34  8.448979e-31  3.030995e-28  3.396347e-26  1.799489e-23  5.573053e-20  5.410426e-17  1.552321e-14  1.327365e-12  3.543863e-11  3.606723e-10  2.027934e-09  5.861743e-09  6.037531e-09  1.907487e-09  1.790217e-10  4.963740e-12  4.084180e-14  1.087824e-16  2.029834e-19  5.221559e-22  1.233159e-24  1.012926e-23  7.978802e-23  8.072353e-22  1.663474e-20  1.940598e-19  7.601471e-19  9.150766e-19  8.621573e-19  6.603998e-18  4.131919e-17  1.219836e-16  1.266308e-16  4.397530e-17  2.448702e-17  1.082366e-16  6.940725e-16  2.536680e-14  4.382247e-13  2.254014e-12  3.429910e-12  1.791995e-12  3.341135e-12  1.200781e-11  2.182285e-11  5.109631e-11  9.972068e-11  1.311810e-10  9.628981e-11  7.809580e-11  1.085956e-10  8.690932e-10  6.120837e-09  1.312560e-08  8.852726e-09  7.942259e-09  2.381048e-08  2.705116e-08  1.108596e-08  9.023108e-09  1.227561e-08  9.286615e-09  1.125178e-08  3.150125e-08  5.219293e-08  5.188478e-08  5.649912e-08  3.464691e-08  1.059984e-08  1.951264e-08  4.713590e-08  4.236185e-08  2.457792e-08  4.125193e-08  5.648058e-08  2.903039e-08  5.306644e-09  4.905862e-10  8.522648e-11  1.758959e-11  1.392038e-12  4.025445e-14  5.242345e-16  3.144872e-18  6.963203e-21  4.968705e-24  1.311972e-27  2.462859e-30  2.851014e-32  1.062952e-34  1.179384e-37  3.984735e-41  4.416933e-43  2.452403e-41  1.756005e-39  2.350841e-37  4.712188e-35  3.152239e-33  6.239926e-32  3.643337e-31  6.273988e-31  3.186482e-31  4.773125e-32  2.108716e-33  2.747750e-35  1.057841e-37  1.279814e-40  1.441441e-43  3.890058e-46  4.200374e-49  1.350625e-52  1.281202e-56
 5.715256e-75  5.852663e-68  3.478175e-61  6.356571e-55  3.441964e-49  5.502630e-44  2.595327e-39  3.610840e-35  1.482111e-31  1.795963e-28  6.439673e-26  6.894645e-24  3.207065e-22  3.164244e-19  3.048440e-16  8.736280e-14  7.422810e-12  1.914816e-10  1.685610e-09  7.118182e-09  1.724742e-08  1.697732e-08  5.321977e-09  4.994547e-10  1.392676e-11  1.229972e-13  6.633783e-16  5.086502e-18  2.064551e-20  1.478988e-22  1.924416e-21  1.415140e-20  1.010812e-19  1.564648e-18  1.687372e-17  6.527761e-17  7.825521e-17  6.308865e-17  4.056016e-16  2.287916e-15  6.433031e-15  6.659821e-15  2.396625e-15  1.427697e-15  5.503622e-15  1.915759e-14  3.692973e-13  6.246599e-12  3.214572e-11  4.900776e-11  2.501234e-11  3.875350e-11  1.356766e-10  2.267969e-10  4.680614e-10  8.559789e-10  1.056314e-09  7.635061e-10  6.408690e-10  6.945228e-10  2.008664e-09  1.292793e-08  2.764618e-08  1.836795e-08  8.287707e-09  1.493042e-08  1.857472e-08  1.265331e-08  2.023841e-08  2.519030e-08  1.415286e-08  2.126959e-08  5.637787e-08  8.638764e-08  7.917033e-08  7.212715e-08  4.045710e-08  1.781961e-08  3.881166e-08  8.311957e-08  7.373072e-08  4.819286e-08  6.786998e-08  6.933705e-08  3.112315e-08  7.535260e-09  1.870112e-09  6.774210e-10  1.545853e-10  1.324882e-11  4.725033e-13  8.090042e-15  5.668284e-17  1.334312e-19  1.068186e-22  7.150860e-26  1.065448e-27  1.324671e-29  4.958160e-32  5.571345e-35  1.978245e-38  1.353882e-39  4.781025e-38  2.937229e-36  2.073699e-34  3.548307e-32  2.362030e-30  4.675110e-29  2.729671e-28  4.700615e-28  2.387385e-28  3.576134e-29  1.579903e-30  2.058899e-32  7.957510e-35  1.094554e-37  2.781074e-40  9.204494e-43  1.000644e-45  3.218146e-49  3.052746e-53
 8.851188e-72  1.352408e-65  4.951125e-59  8.718853e-53  4.692827e-47  7.490887e-42  3.531574e-37  4.912784e-33  2.016377e-29  2.443097e-26  8.757039e-24  9.353906e-22  3.083869e-20  1.458339e-18  1.100582e-15  3.148715e-13  2.667192e-11  6.764462e-10  5.481133e-09  1.822441e-08  3.490431e-08  3.176767e-08  9.832642e-09  9.278332e-10  2.737864e-11  4.285947e-13  9.557755e-15  1.215901e-16  6.371967e-19  1.681160e-20  2.349962e-19  1.645179e-18  8.784032e-18  9.845644e-17  9.497536e-16  3.603343e-15  4.304239e-15  3.024854e-15  1.622008e-14  8.237309e-14  2.188581e-13  2.263597e-13  8.558334e-14  5.481260e-14  1.849981e-13  4.677193e-13  3.616541e-12  5.707019e-11  2.938593e-10  4.499917e-10  2.268293e-10  2.900134e-10  9.854731e-10  1.540895e-09  2.807502e-09  4.803864e-09  5.508401e-09  3.889497e-09  3.384202e-09  3.445017e-09  3.776157e-09  1.808464e-08  3.807974e-08  2.752071e-08  1.532921e-08  1.688481e-08  2.234665e-08  2.234063e-08  3.575166e-08  4.066355e-08  2.414410e-08  4.085404e-08  8.328670e-08  1.073151e-07  8.797998e-08  6.680789e-08  3.664723e-08  3.018892e-08  5.998263e-08  1.048708e-07  9.660715e-08  8.168684e-08  1.155706e-07  1.014087e-07  4.889688e-08  1.997852e-08  8.375325e-09  3.747299e-09  9.091708e-10  8.976425e-11  4.189894e-12  8.903315e-14  6.832890e-16  1.755665e-18  2.186933e-21  9.502634e-24  3.128687e-25  3.945931e-27  1.487544e-29  1.717022e-32  6.801675e-36  2.807748e-36  6.256385e-35  3.320948e-33  1.361240e-31  1.722221e-29  1.132856e-27  2.241555e-26  1.308774e-25  2.253766e-25  1.144660e-25  1.714621e-26  7.575102e-28  9.875012e-30  3.863996e-32  7.316956e-35  3.927297e-37  1.400423e-39  1.525704e-42  4.907059e-46  4.654863e-50
 1.577071e-68  1.041954e-62  6.495436e-57  7.964336e-51  4.129344e-45  6.540841e-40  3.077308e-35  4.278319e-31  1.755627e-27  2.126862e-24  7.621028e-22  8.131684e-20  2.643118e-18  3.060324e-17  2.649786e-15  7.267591e-13  6.147258e-11  1.548037e-09  1.207069e-08  3.469284e-08  5.331455e-08  4.394067e-08  1.346219e-08  1.329609e-09  5.925585e-11  3.498400e-12  1.406997e-13  2.148101e-15  1.719819e-17  1.473885e-18  1.846826e-17  1.245742e-16  5.258389e-16  4.192649e-15  3.479651e-14  1.281228e-13  1.525155e-13  9.515054e-14  4.219210e-13  1.932418e-12  4.817237e-12  4.996529e-12  2.021090e-12  1.386992e-12  4.095132e-12  8.747277e-12  2.619969e-11  3.353163e-10  1.725283e-09  2.667536e-09  1.350568e-09  1.412902e-09  4.612942e-09  6.883389e-09  1.118572e-08  1.788651e-08  1.880617e-08  1.279977e-08  1.153990e-08  1.176724e-08  7.544489e-09  1.950454e-08  3.749354e-08  3.518547e-08  3.753379e-08  3.645599e-08  3.989734e-08  4.094496e-08  5.462164e-08  5.312003e-08  3.316871e-08  6.098382e-08  1.040810e-07  1.117840e-07  7.973582e-08  4.996634e-08  3.274489e-08  4.828816e-08  7.491370e-08  9.528331e-08  9.187668e-08  1.129041e-07  1.795849e-07  1.596788e-07  9.536860e-08  5.368671e-08  2.813839e-08  1.398758e-08  3.689554e-09  4.529455e-10  2.749807e-11  6.710802e-13  5.589801e-15  1.953333e-17  6.444221e-20  1.478527e-21  5.941649e-23  7.543915e-25  2.887227e-27  3.520916e-30  1.807896e-33  3.844389e-33  5.619275e-32  2.467944e-30  6.935758e-29  5.441704e-27  3.478588e-25  6.877885e-24  4.015708e-23  6.915221e-23  3.512157e-23  5.260968e-24  2.324333e-25  3.033242e-27  1.233084e-29  4.263968e-32  3.736109e-34  1.365580e-36  1.488749e-39  4.788289e-43  4.542199e-47
 1.899489e-65  1.135357e-59  2.426414e-54  6.279302e-49  2.434508e-43  3.696199e-38  1.721377e-33  2.386463e-29  9.784836e-26  1.185009e-22  4.244629e-20  4.524576e-18  1.465719e-16  1.543377e-15  9.857899e-15  1.084564e-12  9.087582e-11  2.289303e-09  1.781059e-08  5.013834e-08  7.321660e-08  5.871893e-08  1.841507e-08  2.237502e-09  2.675314e-10  3.170170e-11  1.503343e-12  2.961336e-14  4.489516e-16  9.380885e-17  9.369606e-16  6.118614e-15  2.147856e-14  1.219372e-13  8.361367e-13  2.943481e-12  3.490310e-12  1.969319e-12  7.135871e-12  2.960401e-11  6.889049e-11  7.216428e-11  3.194249e-11  2.317383e-11  5.975233e-11  1.134524e-10  1.663683e-10  1.282945e-09  6.536250e-09  1.031026e-08  5.397544e-09  4.596620e-09  1.403267e-08  2.048642e-08  3.037399e-08  4.540199e-08  4.313775e-08  2.777549e-08  2.602079e-08  2.749626e-08  1.682878e-08  2.567396e-08  3.684944e-08  4.949016e-08  8.019257e-08  7.113146e-08  6.123817e-08  6.411236e-08  8.496905e-08  7.503236e-08  4.354128e-08  6.619067e-08  1.029482e-07  1.034416e-07  7.121816e-08  4.423566e-08  3.984891e-08  6.380090e-08  7.618037e-08  6.642775e-08  6.944632e-08  1.343823e-07  2.333721e-07  2.215318e-07  1.650679e-07  1.129805e-07  6.772263e-08  3.581067e-08  1.081559e-08  1.733442e-09  1.283958e-10  3.452504e-12  3.590024e-14  2.689498e-16  2.563364e-18  1.714499e-19  7.247879e-21  9.285872e-23  3.668804e-25  4.967319e-28  4.774630e-31  3.428425e-30  3.537905e-29  1.191846e-27  2.689562e-26  1.144229e-24  6.843104e-23  1.350566e-21  7.885024e-21  1.357833e-20  6.896271e-21  1.033016e-21  4.564349e-23  5.976478e-25  2.717799e-27  2.097971e-29  2.314162e-31  8.525598e-34  9.296543e-37  2.990080e-40  2.836408e-44
 1.483105e-62  8.683993e-57  1.566177e-51  1.149376e-46  1.209130e-41  1.414790e-36  6.256173e-32  8.555735e-28  3.494387e-24  4.226876e-21  1.513138e-18  1.611337e-16  5.204856e-15  5.424462e-14  2.157002e-13  1.396482e-12  8.689403e-11  2.206996e-09  1.796585e-08  5.806810e-08  1.027942e-07  9.019315e-08  3.017926e-08  5.602309e-09  1.427646e-09  2.096608e-10  1.189051e-11  3.464835e-13  1.105567e-14  4.286177e-15  3.087331e-14  1.944532e-13  5.930740e-13  2.434639e-12  1.330789e-11  4.389369e-11  5.179093e-11  2.697393e-11  7.859532e-11  2.970348e-10  6.443418e-10  6.898601e-10  3.427623e-10  2.566213e-10  5.757943e-10  9.864051e-10  1.016071e-09  3.360508e-09  1.618218e-08  2.653640e-08  1.510141e-08  1.073199e-08  2.854613e-08  4.186898e-08  5.870833e-08  8.242537e-08  7.096858e-08  4.317578e-08  4.276272e-08  4.906297e-08  3.731746e-08  4.955169e-08  5.194239e-08  7.392240e-08  1.299788e-07  1.075341e-07  7.783754e-08  8.693946e-08  1.328833e-07  1.259288e-07  6.760163e-08  5.555702e-08  7.487307e-08  8.152506e-08  6.800352e-08  6.139554e-08  6.292603e-08  7.062670e-08  6.642904e-08  4.398420e-08  5.347792e-08  1.448285e-07  2.453002e-07  2.416454e-07  2.236609e-07  1.827621e-07  1.185507e-07  6.530783e-08  2.411502e-08  4.974844e-09  4.215848e-10  1.342652e-11  2.614597e-13  4.221087e-15  1.164523e-16  1.321685e-17  5.679800e-19  7.409789e-21  3.121839e-23  5.036223e-26  1.534916e-28  1.976279e-27  1.575245e-26  3.734428e-25  7.469520e-24  1.670913e-22  8.638019e-21  1.697263e-19  9.908041e-19  1.706201e-18  8.665587e-19  1.298058e-19  5.737065e-21  7.592043e-23  4.600293e-25  7.674306e-27  9.224101e-29  3.406753e-31  3.715064e-34  1.194891e-37  1.133481e-41
 7.542219e-60  4.335894e-54  7.545100e-49  4.196023e-44  1.142140e-39  4.597216e-35  1.565495e-30  2.004040e-26  8.034535e-23  9.666234e-20  3.454051e-17  3.673476e-15  1.183320e-13  1.224218e-12  4.727039e-12  8.980375e-12  6.299598e-11  1.484477e-09  1.370510e-08  5.875341e-08  1.332340e-07  1.262807e-07  4.642967e-08  1.501367e-08  5.812239e-09  1.002375e-09  7.406947e-11  3.584770e-12  2.325241e-13  1.387630e-13  6.681084e-13  3.994752e-12  1.098251e-11  3.342508e-11  1.419927e-10  4.278696e-10  5.014488e-10  2.473468e-10  5.679575e-10  1.962712e-09  3.985661e-09  4.441636e-09  2.536744e-09  1.897155e-09  3.673622e-09  5.740031e-09  5.401750e-09  7.217678e-09  2.725160e-08  4.759051e-08  3.171755e-08  2.120674e-08  4.282509e-08  6.298612e-08  8.624000e-08  1.154003e-07  9.723095e-08  6.229457e-08  6.688571e-08  8.547420e-08  8.024243e-08  9.343662e-08  7.944354e-08  9.686270e-08  1.601586e-07  1.295544e-07  8.892739e-08  1.058656e-07  1.835266e-07  1.958080e-07  1.065854e-07  4.484297e-08  4.030036e-08  5.340312e-08  6.506592e-08  9.108171e-08  9.724211e-08  7.956562e-08  6.617655e-08  4.766960e-08  5.607821e-08  1.407595e-07  2.085144e-07  2.045842e-07  2.421868e-07  2.384925e-07  1.592772e-07  9.133780e-08  4.297210e-08  1.074869e-08  1.056764e-09  5.432161e-11  2.295333e-12  5.607656e-14  4.839138e-15  6.592240e-16  2.869365e-17  3.886785e-19  1.845161e-21  3.794009e-24  4.883949e-26  7.333945e-25  4.914562e-24  7.631479e-23  1.407388e-21  1.802894e-20  7.023406e-19  1.365205e-17  7.967417e-17  1.372009e-16  6.968270e-17  1.043834e-17  4.617654e-19  6.315296e-21  6.730232e-23  1.905523e-24  2.357010e-26  8.712042e-29  9.500681e-32  3.055745e-35  2.898698e-39
 2.560109e-57  1.415081e-51  2.403463e-46  1.253258e-41  2.235160e-37  2.429768e-33  3.433260e-29  3.307325e-25  1.216644e-21  1.426899e-18  5.059645e-16  5.365113e-14  1.722974e-12  1.770494e-11  6.753509e-11  1.190628e-10  1.400930e-10  1.101274e-09  1.117109e-08  5.692834e-08  1.378304e-07  1.307533e-07  5.714616e-08  3.414179e-08  1.722024e-08  3.637570e-09  3.787514e-10  3.214564e-11  3.859432e-12  3.112591e-12  9.675367e-12  5.309569e-11  1.355649e-10  3.157363e-10  1.030338e-09  2.757795e-09  3.202190e-09  1.552644e-09  2.756849e-09  8.653396e-09  1.663287e-08  1.974641e-08  1.314207e-08  9.483144e-09  1.559712e-08  2.267479e-08  2.231824e-08  1.789318e-08  3.584790e-08  6.556592e-08  5.517160e-08  4.297260e-08  6.075275e-08  8.098083e-08  1.054263e-07  1.372816e-07  1.357583e-07  1.117940e-07  1.244659e-07  1.633311e-07  1.599613e-07  1.447188e-07  9.960120e-08  1.061487e-07  1.629045e-07  1.361404e-07  9.706386e-08  1.196505e-07  2.108678e-07  2.412572e-07  1.367301e-07  4.092543e-08  2.030506e-08  3.659989e-08  6.571782e-08  1.141151e-07  1.272672e-07  1.015071e-07  9.071216e-08  7.846136e-08  7.376426e-08  1.246712e-07  1.505172e-07  1.473901e-07  2.316496e-07  2.717775e-07  1.823363e-07  1.109379e-07  6.501369e-08  1.903057e-08  2.619075e-09  2.718048e-10  1.677992e-11  6.596382e-13  1.473046e-13  2.117384e-14  9.420270e-16  1.375114e-17  7.911745e-20  2.129341e-22  1.184826e-23  1.748945e-22  1.051483e-21  1.029155e-20  1.743738e-19  1.506793e-18  3.711707e-17  7.030185e-16  4.100104e-15  7.060361e-15  3.585879e-15  5.371997e-16  2.383288e-17  3.594021e-19  8.423781e-21  3.089140e-22  3.856406e-24  1.425768e-26  1.554843e-29  5.000909e-33  4.743893e-37
 6.216322e-55  3.093073e-49  5.033429e-44  2.534317e-39  4.023660e-35  2.451747e-31  1.104753e-27  5.028796e-24  1.339956e-20  1.403563e-17  4.804038e-15  5.037137e-13  1.609096e-11  1.642371e-10  6.203537e-10  1.092593e-09  1.039124e-09  2.179773e-09  1.539429e-08  6.050569e-08  1.163644e-07  9.993730e-08  5.943715e-08  6.141453e-08  3.839648e-08  1.040141e-08  1.620202e-09  2.366274e-10  4.830775e-11  4.725709e-11  9.640591e-11  4.584690e-10  1.111844e-09  2.058790e-09  5.177517e-09  1.199040e-08  1.375080e-08  6.940824e-09  9.565990e-09  2.631932e-08  4.855796e-08  6.258543e-08  4.824583e-08  3.275204e-08  4.469791e-08  6.252347e-08  6.920998e-08  5.248145e-08  5.176371e-08  8.392441e-08  8.966508e-08  8.937032e-08  1.020192e-07  1.097941e-07  1.213859e-07  1.520428e-07  1.993792e-07  2.130690e-07  2.309521e-07  2.904257e-07  2.759926e-07  1.903788e-07  1.033055e-07  1.052180e-07  1.573732e-07  1.417759e-07  1.057077e-07  1.324400e-07  2.137506e-07  2.469101e-07  1.458808e-07  4.079713e-08  1.815855e-08  4.120479e-08  7.897639e-08  1.249900e-07  1.396908e-07  1.239143e-07  1.226354e-07  1.114903e-07  9.388775e-08  1.139783e-07  1.145735e-07  1.159436e-07  2.156091e-07  2.830660e-07  1.972901e-07  1.324710e-07  9.048588e-08  3.311866e-08  7.688985e-09  1.218563e-09  8.598621e-11  7.974448e-12  2.986588e-12  4.392579e-13  2.042673e-14  3.413335e-16  2.526554e-18  8.877500e-21  1.993688e-21  2.679333e-20  1.507462e-19  9.331236e-19  1.400471e-17  9.634049e-17  1.300956e-15  2.319057e-14  1.350287e-13  2.325093e-13  1.180896e-13  1.769530e-14  7.922311e-16  1.544021e-17  7.969164e-19  3.225616e-20  4.038527e-22  1.493217e-24  1.628402e-27  5.237500e-31  4.968330e-35
 1.252926e-52  4.845764e-47  7.093468e-42  3.402527e-37  5.113404e-33  2.546159e-29  5.759041e-26  1.052435e-22  1.447579e-19  1.048783e-16  3.094646e-14  3.088182e-12  9.700234e-11  9.809085e-10  3.676092e-09  6.536456e-09  6.296552e-09  7.120138e-09  2.827729e-08  7.526824e-08  9.852805e-08  7.082977e-08  6.000958e-08  8.763435e-08  6.724165e-08  2.389922e-08  5.873690e-09  1.371912e-09  4.413923e-10  4.776953e-10  6.832642e-10  2.600592e-09  6.071260e-09  9.354593e-09  1.849935e-08  3.647169e-08  4.115153e-08  2.341079e-08  2.679092e-08  5.964417e-08  1.054379e-07  1.464655e-07  1.270136e-07  8.120464e-08  9.013904e-08  1.262499e-07  1.618241e-07  1.357492e-07  1.006836e-07  1.247579e-07  1.509751e-07  1.703552e-07  1.792224e-07  1.671137e-07  1.480166e-07  1.657386e-07  2.700173e-07  3.411539e-07  3.596467e-07  4.345403e-07  4.106044e-07  2.402326e-07  1.168127e-07  1.188826e-07  1.639671e-07  1.539522e-07  1.161739e-07  1.492134e-07  2.205553e-07  2.551098e-07  1.584886e-07  4.781395e-08  2.824347e-08  5.807513e-08  9.885595e-08  1.288835e-07  1.363928e-07  1.289164e-07  1.359905e-07  1.223336e-07  1.068775e-07  1.268168e-07  1.259467e-07  1.200270e-07  1.937776e-07  2.618134e-07  2.054403e-07  1.597761e-07  1.238151e-07  6.200869e-08  2.116362e-08  3.866556e-09  3.236854e-10  8.783131e-11  3.933330e-11  5.940492e-12  3.011500e-13  6.199503e-15  5.956920e-17  3.014900e-19  2.289616e-19  2.639333e-18  1.422208e-17  5.822661e-17  7.253534e-16  4.442910e-15  3.147660e-14  4.907439e-13  2.845951e-12  4.900020e-12  2.488725e-12  3.732170e-13  1.719019e-14  5.669760e-16  5.161308e-17  2.159838e-18  2.706638e-20  1.000785e-22  1.091390e-25  3.510292e-29  3.329910e-33
 2.432865e-50  6.261923e-45  7.185750e-40  3.095339e-35  4.389196e-31  1.995290e-27  3.276371e-24  2.966917e-21  2.052676e-18  8.237943e-16  1.607422e-13  1.323534e-11  3.879832e-10  3.827865e-09  1.422155e-08  2.580889e-08  2.650764e-08  2.364237e-08  5.169473e-08  9.791105e-08  1.007601e-07  7.119574e-08  6.644996e-08  1.048595e-07  9.634302e-08  4.565201e-08  1.810470e-08  6.245828e-09  2.865633e-09  3.195793e-09  3.547460e-09  9.962065e-09  2.237001e-08  3.020434e-08  4.897228e-08  8.260045e-08  9.125525e-08  6.313770e-08  6.795650e-08  1.142858e-07  1.851310e-07  2.623676e-07  2.455289e-07  1.550195e-07  1.425722e-07  2.019218e-07  2.905993e-07  2.714233e-07  2.037494e-07  2.149175e-07  2.596475e-07  2.848869e-07  2.842620e-07  2.574854e-07  1.964957e-07  1.859711e-07  3.214161e-07  4.475777e-07  4.739533e-07  5.653555e-07  5.490235e-07  3.273317e-07  1.968483e-07  1.902553e-07  1.930645e-07  1.691179e-07  1.339600e-07  1.777871e-07  2.490146e-07  2.879416e-07  1.848540e-07  6.313530e-08  4.338907e-08  6.919298e-08  1.066385e-07  1.260378e-07  1.282688e-07  1.193805e-07  1.313668e-07  1.199142e-07  1.207214e-07  1.666453e-07  1.734063e-07  1.409477e-07  1.664057e-07  2.162923e-07  2.068277e-07  1.923017e-07  1.696392e-07  1.087559e-07  4.339346e-08  8.369462e-09  1.125649e-09  7.154782e-10  3.361513e-10  5.336976e-11  3.147420e-12  8.391661e-14  1.017386e-15  1.088592e-17  1.800848e-17  1.675623e-16  8.726131e-16  2.551886e-15  2.422378e-14  1.396621e-13  5.586422e-13  6.685013e-12  3.839166e-11  6.608466e-11  3.356647e-11  5.046188e-12  2.530388e-13  1.800811e-14  2.189464e-15  9.260910e-17  1.160882e-18  4.292424e-21  4.681048e-24  1.505607e-27  1.428304e-31
 4.387481e-48  7.670010e-43  5.966915e-38  2.032422e-33  2.579804e-29  1.088186e-25  1.534060e-22  8.929857e-20  3.334613e-17  8.078213e-15  9.384369e-13  4.964501e-11  1.146998e-09  1.032535e-08  3.735646e-08  6.966096e-08  7.902241e-08  6.910942e-08  9.421245e-08  1.298288e-07  1.259105e-07  1.035237e-07  8.459378e-08  1.159677e-07  1.198292e-07  7.748626e-08  4.741080e-08  2.265718e-08  1.302472e-08  1.426176e-08  1.378016e-08  2.747799e-08  5.779257e-08  7.185868e-08  1.015886e-07  1.511581e-07  1.629454e-07  1.402069e-07  1.534632e-07  2.025164e-07  2.833930e-07  3.775762e-07  3.698567e-07  2.535692e-07  2.127282e-07  2.850085e-07  4.194681e-07  4.254717e-07  3.498932e-07  3.505500e-07  4.059690e-07  4.198882e-07  4.122357e-07  3.849360e-07  2.794959e-07  2.299916e-07  3.584104e-07  5.135017e-07  5.587777e-07  6.688736e-07  6.751160e-07  4.703197e-07  3.794780e-07  3.432328e-07  2.489626e-07  1.947692e-07  1.792776e-07  2.345586e-07  2.896637e-07  3.057714e-07  1.947010e-07  7.456790e-08  5.446001e-08  6.975492e-08  1.004249e-07  1.193301e-07  1.239819e-07  1.060423e-07  1.192543e-07  1.243255e-07  1.444853e-07  2.127895e-07  2.201477e-07  1.627389e-07  1.527731e-07  1.828903e-07  2.124066e-07  2.308518e-07  2.229104e-07  1.552843e-07  6.359741e-08  1.394004e-08  4.356617e-09  3.936829e-09  1.884453e-09  3.290873e-10  2.425021e-11  8.328572e-13  1.308760e-14  4.489988e-16  9.723822e-16  6.884098e-15  3.457987e-14  7.907182e-14  5.234901e-13  2.892674e-12  7.657572e-12  5.910394e-11  3.315504e-10  5.703642e-10  2.897624e-10  4.390301e-11  2.765866e-12  4.398221e-13  5.988626e-14  2.541662e-15  3.186343e-17  1.178177e-19  1.284875e-22  4.133002e-26  3.922028e-30
 6.556750e-46  8.640015e-41  4.615164e-36  1.087023e-31  1.100819e-27  4.131946e-24  5.249411e-21  2.395400e-18  5.347912e-16  7.988080e-14  6.410702e-12  2.198114e-10  3.305398e-09  2.294650e-08  7.485933e-08  1.395243e-07  1.765600e-07  1.663916e-07  1.686585e-07  1.771422e-07  1.720115e-07  1.562719e-07  1.175386e-07  1.325413e-07  1.428168e-07  1.251188e-07  1.063294e-07  6.554658e-08  4.178196e-08  4.374975e-08  4.107568e-08  6.150049e-08  1.138315e-07  1.338494e-07  1.748532e-07  2.381252e-07  2.514585e-07  2.566720e-07  2.829563e-07  3.223126e-07  3.914062e-07  4.726905e-07  4.835929e-07  3.866344e-07  3.294824e-07  3.915564e-07  5.362920e-07  5.676753e-07  4.964610e-07  4.775938e-07  5.331623e-07  5.504470e-07  5.693472e-07  5.560081e-07  4.028212e-07  3.055347e-07  3.943949e-07  5.460178e-07  6.065431e-07  7.266527e-07  7.650315e-07  6.380247e-07  6.149323e-07  5.280059e-07  3.203199e-07  2.482887e-07  2.692677e-07  3.260604e-07  3.324856e-07  2.854175e-07  1.720700e-07  7.270100e-08  5.806796e-08  7.324690e-08  9.963096e-08  1.179347e-07  1.250938e-07  9.345139e-08  1.027389e-07  1.329865e-07  1.648167e-07  2.325137e-07  2.408916e-07  1.857011e-07  1.609320e-07  1.740529e-07  2.172090e-07  2.596423e-07  2.644503e-07  1.823213e-07  7.679778e-08  2.550837e-08  1.579541e-08  1.442303e-08  7.095134e-09  1.455169e-09  1.391611e-10  5.954770e-12  1.503918e-13  1.584086e-14  3.586210e-14  1.842197e-13  8.818119e-13  1.712611e-12  7.378061e-12  3.883900e-11  8.067081e-11  3.454919e-10  1.833988e-09  3.150376e-09  1.601496e-09  2.486518e-10  2.549874e-11  7.424692e-12  1.050746e-12  4.464310e-14  5.596883e-16  2.069581e-18  2.257354e-21  7.265334e-25  6.909397e-29
 8.169111e-44  8.033169e-39  3.246918e-34  5.314060e-30  3.801408e-26  1.148753e-22  1.284647e-19  5.032121e-17  7.926961e-15  7.145958e-13  4.007551e-11  1.045343e-09  1.123938e-08  5.503775e-08  1.426517e-07  2.394099e-07  3.201737e-07  3.308671e-07  2.817609e-07  2.277660e-07  2.151377e-07  2.087365e-07  1.653448e-07  1.698047e-07  1.822454e-07  1.963781e-07  2.057485e-07  1.508364e-07  9.886084e-08  9.859700e-08  9.831462e-08  1.266335e-07  1.929910e-07  2.115884e-07  2.626150e-07  3.332904e-07  3.473613e-07  3.895732e-07  4.167537e-07  4.395945e-07  4.920442e-07  5.621854e-07  6.043666e-07  5.439608e-07  4.852360e-07  5.397220e-07  6.774045e-07  7.086180e-07  6.190290e-07  5.572638e-07  6.024044e-07  6.603254e-07  7.455462e-07  7.419070e-07  5.305866e-07  3.871912e-07  4.259486e-07  5.583474e-07  6.283272e-07  7.452091e-07  8.151249e-07  7.723861e-07  7.967260e-07  6.603710e-07  3.946335e-07  3.358427e-07  3.910952e-07  4.342826e-07  3.872806e-07  2.686964e-07  1.493445e-07  7.313230e-08  7.081448e-08  9.786140e-08  1.184195e-07  1.264796e-07  1.306559e-07  8.829709e-08  8.821301e-08  1.330418e-07  1.685877e-07  2.283565e-07  2.546218e-07  2.200387e-07  1.846500e-07  1.792063e-07  2.062613e-07  2.561025e-07  2.833511e-07  2.056025e-07  1.065429e-07  5.990382e-08  4.397160e-08  3.589642e-08  1.866671e-08  4.784404e-09  5.831724e-10  3.233074e-11  1.802748e-12  3.935450e-13  8.929860e-13  3.241846e-12  1.444698e-11  2.535535e-11  6.873303e-11  3.357634e-10  6.174722e-10  1.386137e-09  6.506413e-09  1.113671e-08  5.672853e-09  9.482117e-10  2.050328e-10  8.239529e-11  1.180705e-11  5.018258e-13  6.291899e-15  2.327242e-17  2.541100e-20  8.211210e-24  7.924918e-28
 9.230299e-42  6.163234e-37  1.879925e-32  2.334298e-28  1.175608e-24  2.567719e-21  2.331710e-18  7.883896e-16  9.920608e-14  5.826736e-12  2.121288e-10  4.236010e-09  3.694768e-08  1.421173e-07  2.891820e-07  3.966558e-07  5.039596e-07  5.566520e-07  4.318106e-07  2.659532e-07  2.320888e-07  2.505288e-07  2.311342e-07  2.418154e-07  2.523966e-07  2.920177e-07  3.456391e-07  2.834644e-07  1.880684e-07  1.809550e-07  1.982189e-07  2.433265e-07  3.035640e-07  3.045745e-07  3.665002e-07  4.396290e-07  4.496019e-07  5.115246e-07  5.231732e-07  5.309197e-07  5.754353e-07  6.597279e-07  7.350348e-07  6.879901e-07  6.401605e-07  7.254006e-07  8.570699e-07  8.549458e-07  7.369935e-07  6.343135e-07  6.641586e-07  7.819249e-07  9.241232e-07  8.931024e-07  6.251981e-07  4.648809e-07  4.724905e-07  5.894923e-07  6.782793e-07  7.761744e-07  8.540926e-07  8.608743e-07  8.954101e-07  7.438489e-07  5.011741e-07  4.575951e-07  5.151298e-07  5.365176e-07  4.701331e-07  3.076959e-07  1.746497e-07  1.114178e-07  1.199874e-07  1.513084e-07  1.570319e-07  1.516074e-07  1.497879e-07  1.036203e-07  9.024128e-08  1.299836e-07  1.706563e-07  2.400531e-07  2.935385e-07  2.670446e-07  2.246969e-07  2.087671e-07  1.947630e-07  2.274270e-07  2.841541e-07  2.476531e-07  1.788246e-07  1.305674e-07  8.970475e-08  6.347406e-08  3.608271e-08  1.179258e-08  1.779186e-09  1.609366e-10  1.955977e-11  6.496553e-12  1.480597e-11  3.798991e-11  1.520315e-10  2.508354e-10  4.317010e-10  1.864853e-09  3.238827e-09  4.049957e-09  1.485089e-08  2.520049e-08  1.292025e-08  2.643618e-09  1.290340e-09  5.903051e-10  8.492783e-11  3.610510e-12  4.529251e-14  1.678569e-16  1.846280e-19  6.128120e-23  6.488361e-27
 9.299427e-40  4.256855e-35  8.907473e-31  8.424566e-27  3.223441e-23  5.028429e-20  3.381917e-17  9.345800e-15  9.821070e-13  4.234029e-11  9.884093e-10  1.401645e-08  9.903089e-08  3.213299e-07  5.513217e-07  6.306848e-07  7.077428e-07  7.909428e-07  5.861298e-07  2.950653e-07  2.396762e-07  3.047963e-07  3.323505e-07  3.518692e-07  3.468850e-07  4.020075e-07  5.113317e-07  4.564417e-07  3.147072e-07  2.941547e-07  3.403123e-07  4.068796e-07  4.376812e-07  4.185016e-07  5.106323e-07  5.946634e-07  5.909264e-07  6.382271e-07  6.316494e-07  6.252171e-07  6.650949e-07  7.757292e-07  8.810302e-07  8.343191e-07  8.018015e-07  9.257843e-07  1.031245e-06  9.871157e-07  8.747584e-07  7.725899e-07  8.021353e-07  9.691801e-07  1.110533e-06  1.010998e-06  7.250806e-07  5.934032e-07  5.839509e-07  6.844341e-07  7.996312e-07  8.545715e-07  9.050537e-07  9.403843e-07  9.798298e-07  8.611246e-07  6.825663e-07  6.121517e-07  6.331492e-07  6.375883e-07  5.824992e-07  4.100393e-07  2.736686e-07  2.129150e-07  2.130164e-07  2.237456e-07  2.099889e-07  2.024135e-07  1.939574e-07  1.467699e-07  1.223441e-07  1.444936e-07  1.863285e-07  2.753234e-07  3.471586e-07  3.114120e-07  2.794740e-07  2.741681e-07  2.115795e-07  2.002687e-07  2.617145e-07  2.827614e-07  2.706176e-07  2.195499e-07  1.374560e-07  8.473930e-08  5.360175e-08  2.188167e-08  4.362986e-09  8.418294e-10  1.560057e-10  7.017320e-11  1.614275e-10  3.006135e-10  1.028663e-09  1.629805e-09  1.871889e-09  6.657337e-09  1.122872e-08  9.112903e-09  2.197435e-08  3.651963e-08  1.911095e-08  6.123100e-09  5.672940e-09  2.714175e-09  3.910797e-10  1.664250e-11  2.095305e-13  7.870124e-16  9.083893e-19  3.526133e-22  5.494565e-26
 7.418780e-38  2.657430e-33  3.767051e-29  2.474269e-25  7.261616e-22  8.607181e-19  4.200190e-16  8.814982e-14  7.581765e-12  2.601980e-10  4.187307e-09  3.997517e-08  2.163034e-07  5.923999e-07  9.037402e-07  9.315631e-07  9.075702e-07  9.415887e-07  6.708283e-07  3.209270e-07  2.809888e-07  4.147624e-07  4.941387e-07  4.954898e-07  4.520469e-07  5.161090e-07  6.754904e-07  6.472111e-07  4.747448e-07  4.286623e-07  4.938811e-07  5.757222e-07  5.786294e-07  5.792754e-07  7.312346e-07  8.257716e-07  8.039343e-07  8.209223e-07  8.053745e-07  7.888668e-07  8.310725e-07  9.528121e-07  1.081417e-06  1.051080e-06  1.016545e-06  1.119018e-06  1.173064e-06  1.124880e-06  1.055589e-06  9.783069e-07  1.014231e-06  1.190389e-06  1.294652e-06  1.136127e-06  8.957263e-07  8.240006e-07  7.713499e-07  8.220839e-07  9.406643e-07  9.386760e-07  9.499646e-07  1.018650e-06  1.079953e-06  1.028927e-06  9.090272e-07  7.738701e-07  7.600803e-07  7.757005e-07  7.168760e-07  5.432877e-07  4.281855e-07  3.589734e-07  3.285385e-07  2.991255e-07  2.639638e-07  2.641522e-07  2.504206e-07  2.034648e-07  1.782046e-07  1.865924e-07  2.087783e-07  2.975117e-07  3.797618e-07  3.427931e-07  3.394886e-07  3.534750e-07  2.547521e-07  1.919178e-07  2.159580e-07  2.697236e-07  3.230808e-07  2.825457e-07  1.638859e-07  9.022778e-08  6.474176e-08  3.342161e-08  1.074417e-08  3.913440e-09  8.409980e-10  4.934458e-10  1.146383e-09  1.624876e-09  4.485501e-09  6.878768e-09  5.712636e-09  1.532572e-08  2.532773e-08  1.590267e-08  2.146693e-08  3.394156e-08  1.890767e-08  1.243766e-08  1.646745e-08  7.997733e-09  1.154888e-09  4.947496e-11  6.382858e-13  2.609902e-15  3.867481e-18  2.475432e-21  6.728016e-25
 4.327958e-36  1.343454e-31  1.455329e-27  6.428372e-24  1.328701e-20  1.213316e-17  4.494080e-15  6.962237e-13  4.657723e-11  1.299245e-09  1.584834e-08  1.044065e-07  4.136869e-07  9.336296e-07  1.305584e-06  1.301857e-06  1.117636e-06  9.835310e-07  6.660572e-07  3.563516e-07  3.910673e-07  6.074588e-07  7.239379e-07  6.802476e-07  5.832987e-07  6.411091e-07  8.132113e-07  8.149607e-07  6.371482e-07  5.651663e-07  6.352683e-07  7.285528e-07  7.468173e-07  8.362473e-07  1.052628e-06  1.118127e-06  1.071641e-06  1.071268e-06  1.065265e-06  1.070988e-06  1.136979e-06  1.228861e-06  1.340625e-06  1.327394e-06  1.266989e-06  1.285041e-06  1.304623e-06  1.324402e-06  1.315670e-06  1.238138e-06  1.232516e-06  1.348710e-06  1.426170e-06  1.271551e-06  1.124233e-06  1.115159e-06  9.912335e-07  9.484976e-07  1.021233e-06  9.746836e-07  9.696537e-07  1.076150e-06  1.159100e-06  1.178325e-06  1.090505e-06  9.077372e-07  9.170064e-07  9.894017e-07  8.721618e-07  6.650641e-07  5.686181e-07  4.808922e-07  4.350817e-07  3.727307e-07  3.045398e-07  3.029491e-07  2.884311e-07  2.460552e-07  2.310415e-07  2.462696e-07  2.327766e-07  2.882160e-07  3.777417e-07  3.649237e-07  3.955095e-07  4.127331e-07  3.019324e-07  2.112671e-07  1.801044e-07  2.224407e-07  3.137758e-07  2.907379e-07  1.563217e-07  8.145075e-08  7.420144e-08  5.217034e-08  2.768676e-08  1.332337e-08  3.043295e-09  2.256768e-09  5.268731e-09  6.027607e-09  1.265892e-08  1.874013e-08  1.232799e-08  2.297398e-08  3.729788e-08  2.090568e-08  1.454711e-08  2.033124e-08  1.348065e-08  2.013459e-08  3.093689e-08  1.514434e-08  2.213987e-09  9.911247e-11  1.477553e-12  8.720481e-15  2.282636e-17  2.339901e-20  7.930290e-24
 1.822033e-34  5.056581e-30  4.658118e-26  1.536634e-22  2.133358e-19  1.393859e-16  3.984031e-14  4.676874e-12  2.352745e-10  5.207734e-09  5.099285e-08  2.519904e-07  7.440510e-07  1.368613e-06  1.763457e-06  1.742789e-06  1.362959e-06  1.002525e-06  6.563238e-07  4.291465e-07  5.724115e-07  8.795083e-07  1.028581e-06  9.490308e-07  7.954107e-07  8.168217e-07  9.460418e-07  9.543174e-07  7.959723e-07  7.331374e-07  8.170265e-07  9.143776e-07  9.891652e-07  1.210582e-06  1.470422e-06  1.472195e-06  1.388922e-06  1.370220e-06  1.379442e-06  1.446065e-06  1.550730e-06  1.585761e-06  1.633179e-06  1.595704e-06  1.491167e-06  1.416957e-06  1.451705e-06  1.600765e-06  1.667897e-06  1.563841e-06  1.461278e-06  1.458037e-06  1.497433e-06  1.389296e-06  1.338477e-06  1.376005e-06  1.208046e-06  1.072621e-06  1.071721e-06  1.007435e-06  1.007753e-06  1.135285e-06  1.220370e-06  1.285317e-06  1.206642e-06  1.036048e-06  1.123759e-06  1.257348e-06  1.036483e-06  7.578038e-07  6.356461e-07  5.254173e-07  5.102000e-07  4.488702e-07  3.435517e-07  3.220123e-07  3.049675e-07  2.640801e-07  2.606459e-07  3.013013e-07  2.646583e-07  2.720566e-07  3.532131e-07  3.771042e-07  4.297991e-07  4.333912e-07  3.404823e-07  2.518942e-07  1.795417e-07  1.894392e-07  2.801406e-07  2.609810e-07  1.296015e-07  7.424620e-08  9.763094e-08  8.840500e-08  6.020129e-08  3.133659e-08  7.683064e-09  6.749626e-09  1.561641e-08  1.528891e-08  2.330445e-08  3.286583e-08  1.859193e-08  2.315459e-08  3.776408e-08  2.173291e-08  8.219709e-09  8.038184e-09  7.865139e-09  2.310052e-08  3.760684e-08  1.885219e-08  2.979393e-09  1.683938e-10  4.072188e-12  4.223632e-14  1.571741e-16  1.845351e-19  6.515774e-23
 5.607273e-33  1.391679e-28  1.132268e-24  3.111697e-21  3.161122e-18  1.397352e-15  2.909840e-13  2.634572e-11  1.003560e-09  1.704113e-08  1.346472e-07  5.374954e-07  1.269861e-06  1.957254e-06  2.296084e-06  2.201165e-06  1.622368e-06  1.086667e-06  7.260408e-07  5.556410e-07  7.917199e-07  1.196012e-06  1.416071e-06  1.347198e-06  1.144889e-06  1.108754e-06  1.163651e-06  1.148373e-06  1.020897e-06  1.009462e-06  1.126302e-06  1.197115e-06  1.309381e-06  1.647193e-06  1.939462e-06  1.915729e-06  1.801205e-06  1.728135e-06  1.728077e-06  1.847514e-06  1.979966e-06  1.981129e-06  1.970924e-06  1.870529e-06  1.697432e-06  1.544281e-06  1.622991e-06  1.914241e-06  2.053099e-06  1.928964e-06  1.761613e-06  1.654499e-06  1.603747e-06  1.504859e-06  1.511504e-06  1.570566e-06  1.410507e-06  1.232276e-06  1.190272e-06  1.139761e-06  1.138108e-06  1.247566e-06  1.314972e-06  1.396453e-06  1.333902e-06  1.219669e-06  1.356099e-06  1.472890e-06  1.167108e-06  8.474545e-07  6.689205e-07  5.330393e-07  5.553604e-07  5.276000e-07  4.205432e-07  3.822165e-07  3.427209e-07  2.777851e-07  2.747761e-07  3.380182e-07  3.123572e-07  2.854277e-07  3.313850e-07  3.716867e-07  4.170391e-07  4.102627e-07  3.586556e-07  2.801982e-07  1.942980e-07  1.889345e-07  2.690076e-07  2.422401e-07  1.227702e-07  8.873836e-08  1.371329e-07  1.347756e-07  9.746487e-08  5.254718e-08  1.479797e-08  1.352020e-08  2.987035e-08  2.632757e-08  2.853788e-08  3.724518e-08  1.927151e-08  1.749287e-08  3.221722e-08  2.326233e-08  6.746470e-09  2.479489e-09  4.121787e-09  1.802109e-08  3.100924e-08  1.775881e-08  3.963325e-09  3.915829e-10  1.538414e-11  2.020301e-13  8.136625e-16  9.771723e-19  3.479789e-22
 1.264230e-31  2.822118e-27  2.041673e-23  4.890165e-20  4.049252e-17  1.290793e-14  1.853510e-12  1.249275e-10  3.669878e-09  4.742131e-08  2.951081e-07  9.800763e-07  1.981120e-06  2.678538e-06  2.846493e-06  2.593967e-06  1.869125e-06  1.272389e-06  9.033264e-07  7.406542e-07  1.013695e-06  1.491506e-06  1.818644e-06  1.824825e-06  1.622894e-06  1.553273e-06  1.557040e-06  1.498222e-06  1.379395e-06  1.415397e-06  1.557682e-06  1.568551e-06  1.652777e-06  2.047287e-06  2.383097e-06  2.418791e-06  2.278457e-06  2.119814e-06  2.104810e-06  2.240450e-06  2.380365e-06  2.369716e-06  2.320895e-06  2.171737e-06  1.922105e-06  1.693038e-06  1.799801e-06  2.186483e-06  2.335499e-06  2.206978e-06  2.083019e-06  1.975899e-06  1.824708e-06  1.660652e-06  1.666538e-06  1.712242e-06  1.589052e-06  1.430143e-06  1.403177e-06  1.389458e-06  1.379970e-06  1.446525e-06  1.474805e-06  1.523400e-06  1.490533e-06  1.440288e-06  1.538488e-06  1.544363e-06  1.229173e-06  9.699207e-07  7.659035e-07  5.971317e-07  6.049624e-07  6.121895e-07  5.546492e-07  5.217975e-07  4.316733e-07  3.186489e-07  3.101558e-07  3.761008e-07  3.838994e-07  3.441081e-07  3.420072e-07  3.566755e-07  3.582398e-07  3.550024e-07  3.462155e-07  2.724238e-07  2.019599e-07  2.081371e-07  2.880336e-07  2.638285e-07  1.636409e-07  1.330623e-07  1.747317e-07  1.664660e-07  1.200610e-07  6.926432e-08  2.460444e-08  1.966389e-08  3.736094e-08  3.100433e-08  2.516554e-08  2.842094e-08  1.389454e-08  1.280101e-08  3.172891e-08  2.998036e-08  9.138942e-09  1.296824e-09  2.382032e-09  1.151061e-08  2.340881e-08  2.039514e-08  7.755975e-09  1.093393e-09  4.952524e-11  6.792270e-13  2.768554e-15  3.339842e-18  1.343980e-21
 2.047934e-30  4.200463e-26  2.734903e-22  5.792257e-19  4.119805e-16  1.047373e-13  1.081071e-11  5.201003e-10  1.169049e-08  1.173949e-07  5.688833e-07  1.564571e-06  2.796325e-06  3.411185e-06  3.287648e-06  2.865879e-06  2.106374e-06  1.548839e-06  1.172350e-06  9.750941e-07  1.224154e-06  1.727108e-06  2.135554e-06  2.255557e-06  2.138393e-06  2.098795e-06  2.106406e-06  1.996783e-06  1.854317e-06  1.901386e-06  2.029231e-06  1.986301e-06  1.999105e-06  2.374983e-06  2.752866e-06  2.890511e-06  2.695198e-06  2.450824e-06  2.460894e-06  2.603886e-06  2.745787e-06  2.693268e-06  2.563237e-06  2.400466e-06  2.128626e-06  1.855761e-06  1.954853e-06  2.344954e-06  2.428509e-06  2.304785e-06  2.270616e-06  2.252042e-06  2.070919e-06  1.835129e-06  1.808295e-06  1.823266e-06  1.779150e-06  1.686701e-06  1.656832e-06  1.662137e-06  1.675311e-06  1.720097e-06  1.691065e-06  1.638462e-06  1.608109e-06  1.612198e-06  1.631826e-06  1.501823e-06  1.235273e-06  1.106610e-06  9.344683e-07  7.398204e-07  6.972507e-07  7.174293e-07  7.109886e-07  6.828781e-07  5.319374e-07  3.993139e-07  4.046893e-07  4.552378e-07  4.872353e-07  4.381205e-07  4.032248e-07  3.709351e-07  3.109585e-07  3.157410e-07  3.318455e-07  2.600344e-07  2.163202e-07  2.324781e-07  3.072986e-07  3.077068e-07  2.415829e-07  2.013214e-07  1.987569e-07  1.701813e-07  1.244732e-07  8.111732e-08  3.791979e-08  2.529924e-08  3.255176e-08  2.702225e-08  2.189617e-08  1.898930e-08  8.619200e-09  1.097037e-08  3.270832e-08  3.435142e-08  1.094310e-08  1.758956e-09  4.268787e-09  1.443517e-08  3.119209e-08  3.490741e-08  1.564222e-08  2.340484e-09  1.077682e-10  1.483994e-12  6.063163e-15  7.718556e-18  2.222221e-20
 2.322461e-29  4.491695e-25  2.696768e-21  5.144254e-18  3.216451e-15  6.913542e-13  5.587632e-11  1.962387e-09  3.313500e-08  2.639952e-07  1.021871e-06  2.315870e-06  3.669862e-06  4.067957e-06  3.560367e-06  3.032444e-06  2.334590e-06  1.848307e-06  1.476712e-06  1.226547e-06  1.431367e-06  1.954890e-06  2.395718e-06  2.608640e-06  2.619651e-06  2.642966e-06  2.687214e-06  2.563532e-06  2.428833e-06  2.482285e-06  2.554244e-06  2.481712e-06  2.427703e-06  2.727602e-06  3.103496e-06  3.313853e-06  3.037552e-06  2.696805e-06  2.734545e-06  2.894588e-06  3.048866e-06  2.919118e-06  2.639391e-06  2.464959e-06  2.280904e-06  2.048003e-06  2.108754e-06  2.406358e-06  2.420214e-06  2.308768e-06  2.270718e-06  2.307759e-06  2.179728e-06  1.966589e-06  1.944659e-06  1.958516e-06  2.053146e-06  2.037051e-06  1.909828e-06  1.890722e-06  1.941219e-06  1.979573e-06  1.897786e-06  1.734274e-06  1.671978e-06  1.712140e-06  1.679380e-06  1.449117e-06  1.231059e-06  1.194499e-06  1.066238e-06  8.852607e-07  8.266626e-07  8.479599e-07  8.470119e-07  7.915713e-07  5.906564e-07  4.996741e-07  5.434512e-07  5.812390e-07  6.231186e-07  5.522278e-07  5.097973e-07  4.538587e-07  3.527057e-07  3.587926e-07  3.801383e-07  3.101201e-07  2.676631e-07  2.576773e-07  3.072957e-07  3.469153e-07  3.237717e-07  2.822369e-07  2.217323e-07  1.573470e-07  1.212029e-07  8.985245e-08  5.330672e-08  3.514992e-08  2.471972e-08  2.247201e-08  2.780379e-08  2.042513e-08  9.816850e-09  1.090099e-08  2.614584e-08  2.751932e-08  9.029199e-09  3.681120e-09  1.398097e-08  3.495133e-08  5.823548e-08  5.577552e-08  2.308528e-08  3.340993e-09  1.519335e-10  2.087775e-12  8.946777e-15  3.812171e-17  1.602722e-18
 1.824378e-28  3.383995e-24  1.918777e-20  3.383408e-17  1.905807e-14  3.576998e-12  2.404791e-10  6.560347e-09  8.402997e-08  5.340879e-07  1.710485e-06  3.249313e-06  4.542890e-06  4.615953e-06  3.754914e-06  3.199547e-06  2.572656e-06  2.132315e-06  1.794280e-06  1.512215e-06  1.696360e-06  2.263096e-06  2.737499e-06  3.022377e-06  3.119842e-06  3.141984e-06  3.227606e-06  3.203620e-06  3.186908e-06  3.268443e-06  3.244355e-06  3.133319e-06  3.029795e-06  3.223685e-06  3.532999e-06  3.772893e-06  3.450062e-06  2.987661e-06  2.962060e-06  3.094394e-06  3.252443e-06  3.059355e-06  2.630808e-06  2.446257e-06  2.431985e-06  2.294011e-06  2.279290e-06  2.431545e-06  2.448535e-06  2.371124e-06  2.207696e-06  2.202449e-06  2.154144e-06  2.061635e-06  2.119696e-06  2.167194e-06  2.374060e-06  2.395405e-06  2.145612e-06  2.113594e-06  2.161755e-06  2.156792e-06  2.014918e-06  1.786917e-06  1.704470e-06  1.766203e-06  1.728345e-06  1.446677e-06  1.253840e-06  1.223648e-06  1.099905e-06  9.720920e-07  9.601136e-07  9.938536e-07  9.663862e-07  8.613326e-07  6.255154e-07  5.851362e-07  6.539631e-07  6.970475e-07  7.582547e-07  6.719127e-07  6.356088e-07  5.921034e-07  4.914612e-07  4.937850e-07  5.171441e-07  4.561141e-07  3.739769e-07  3.022492e-07  3.182294e-07  3.828181e-07  3.830708e-07  3.594180e-07  2.639399e-07  1.556803e-07  1.234283e-07  9.724052e-08  6.790731e-08  5.049244e-08  2.419760e-08  2.287052e-08  3.766332e-08  2.930227e-08  1.955385e-08  1.476423e-08  1.554968e-08  1.450136e-08  5.356703e-09  8.514530e-09  3.478324e-08  7.132819e-08  9.116292e-08  6.756663e-08  2.351479e-08  3.138902e-09  1.390123e-10  2.034927e-12  2.237695e-14  1.295374e-15  8.452665e-17
 1.020026e-27  1.810982e-23  9.790951e-20  1.627266e-16  8.473803e-14  1.430949e-11  8.334291e-10  1.866678e-08  1.877510e-07  9.549589e-07  2.573717e-06  4.216362e-06  5.246173e-06  5.001517e-06  4.010075e-06  3.517022e-06  2.906824e-06  2.458704e-06  2.183521e-06  1.942007e-06  2.122223e-06  2.687244e-06  3.249558e-06  3.645846e-06  3.736303e-06  3.635047e-06  3.774261e-06  3.991126e-06  4.211021e-06  4.296294e-06  4.111886e-06  3.947118e-06  3.789257e-06  3.828585e-06  4.032797e-06  4.308116e-06  4.028589e-06  3.474981e-06  3.268988e-06  3.245296e-06  3.342785e-06  3.136058e-06  2.664908e-06  2.507245e-06  2.644120e-06  2.558666e-06  2.415547e-06  2.438986e-06  2.546334e-06  2.538891e-06  2.235121e-06  2.158931e-06  2.177084e-06  2.182587e-06  2.324001e-06  2.408212e-06  2.601313e-06  2.589704e-06  2.313394e-06  2.336130e-06  2.373317e-06  2.318787e-06  2.063987e-06  1.775106e-06  1.701205e-06  1.780342e-06  1.765889e-06  1.475201e-06  1.295661e-06  1.256633e-06  1.125356e-06  1.046707e-06  1.096826e-06  1.149967e-06  1.078885e-06  9.260299e-07  6.811486e-07  6.445051e-07  6.981341e-07  7.452884e-07  8.300544e-07  7.639133e-07  7.419720e-07  7.290529e-07  6.512873e-07  6.476633e-07  6.831982e-07  6.466235e-07  5.194554e-07  3.905635e-07  3.784808e-07  4.179664e-07  3.972462e-07  3.986044e-07  3.155871e-07  1.871741e-07  1.490617e-07  1.131911e-07  8.459171e-08  6.969602e-08  3.408548e-08  2.773114e-08  3.919371e-08  3.408972e-08  3.304522e-08  2.280760e-08  9.117696e-09  5.314342e-09  3.736028e-09  1.668968e-08  5.988775e-08  1.023965e-07  1.043073e-07  6.056541e-08  1.689205e-08  1.985156e-09  9.355094e-11  3.950242e-12  3.306535e-13  4.047262e-14  2.879943e-15
 4.493836e-27  7.374885e-23  3.732775e-19  5.832117e-16  2.840278e-13  4.417688e-11  2.306539e-09  4.439645e-08  3.656445e-07  1.507092e-06  3.437992e-06  5.002828e-06  5.693093e-06  5.230330e-06  4.371847e-06  4.043936e-06  3.406587e-06  2.865927e-06  2.678849e-06  2.591900e-06  2.751305e-06  3.233601e-06  3.922856e-06  4.431384e-06  4.432135e-06  4.166020e-06  4.385441e-06  4.907669e-06  5.401820e-06  5.406480e-06  5.010033e-06  4.815714e-06  4.575848e-06  4.397322e-06  4.507703e-06  4.856059e-06  4.693803e-06  4.122192e-06  3.679223e-06  3.391345e-06  3.355596e-06  3.183651e-06  2.819720e-06  2.715968e-06  2.911969e-06  2.806734e-06  2.513771e-06  2.472062e-06  2.690544e-06  2.750736e-06  2.398825e-06  2.331456e-06  2.408981e-06  2.370806e-06  2.464596e-06  2.569783e-06  2.677045e-06  2.591745e-06  2.378953e-06  2.482316e-06  2.570242e-06  2.545792e-06  2.149597e-06  1.777752e-06  1.725613e-06  1.810481e-06  1.798931e-06  1.522926e-06  1.357100e-06  1.359878e-06  1.257578e-06  1.193099e-06  1.260637e-06  1.311769e-06  1.176507e-06  9.882127e-07  7.790790e-07  7.168990e-07  7.358521e-07  7.618516e-07  8.382457e-07  8.049859e-07  7.971789e-07  8.217882e-07  7.689539e-07  7.593064e-07  8.007737e-07  7.882860e-07  6.529472e-07  5.019371e-07  4.626729e-07  4.278381e-07  3.582279e-07  3.766977e-07  3.455502e-07  2.436424e-07  2.020561e-07  1.466698e-07  1.108106e-07  9.404413e-08  5.826004e-08  4.375398e-08  3.421178e-08  2.950033e-08  3.868428e-08  2.720363e-08  6.961047e-09  2.578666e-09  6.679511e-09  2.776768e-08  7.506190e-08  1.043939e-07  8.526595e-08  3.980304e-08  8.867491e-09  1.013786e-09  1.621263e-10  3.411856e-11  5.147438e-12  8.478904e-13  6.303709e-14
 1.871220e-26  2.671494e-22  1.201422e-18  1.700690e-15  7.603237e-13  1.089551e-10  5.195608e-09  8.905208e-08  6.264428e-07  2.143692e-06  4.176254e-06  5.559070e-06  6.019454e-06  5.433306e-06  4.778716e-06  4.624464e-06  3.977337e-06  3.310048e-06  3.232051e-06  3.370477e-06  3.495390e-06  3.911762e-06  4.685386e-06  5.160837e-06  5.059471e-06  4.756408e-06  5.087239e-06  5.847555e-06  6.501609e-06  6.344612e-06  5.758420e-06  5.560953e-06  5.240982e-06  4.869885e-06  4.913378e-06  5.316435e-06  5.258636e-06  4.687614e-06  4.044732e-06  3.544054e-06  3.387351e-06  3.272771e-06  3.111232e-06  3.052601e-06  3.213043e-06  3.089064e-06  2.721948e-06  2.643918e-06  2.872328e-06  2.939026e-06  2.673084e-06  2.722655e-06  2.843431e-06  2.646120e-06  2.534030e-06  2.604034e-06  2.662517e-06  2.542826e-06  2.404702e-06  2.565267e-06  2.757550e-06  2.809239e-06  2.308124e-06  1.892509e-06  1.883464e-06  1.955154e-06  1.894067e-06  1.631961e-06  1.498933e-06  1.561231e-06  1.477586e-06  1.382382e-06  1.424375e-06  1.452093e-06  1.267362e-06  1.077666e-06  9.465782e-07  8.595228e-07  8.417064e-07  8.342120e-07  8.663414e-07  8.221040e-07  7.945801e-07  8.550263e-07  8.430932e-07  8.393048e-07  8.599488e-07  8.479329e-07  7.264468e-07  5.736838e-07  5.121914e-07  4.065351e-07  3.050311e-07  3.326647e-07  3.544271e-07  2.949452e-07  2.518089e-07  1.856440e-07  1.433131e-07  1.201880e-07  9.808413e-08  7.927320e-08  3.582992e-08  2.056588e-08  3.037028e-08  2.167570e-08  5.452546e-09  5.201911e-09  1.775536e-08  4.502986e-08  7.969819e-08  8.512398e-08  5.408800e-08  1.966109e-08  3.846416e-09  1.423603e-09  9.479712e-10  2.650470e-10  5.788009e-11  1.163004e-11  8.848980e-13
 7.977283e-26  9.835686e-22  3.807877e-18  4.676703e-15  1.841504e-12  2.361824e-10  1.018211e-08  1.571704e-07  9.714359e-07  2.833730e-06  4.782294e-06  5.963048e-06  6.378302e-06  5.753959e-06  5.186599e-06  5.043269e-06  4.457377e-06  3.799534e-06  3.823976e-06  4.114990e-06  4.214679e-06  4.680923e-06  5.437730e-06  5.709970e-06  5.587195e-06  5.455095e-06  5.924387e-06  6.760752e-06  7.365229e-06  7.041701e-06  6.318189e-06  6.056523e-06  5.702031e-06  5.267181e-06  5.229695e-06  5.587380e-06  5.589522e-06  5.008176e-06  4.267335e-06  3.718720e-06  3.518396e-06  3.449978e-06  3.471759e-06  3.433009e-06  3.512548e-06  3.467122e-06  3.187364e-06  3.030975e-06  3.096334e-06  3.095244e-06  3.008517e-06  3.200308e-06  3.304158e-06  2.972615e-06  2.657851e-06  2.601853e-06  2.632867e-06  2.555701e-06  2.479379e-06  2.689238e-06  2.976097e-06  3.025022e-06  2.458054e-06  2.068532e-06  2.132378e-06  2.197630e-06  2.069375e-06  1.811077e-06  1.730527e-06  1.806677e-06  1.666163e-06  1.500103e-06  1.523408e-06  1.530772e-06  1.343701e-06  1.206940e-06  1.174706e-06  1.061149e-06  9.995064e-07  9.709519e-07  9.504110e-07  8.489226e-07  7.654655e-07  8.475536e-07  8.877527e-07  9.018306e-07  8.944093e-07  8.626498e-07  7.312570e-07  5.783110e-07  5.312553e-07  4.072767e-07  2.973574e-07  3.259724e-07  3.744259e-07  3.300507e-07  2.704395e-07  2.097285e-07  1.693036e-07  1.410052e-07  1.400663e-07  1.190693e-07  4.512028e-08  1.559697e-08  1.734730e-08  1.157649e-08  4.528159e-09  1.421254e-08  4.144436e-08  7.330788e-08  8.851852e-08  7.199852e-08  3.588859e-08  9.281370e-09  3.070946e-09  5.390042e-09  4.378562e-09  1.426458e-09  4.549172e-10  1.034084e-10  7.963890e-12
 3.062338e-25  3.433642e-21  1.188514e-17  1.286462e-14  4.433130e-12  4.985731e-10  1.899719e-08  2.605510e-07  1.418674e-06  3.577457e-06  5.301273e-06  6.279031e-06  6.790785e-06  6.247044e-06  5.661921e-06  5.341306e-06  4.868891e-06  4.427743e-06  4.525989e-06  4.825213e-06  4.901388e-06  5.479153e-06  6.178125e-06  6.263010e-06  6.197618e-06  6.308115e-06  6.896412e-06  7.650760e-06  8.090419e-06  7.682092e-06  6.829204e-06  6.369495e-06  5.998400e-06  5.598856e-06  5.427004e-06  5.622944e-06  5.692323e-06  5.174942e-06  4.438721e-06  3.935407e-06  3.724059e-06  3.672103e-06  3.768747e-06  3.728018e-06  3.764297e-06  3.907110e-06  3.824659e-06  3.549877e-06  3.344353e-06  3.219935e-06  3.302231e-06  3.561289e-06  3.562075e-06  3.204464e-06  2.875942e-06  2.669465e-06  2.636166e-06  2.643081e-06  2.630069e-06  2.875166e-06  3.176673e-06  3.111771e-06  2.520550e-06  2.199054e-06  2.330633e-06  2.413845e-06  2.257326e-06  2.011264e-06  1.969001e-06  2.006341e-06  1.770253e-06  1.528495e-06  1.565640e-06  1.560727e-06  1.381797e-06  1.311890e-06  1.362552e-06  1.224381e-06  1.126859e-06  1.100585e-06  1.045667e-06  8.975698e-07  7.828183e-07  8.756536e-07  9.277235e-07  9.372453e-07  9.209435e-07  8.637430e-07  6.992979e-07  5.676946e-07  5.808764e-07  4.779304e-07  3.533437e-07  3.698178e-07  4.230166e-07  3.665122e-07  2.770739e-07  2.227835e-07  1.830803e-07  1.535153e-07  1.605778e-07  1.307813e-07  5.028687e-08  1.974259e-08  1.238213e-08  5.773587e-09  6.571287e-09  3.037829e-08  7.535922e-08  1.081257e-07  1.053164e-07  7.028175e-08  3.074099e-08  7.000123e-09  6.398856e-09  1.570067e-08  1.325085e-08  5.417352e-09  2.434257e-09  5.936449e-10  4.603028e-11
 9.597403e-25  1.000855e-20  3.220098e-17  3.211633e-14  1.007008e-11  1.017889e-09  3.454360e-08  4.192363e-07  2.002961e-06  4.396169e-06  5.796914e-06  6.554274e-06  7.205421e-06  6.857875e-06  6.246828e-06  5.696463e-06  5.326093e-06  5.177779e-06  5.354404e-06  5.630278e-06  5.690100e-06  6.324905e-06  7.046033e-06  7.143432e-06  7.103023e-06  7.259905e-06  7.822369e-06  8.423125e-06  8.769204e-06  8.343850e-06  7.352950e-06  6.683709e-06  6.312560e-06  5.959425e-06  5.619629e-06  5.567193e-06  5.671955e-06  5.315609e-06  4.643463e-06  4.184204e-06  3.956361e-06  3.902541e-06  3.978848e-06  3.946161e-06  4.017586e-06  4.342871e-06  4.386557e-06  4.004261e-06  3.563132e-06  3.316370e-06  3.500751e-06  3.730830e-06  3.546449e-06  3.220700e-06  3.071583e-06  2.815533e-06  2.720456e-06  2.804573e-06  2.843711e-06  3.049888e-06  3.250546e-06  3.059272e-06  2.552791e-06  2.332164e-06  2.467479e-06  2.542054e-06  2.403963e-06  2.217807e-06  2.176051e-06  2.151135e-06  1.849918e-06  1.570977e-06  1.645637e-06  1.638096e-06  1.432517e-06  1.356372e-06  1.420432e-06  1.272759e-06  1.171812e-06  1.177332e-06  1.139261e-06  9.949378e-07  9.062471e-07  1.010152e-06  1.016302e-06  9.702142e-07  9.468497e-07  8.620881e-07  6.847021e-07  6.138682e-07  6.801055e-07  5.855654e-07  4.424846e-07  4.440169e-07  4.864952e-07  4.100686e-07  3.013704e-07  2.388811e-07  1.813975e-07  1.513670e-07  1.494510e-07  1.075629e-07  4.690230e-08  3.209007e-08  1.799437e-08  7.606050e-09  1.395922e-08  5.045141e-08  1.068089e-07  1.346719e-07  1.160872e-07  6.636700e-08  2.924979e-08  1.001776e-08  1.244750e-08  2.970191e-08  2.645761e-08  1.485075e-08  8.713370e-09  2.206907e-09  1.722417e-10
 2.654397e-24  2.457436e-20  7.244220e-17  6.726643e-14  1.970979e-11  1.852770e-09  5.785787e-08  6.369822e-07  2.719473e-06  5.303110e-06  6.355034e-06  6.856223e-06  7.599740e-06  7.470735e-06  6.807118e-06  6.059490e-06  5.788327e-06  5.904371e-06  6.221672e-06  6.565386e-06  6.645789e-06  7.243220e-06  8.050529e-06  8.349532e-06  8.281982e-06  8.180030e-06  8.489696e-06  8.959454e-06  9.338581e-06  8.857611e-06  7.751591e-06  7.062805e-06  6.771691e-06  6.432341e-06  5.955494e-06  5.658905e-06  5.681545e-06  5.437621e-06  4.833655e-06  4.463238e-06  4.273084e-06  4.200803e-06  4.223722e-06  4.228676e-06  4.344022e-06  4.714064e-06  4.718243e-06  4.271009e-06  3.736220e-06  3.469620e-06  3.714466e-06  3.848763e-06  3.433993e-06  3.116968e-06  3.179808e-06  3.018961e-06  2.921257e-06  3.035835e-06  3.089622e-06  3.170079e-06  3.204575e-06  2.970977e-06  2.676160e-06  2.576225e-06  2.627712e-06  2.622437e-06  2.527684e-06  2.453350e-06  2.367041e-06  2.267736e-06  1.960341e-06  1.707617e-06  1.826168e-06  1.835579e-06  1.582500e-06  1.398234e-06  1.390203e-06  1.243721e-06  1.158137e-06  1.211365e-06  1.254830e-06  1.167295e-06  1.126793e-06  1.228181e-06  1.170363e-06  1.041939e-06  9.865329e-07  8.706378e-07  7.234323e-07  7.278164e-07  7.847530e-07  6.617554e-07  5.193249e-07  5.244841e-07  5.471853e-07  4.484713e-07  3.351378e-07  2.498769e-07  1.608651e-07  1.313240e-07  1.248200e-07  7.831534e-08  4.180514e-08  4.572201e-08  2.941893e-08  1.786305e-08  2.896618e-08  7.010389e-08  1.259797e-07  1.442574e-07  1.124068e-07  6.129807e-08  3.869486e-08  2.354285e-08  1.871580e-08  3.647772e-08  3.599593e-08  2.984725e-08  2.091954e-08  5.415350e-09  4.300492e-10
 7.814688e-24  5.906946e-20  1.486790e-16  1.231257e-13  3.318968e-11  2.918364e-09  8.561262e-08  8.806251e-07  3.476294e-06  6.253425e-06  7.032693e-06  7.282220e-06  8.050542e-06  8.043419e-06  7.218065e-06  6.292848e-06  6.221688e-06  6.636951e-06  7.150443e-06  7.600588e-06  7.698275e-06  8.156098e-06  8.939480e-06  9.467505e-06  9.429960e-06  8.973913e-06  8.947930e-06  9.355823e-06  9.786974e-06  9.183501e-06  8.005041e-06  7.436839e-06  7.247057e-06  6.868098e-06  6.334681e-06  5.926611e-06  5.808727e-06  5.508179e-06  4.956021e-06  4.799440e-06  4.736341e-06  4.611857e-06  4.575961e-06  4.615910e-06  4.687618e-06  4.946269e-06  4.837983e-06  4.400016e-06  3.933808e-06  3.767300e-06  4.032250e-06  4.044589e-06  3.444064e-06  3.107876e-06  3.297774e-06  3.308690e-06  3.207835e-06  3.255580e-06  3.316021e-06  3.294315e-06  3.188507e-06  2.976004e-06  2.912201e-06  2.903137e-06  2.821823e-06  2.711324e-06  2.678424e-06  2.710506e-06  2.530539e-06  2.344278e-06  2.092040e-06  1.918989e-06  2.051565e-06  2.071484e-06  1.782634e-06  1.465196e-06  1.374728e-06  1.241694e-06  1.157720e-06  1.241708e-06  1.391315e-06  1.400785e-06  1.398115e-06  1.456526e-06  1.329172e-06  1.136692e-06  1.046730e-06  9.022520e-07  8.101785e-07  8.707395e-07  8.660043e-07  6.907674e-07  5.560782e-07  5.853447e-07  5.972555e-07  4.821609e-07  3.631804e-07  2.498031e-07  1.358703e-07  1.106031e-07  1.156914e-07  7.084352e-08  4.439387e-08  6.087442e-08  4.840402e-08  3.775286e-08  4.970325e-08  8.645294e-08  1.346541e-07  1.431853e-07  1.064082e-07  7.268426e-08  7.438690e-08  5.465400e-08  2.460570e-08  2.995616e-08  3.613847e-08  4.547996e-08  3.521105e-08  9.361006e-09  7.893631e-10
 2.520450e-23  1.553126e-19  3.186219e-16  2.211472e-13  5.210271e-11  4.161343e-09  1.137895e-07  1.104633e-06  4.131636e-06  7.098861e-06  7.765302e-06  7.896178e-06  8.691713e-06  8.704918e-06  7.631847e-06  6.515620e-06  6.770279e-06  7.552137e-06  8.217997e-06  8.687597e-06  8.727623e-06  8.958196e-06  9.530224e-06  1.016947e-05  1.026543e-05  9.644599e-06  9.405797e-06  9.783683e-06  1.018638e-05  9.496469e-06  8.288342e-06  7.736522e-06  7.520498e-06  7.079488e-06  6.572643e-06  6.205717e-06  5.994939e-06  5.515502e-06  5.029367e-06  5.171021e-06  5.256608e-06  5.088743e-06  5.012187e-06  5.034230e-06  4.981028e-06  5.063027e-06  4.878794e-06  4.536731e-06  4.226803e-06  4.139978e-06  4.335041e-06  4.264978e-06  3.618955e-06  3.282485e-06  3.538014e-06  3.704524e-06  3.517901e-06  3.405160e-06  3.513994e-06  3.502471e-06  3.302536e-06  3.102682e-06  3.183319e-06  3.203225e-06  3.008907e-06  2.846520e-06  2.892585e-06  2.966271e-06  2.663716e-06  2.382781e-06  2.212877e-06  2.129641e-06  2.215877e-06  2.194119e-06  1.895395e-06  1.520231e-06  1.427369e-06  1.335126e-06  1.234314e-06  1.325424e-06  1.547095e-06  1.652307e-06  1.668152e-06  1.648488e-06  1.431717e-06  1.209680e-06  1.130588e-06  9.800847e-07  9.261551e-07  1.001742e-06  9.241863e-07  6.941131e-07  5.547644e-07  6.107161e-07  6.273448e-07  5.174725e-07  3.954637e-07  2.611400e-07  1.363408e-07  1.172394e-07  1.371308e-07  9.290633e-08  6.895120e-08  9.707270e-08  8.832716e-08  6.618430e-08  6.691895e-08  9.747253e-08  1.378883e-07  1.365250e-07  1.090535e-07  1.044317e-07  1.285644e-07  9.376193e-08  3.021002e-08  1.826766e-08  3.196344e-08  5.728907e-08  4.674218e-08  1.332381e-08  1.299609e-09
 8.077899e-23  4.238935e-19  7.261682e-16  4.173118e-13  8.266126e-11  5.749410e-09  1.423631e-07  1.289956e-06  4.596100e-06  7.681338e-06  8.400786e-06  8.658604e-06  9.592554e-06  9.629752e-06  8.329872e-06  7.026736e-06  7.573931e-06  8.589229e-06  9.233111e-06  9.623707e-06  9.595893e-06  9.647129e-06  9.978403e-06  1.060058e-05  1.085721e-05  1.030407e-05  9.962438e-06  1.022669e-05  1.047134e-05  9.787635e-06  8.619269e-06  7.927848e-06  7.575903e-06  7.121928e-06  6.653167e-06  6.377706e-06  6.160526e-06  5.534992e-06  5.128179e-06  5.501877e-06  5.696444e-06  5.573948e-06  5.486426e-06  5.409708e-06  5.244420e-06  5.190928e-06  4.981594e-06  4.773713e-06  4.588823e-06  4.438826e-06  4.486201e-06  4.421967e-06  3.881826e-06  3.579479e-06  3.875901e-06  4.118622e-06  3.809902e-06  3.564380e-06  3.743229e-06  3.775203e-06  3.484674e-06  3.276525e-06  3.388122e-06  3.382690e-06  3.159592e-06  3.035589e-06  3.160489e-06  3.201174e-06  2.782420e-06  2.408040e-06  2.291271e-06  2.269387e-06  2.286421e-06  2.198069e-06  1.922604e-06  1.571812e-06  1.538608e-06  1.515295e-06  1.406378e-06  1.493032e-06  1.717377e-06  1.866022e-06  1.876521e-06  1.771494e-06  1.469876e-06  1.252345e-06  1.231865e-06  1.107778e-06  1.054332e-06  1.095845e-06  9.571393e-07  6.885407e-07  5.447619e-07  6.187381e-07  6.354675e-07  5.418472e-07  4.310453e-07  2.951577e-07  1.762293e-07  1.628205e-07  1.894410e-07  1.482770e-07  1.328067e-07  1.717776e-07  1.544819e-07  9.827642e-08  7.493808e-08  1.083148e-07  1.472527e-07  1.259179e-07  1.101755e-07  1.353391e-07  1.702954e-07  1.175706e-07  3.326096e-08  1.122230e-08  3.014739e-08  6.538378e-08  5.658714e-08  1.838440e-08  2.155054e-09
 2.603020e-22  1.170791e-18  1.707355e-15  8.257134e-13  1.369078e-10  8.083110e-09  1.758035e-07  1.457877e-06  4.926301e-06  8.048763e-06  8.890853e-06  9.471336e-06  1.067695e-05  1.080218e-05  9.385066e-06  8.042282e-06  8.708410e-06  9.545869e-06  9.895559e-06  1.017665e-05  1.021765e-05  1.030610e-05  1.054923e-05  1.111512e-05  1.146222e-05  1.101872e-05  1.055049e-05  1.055213e-05  1.048534e-05  9.848974e-06  8.842365e-06  8.034274e-06  7.607413e-06  7.213584e-06  6.671623e-06  6.416826e-06  6.297070e-06  5.709378e-06  5.348988e-06  5.765685e-06  6.039094e-06  6.075043e-06  5.987386e-06  5.730301e-06  5.511717e-06  5.399071e-06  5.207267e-06  5.131068e-06  4.979926e-06  4.656619e-06  4.571962e-06  4.580403e-06  4.204318e-06  3.924686e-06  4.207964e-06  4.424509e-06  4.035693e-06  3.778000e-06  4.000742e-06  4.032899e-06  3.676337e-06  3.448730e-06  3.462873e-06  3.405536e-06  3.268992e-06  3.240127e-06  3.414809e-06  3.391899e-06  2.886818e-06  2.435863e-06  2.321706e-06  2.330568e-06  2.336435e-06  2.228193e-06  1.978480e-06  1.643980e-06  1.646842e-06  1.709768e-06  1.636966e-06  1.696885e-06  1.845565e-06  1.983668e-06  1.991076e-06  1.822287e-06  1.475887e-06  1.280996e-06  1.301895e-06  1.207714e-06  1.154859e-06  1.158604e-06  9.826541e-07  6.911295e-07  5.507149e-07  6.355176e-07  6.390908e-07  5.454661e-07  4.461784e-07  3.297114e-07  2.393476e-07  2.277663e-07  2.604304e-07  2.358988e-07  2.330786e-07  2.700893e-07  2.279026e-07  1.292067e-07  8.143665e-08  1.277382e-07  1.766287e-07  1.221450e-07  1.005303e-07  1.477499e-07  1.850076e-07  1.223099e-07  3.589849e-08  1.124157e-08  2.919826e-08  6.558937e-08  6.234143e-08  2.348306e-08  3.208323e-09
 8.323559e-22  3.259905e-18  4.110210e-15  1.701708e-12  2.389114e-10  1.191580e-08  2.232206e-07  1.662618e-06  5.290964e-06  8.417091e-06  9.284862e-06  1.022211e-05  1.180621e-05  1.208233e-05  1.069335e-05  9.579305e-06  1.020059e-05  1.043410e-05  1.024997e-05  1.041446e-05  1.064411e-05  1.095705e-05  1.127455e-05  1.181125e-05  1.212780e-05  1.165318e-05  1.100397e-05  1.068340e-05  1.026271e-05  9.675474e-06  8.895795e-06  8.089917e-06  7.743189e-06  7.463617e-06  6.750298e-06  6.417842e-06  6.450825e-06  6.075823e-06  5.741328e-06  6.041273e-06  6.360285e-06  6.622369e-06  6.553224e-06  6.076242e-06  5.838490e-06  5.721386e-06  5.602516e-06  5.652498e-06  5.439815e-06  4.919711e-06  4.755696e-06  4.836245e-06  4.599491e-06  4.294932e-06  4.487646e-06  4.600640e-06  4.176370e-06  3.976695e-06  4.199726e-06  4.233189e-06  3.907823e-06  3.641838e-06  3.453734e-06  3.365166e-06  3.387518e-06  3.411553e-06  3.567447e-06  3.505752e-06  2.975590e-06  2.501917e-06  2.366228e-06  2.386924e-06  2.451914e-06  2.369876e-06  2.104440e-06  1.733267e-06  1.726979e-06  1.851588e-06  1.852006e-06  1.866836e-06  1.887389e-06  1.989124e-06  2.025679e-06  1.855932e-06  1.513975e-06  1.309223e-06  1.276953e-06  1.177371e-06  1.166004e-06  1.193741e-06  1.008595e-06  6.955258e-07  5.628133e-07  6.629605e-07  6.677490e-07  5.548955e-07  4.435852e-07  3.525779e-07  3.016800e-07  2.805009e-07  3.222497e-07  3.256798e-07  3.270117e-07  3.454603e-07  2.817680e-07  1.620172e-07  9.852632e-08  1.496710e-07  2.105294e-07  1.289281e-07  9.005351e-08  1.454881e-07  1.816694e-07  1.244796e-07  4.651294e-08  1.974876e-08  2.754143e-08  5.260953e-08  5.633621e-08  2.533878e-08  4.240335e-09
 2.375140e-21  8.287179e-18  9.308886e-15  3.411701e-12  4.190966e-10  1.807268e-08  2.931276e-07  1.945967e-06  5.789719e-06  8.895266e-06  9.624384e-06  1.086387e-05  1.292688e-05  1.340443e-05  1.217736e-05  1.144897e-05  1.185536e-05  1.134736e-05  1.063309e-05  1.069615e-05  1.106447e-05  1.158540e-05  1.203801e-05  1.256441e-05  1.273797e-05  1.209068e-05  1.126482e-05  1.071190e-05  1.010837e-05  9.535383e-06  8.843672e-06  8.077909e-06  7.883847e-06  7.737745e-06  6.962322e-06  6.554772e-06  6.696616e-06  6.554821e-06  6.295662e-06  6.478028e-06  6.767296e-06  7.185214e-06  7.156398e-06  6.518164e-06  6.296091e-06  6.225057e-06  6.218493e-06  6.349380e-06  5.989835e-06  5.305800e-06  5.046010e-06  5.131431e-06  5.008679e-06  4.654134e-06  4.712914e-06  4.694370e-06  4.281896e-06  4.159772e-06  4.336447e-06  4.385399e-06  4.178464e-06  3.869992e-06  3.474473e-06  3.391263e-06  3.533402e-06  3.505283e-06  3.574934e-06  3.511817e-06  3.043547e-06  2.643210e-06  2.494161e-06  2.488821e-06  2.605786e-06  2.552908e-06  2.262184e-06  1.877047e-06  1.869455e-06  1.965009e-06  2.015609e-06  2.009188e-06  1.911493e-06  1.959912e-06  2.010763e-06  1.902132e-06  1.611489e-06  1.354402e-06  1.193362e-06  1.050699e-06  1.086024e-06  1.181524e-06  1.000085e-06  6.776483e-07  5.839217e-07  7.124047e-07  7.334939e-07  5.909645e-07  4.473465e-07  3.785007e-07  3.616093e-07  3.180635e-07  3.519196e-07  3.785298e-07  3.690188e-07  3.609206e-07  3.103769e-07  2.097724e-07  1.335668e-07  1.620016e-07  2.149510e-07  1.340285e-07  9.468833e-08  1.422282e-07  1.670840e-07  1.285879e-07  6.797151e-08  3.783281e-08  2.958098e-08  3.536859e-08  4.491390e-08  2.728992e-08  6.234173e-09
 6.055924e-21  1.828201e-17  1.819664e-14  6.003450e-12  6.674914e-10  2.596086e-08  3.780494e-07  2.278268e-06  6.360477e-06  9.448872e-06  1.004917e-05  1.156803e-05  1.407669e-05  1.474719e-05  1.377982e-05  1.332412e-05  1.328866e-05  1.219962e-05  1.124565e-05  1.133379e-05  1.173900e-05  1.230697e-05  1.282097e-05  1.330006e-05  1.327403e-05  1.243644e-05  1.148318e-05  1.087835e-05  1.035580e-05  9.686046e-06  8.828092e-06  8.039323e-06  7.888861e-06  7.822022e-06  7.203976e-06  6.811801e-06  7.018389e-06  7.053836e-06  6.926335e-06  7.108403e-06  7.317104e-06  7.688866e-06  7.685182e-06  7.034453e-06  6.879396e-06  6.902818e-06  6.965020e-06  7.063264e-06  6.557711e-06  5.805551e-06  5.389475e-06  5.371414e-06  5.332707e-06  4.943881e-06  4.877539e-06  4.722095e-06  4.384531e-06  4.394796e-06  4.497128e-06  4.505872e-06  4.387581e-06  4.050636e-06  3.537934e-06  3.454716e-06  3.612453e-06  3.505621e-06  3.507527e-06  3.457238e-06  3.093484e-06  2.838625e-06  2.683894e-06  2.591232e-06  2.694744e-06  2.668689e-06  2.408244e-06  2.110911e-06  2.141184e-06  2.114715e-06  2.157120e-06  2.159374e-06  2.005806e-06  1.999054e-06  1.992864e-06  1.931398e-06  1.707700e-06  1.431259e-06  1.186568e-06  9.865602e-07  1.004327e-06  1.131349e-06  9.547656e-07  6.634200e-07  6.629049e-07  8.100134e-07  8.032693e-07  6.181921e-07  4.514161e-07  4.185503e-07  4.436170e-07  3.788262e-07  3.675715e-07  4.003645e-07  3.723929e-07  3.432959e-07  3.386112e-07  2.779869e-07  1.863718e-07  1.728063e-07  1.913274e-07  1.339663e-07  1.219209e-07  1.535745e-07  1.528020e-07  1.291514e-07  8.989399e-08  5.601502e-08  3.448407e-08  2.819106e-08  4.527686e-08  3.655092e-08  1.015533e-08
 1.574293e-20  3.919198e-17  3.270319e-14  9.352959e-12  9.346271e-10  3.355103e-08  4.565951e-07  2.586029e-06  6.890875e-06  1.005263e-05  1.080874e-05  1.265667e-05  1.535053e-05  1.611410e-05  1.539155e-05  1.488029e-05  1.427942e-05  1.290653e-05  1.204742e-05  1.235611e-05  1.282639e-05  1.328140e-05  1.366163e-05  1.401177e-05  1.379121e-05  1.282439e-05  1.176976e-05  1.127860e-05  1.102172e-05  1.016347e-05  9.014175e-06  8.105033e-06  7.779900e-06  7.669720e-06  7.293406e-06  7.003029e-06  7.283927e-06  7.467220e-06  7.473056e-06  7.727860e-06  7.883998e-06  8.077876e-06  8.113425e-06  7.634188e-06  7.542399e-06  7.618893e-06  7.629336e-06  7.580483e-06  7.053361e-06  6.378973e-06  5.806989e-06  5.557301e-06  5.528675e-06  5.186193e-06  5.047467e-06  4.745868e-06  4.485270e-06  4.660772e-06  4.703147e-06  4.588478e-06  4.413971e-06  4.044740e-06  3.547655e-06  3.453710e-06  3.585683e-06  3.485149e-06  3.497519e-06  3.455549e-06  3.163208e-06  3.038269e-06  2.875339e-06  2.673734e-06  2.701491e-06  2.700520e-06  2.539755e-06  2.391801e-06  2.442807e-06  2.288367e-06  2.299754e-06  2.290061e-06  2.135351e-06  2.093994e-06  2.004864e-06  1.928462e-06  1.741365e-06  1.524771e-06  1.298152e-06  1.043610e-06  9.827051e-07  1.076944e-06  9.147542e-07  7.054257e-07  8.152203e-07  9.358458e-07  8.275726e-07  5.996456e-07  4.488281e-07  4.679091e-07  5.502967e-07  4.889921e-07  4.098699e-07  4.250103e-07  3.864999e-07  3.554450e-07  3.831513e-07  3.435259e-07  2.432207e-07  1.946204e-07  1.694869e-07  1.340242e-07  1.582764e-07  1.848902e-07  1.607148e-07  1.268510e-07  9.404330e-08  5.784492e-08  3.477169e-08  3.418276e-08  6.141490e-08  5.089622e-08  1.427599e-08
 4.122327e-20  8.916167e-17  6.256685e-14  1.494410e-11  1.282951e-09  4.157798e-08  5.322447e-07  2.880191e-06  7.392043e-06  1.074182e-05  1.202638e-05  1.425715e-05  1.681864e-05  1.751844e-05  1.684047e-05  1.598122e-05  1.496970e-05  1.360344e-05  1.296238e-05  1.355135e-05  1.418975e-05  1.448820e-05  1.459344e-05  1.474762e-05  1.433456e-05  1.326338e-05  1.207281e-05  1.170742e-05  1.172403e-05  1.073471e-05  9.383139e-06  8.319454e-06  7.691635e-06  7.446871e-06  7.254928e-06  7.138493e-06  7.482043e-06  7.786982e-06  7.917415e-06  8.205495e-06  8.335670e-06  8.404473e-06  8.570677e-06  8.370907e-06  8.218792e-06  8.191464e-06  8.077075e-06  7.864325e-06  7.446582e-06  6.968044e-06  6.325467e-06  5.739022e-06  5.623591e-06  5.451130e-06  5.323109e-06  4.893256e-06  4.624611e-06  4.866184e-06  4.868669e-06  4.609537e-06  4.258616e-06  3.857878e-06  3.489663e-06  3.420956e-06  3.560934e-06  3.516044e-06  3.567303e-06  3.545986e-06  3.280956e-06  3.202701e-06  3.036371e-06  2.775555e-06  2.691679e-06  2.711591e-06  2.701527e-06  2.655156e-06  2.634241e-06  2.429675e-06  2.430517e-06  2.363224e-06  2.214115e-06  2.143570e-06  2.016219e-06  1.915244e-06  1.747546e-06  1.622220e-06  1.433351e-06  1.124938e-06  9.914892e-07  1.025941e-06  8.897134e-07  7.870779e-07  9.582974e-07  1.017430e-06  8.020242e-07  5.620359e-07  4.637231e-07  5.099345e-07  6.270878e-07  6.015670e-07  4.783820e-07  4.615774e-07  4.331183e-07  4.122531e-07  4.232906e-07  3.805378e-07  2.891835e-07  2.246300e-07  1.679124e-07  1.314728e-07  1.720690e-07  2.144234e-07  1.916263e-07  1.262338e-07  7.606578e-08  4.302453e-08  3.185026e-08  4.707261e-08  8.039728e-08  6.032867e-08  1.579975e-08
 9.226173e-20  1.897169e-16  1.225682e-13  2.599600e-11  1.940373e-09  5.542456e-08  6.485237e-07  3.287813e-06  8.016001e-06  1.157185e-05  1.356063e-05  1.614676e-05  1.842107e-05  1.889546e-05  1.800185e-05  1.679836e-05  1.569137e-05  1.447825e-05  1.398023e-05  1.473523e-05  1.552864e-05  1.571957e-05  1.562233e-05  1.558922e-05  1.495203e-05  1.374244e-05  1.236998e-05  1.193852e-05  1.202563e-05  1.104958e-05  9.680264e-06  8.580277e-06  7.738831e-06  7.358561e-06  7.295312e-06  7.443237e-06  7.846539e-06  8.217452e-06  8.445118e-06  8.691258e-06  8.788287e-06  8.859473e-06  9.162572e-06  9.123599e-06  8.772124e-06  8.538154e-06  8.345566e-06  8.034396e-06  7.732801e-06  7.487676e-06  6.895094e-06  6.003470e-06  5.736185e-06  5.743919e-06  5.651380e-06  5.141918e-06  4.805140e-06  4.951678e-06  4.898027e-06  4.553997e-06  4.053837e-06  3.660015e-06  3.443258e-06  3.449893e-06  3.619308e-06  3.561325e-06  3.606638e-06  3.652169e-06  3.412630e-06  3.278751e-06  3.102298e-06  2.848906e-06  2.680354e-06  2.737084e-06  2.873006e-06  2.846447e-06  2.709728e-06  2.531098e-06  2.522489e-06  2.386315e-06  2.231308e-06  2.127734e-06  2.010014e-06  1.931447e-06  1.803932e-06  1.739871e-06  1.535087e-06  1.167017e-06  9.970037e-07  9.770559e-07  8.646068e-07  8.462055e-07  1.007706e-06  1.025862e-06  7.849662e-07  5.610403e-07  5.029152e-07  5.296565e-07  6.287904e-07  6.479209e-07  5.436225e-07  5.078537e-07  5.025324e-07  4.793410e-07  4.446686e-07  4.005634e-07  3.259794e-07  2.595664e-07  1.941967e-07  1.315243e-07  1.543401e-07  2.132329e-07  2.168522e-07  1.329433e-07  5.701945e-08  3.001978e-08  3.473505e-08  5.649832e-08  8.391195e-08  5.703318e-08  1.385288e-08
 1.671579e-19  3.387936e-16  2.136705e-13  4.341581e-11  3.022246e-09  7.869586e-08  8.367136e-07  3.897386e-06  8.892287e-06  1.261816e-05  1.525065e-05  1.815431e-05  2.014382e-05  2.018444e-05  1.890233e-05  1.759575e-05  1.660405e-05  1.552554e-05  1.510332e-05  1.591183e-05  1.671919e-05  1.676985e-05  1.658817e-05  1.643372e-05  1.563579e-05  1.430975e-05  1.274752e-05  1.199580e-05  1.190011e-05  1.103558e-05  9.763530e-06  8.811712e-06  7.957204e-06  7.466339e-06  7.512934e-06  8.015149e-06  8.578568e-06  8.934290e-06  9.164988e-06  9.359344e-06  9.478003e-06  9.633631e-06  9.859997e-06  9.675708e-06  9.128695e-06  8.763629e-06  8.583820e-06  8.197757e-06  7.885509e-06  7.864550e-06  7.432928e-06  6.437213e-06  6.018338e-06  6.020782e-06  5.866620e-06  5.313036e-06  4.941447e-06  4.922642e-06  4.790113e-06  4.438492e-06  3.903418e-06  3.549302e-06  3.402489e-06  3.496137e-06  3.706169e-06  3.580420e-06  3.559642e-06  3.678287e-06  3.486403e-06  3.249364e-06  3.042397e-06  2.824216e-06  2.669586e-06  2.785752e-06  2.974811e-06  2.943142e-06  2.769937e-06  2.624263e-06  2.565721e-06  2.389867e-06  2.240922e-06  2.140163e-06  2.051111e-06  1.997290e-06  1.902498e-06  1.857797e-06  1.625782e-06  1.219105e-06  1.022272e-06  9.502868e-07  8.530076e-07  8.770796e-07  9.921416e-07  1.022998e-06  8.404093e-07  6.155316e-07  5.411140e-07  5.348157e-07  5.860168e-07  6.326632e-07  5.979545e-07  5.609142e-07  5.645365e-07  5.238670e-07  4.603033e-07  4.189999e-07  3.469026e-07  2.832492e-07  2.329921e-07  1.497472e-07  1.385810e-07  1.854455e-07  2.129876e-07  1.453438e-07  5.689293e-08  3.008197e-08  4.225607e-08  5.360700e-08  6.407151e-08  4.049711e-08  9.366833e-09
 2.734614e-19  5.349849e-16  3.277461e-13  6.480964e-11  4.361683e-09  1.079926e-07  1.073076e-06  4.654075e-06  1.004183e-05  1.404557e-05  1.729688e-05  2.060974e-05  2.225665e-05  2.149852e-05  1.968550e-05  1.842163e-05  1.755199e-05  1.655070e-05  1.622623e-05  1.704730e-05  1.778287e-05  1.758524e-05  1.726657e-05  1.700836e-05  1.622897e-05  1.492367e-05  1.323780e-05  1.208077e-05  1.172919e-05  1.100609e-05  9.828364e-06  9.074353e-06  8.311212e-06  7.744322e-06  7.906094e-06  8.756592e-06  9.573335e-06  9.848420e-06  9.983459e-06  1.019097e-05  1.046562e-05  1.072036e-05  1.062751e-05  1.008763e-05  9.405516e-06  8.982634e-06  8.870726e-06  8.393030e-06  7.935614e-06  8.117775e-06  7.888355e-06  6.975135e-06  6.441915e-06  6.216356e-06  5.893115e-06  5.321064e-06  4.967232e-06  4.835297e-06  4.640689e-06  4.288015e-06  3.794511e-06  3.500663e-06  3.325830e-06  3.440282e-06  3.703111e-06  3.589376e-06  3.493716e-06  3.598280e-06  3.460861e-06  3.186890e-06  2.974245e-06  2.782271e-06  2.711645e-06  2.889584e-06  3.037817e-06  3.021256e-06  2.889452e-06  2.729058e-06  2.602856e-06  2.432063e-06  2.306845e-06  2.242942e-06  2.178814e-06  2.092275e-06  1.978738e-06  1.928163e-06  1.710302e-06  1.311340e-06  1.084999e-06  9.696178e-07  8.912592e-07  9.304898e-07  9.955966e-07  1.058309e-06  9.478002e-07  6.906238e-07  5.611995e-07  5.428436e-07  5.535386e-07  6.051827e-07  6.366873e-07  5.935126e-07  5.748285e-07  5.284472e-07  4.731774e-07  4.165327e-07  3.279837e-07  2.648124e-07  2.451315e-07  1.854901e-07  1.584345e-07  1.647269e-07  1.822674e-07  1.470648e-07  7.027139e-08  3.637256e-08  4.235806e-08  3.906506e-08  3.432621e-08  2.022050e-08  4.569317e-09
 4.827558e-19  8.668649e-16  4.921282e-13  9.133047e-11  5.841515e-09  1.383933e-07  1.314985e-06  5.460881e-06  1.146087e-05  1.607372e-05  2.011569e-05  2.390419e-05  2.489434e-05  2.292894e-05  2.049214e-05  1.923024e-05  1.839692e-05  1.741256e-05  1.717190e-05  1.801857e-05  1.875632e-05  1.828189e-05  1.769927e-05  1.725377e-05  1.650120e-05  1.532558e-05  1.368682e-05  1.231336e-05  1.180678e-05  1.121366e-05  1.014045e-05  9.477525e-06  8.766435e-06  8.255526e-06  8.596675e-06  9.623384e-06  1.059246e-05  1.078848e-05  1.079367e-05  1.104366e-05  1.154039e-05  1.184453e-05  1.142473e-05  1.059923e-05  9.737399e-06  9.142887e-06  9.122450e-06  8.622876e-06  7.986482e-06  8.296298e-06  8.196491e-06  7.388803e-06  6.782573e-06  6.279897e-06  5.794514e-06  5.228942e-06  4.887339e-06  4.737014e-06  4.530955e-06  4.130174e-06  3.713912e-06  3.509039e-06  3.290730e-06  3.323858e-06  3.573275e-06  3.573010e-06  3.452210e-06  3.452176e-06  3.353499e-06  3.145252e-06  3.001561e-06  2.829719e-06  2.804508e-06  3.013487e-06  3.123854e-06  3.154600e-06  3.052062e-06  2.851564e-06  2.695323e-06  2.561136e-06  2.451866e-06  2.389148e-06  2.327555e-06  2.189207e-06  2.030629e-06  1.956317e-06  1.757649e-06  1.368939e-06  1.131696e-06  1.030106e-06  9.900480e-07  1.016689e-06  1.024873e-06  1.078549e-06  9.975243e-07  7.263584e-07  5.624102e-07  5.599348e-07  5.555520e-07  5.889868e-07  6.457283e-07  5.862248e-07  5.224095e-07  4.953766e-07  4.724074e-07  3.784534e-07  2.702913e-07  2.109833e-07  2.242117e-07  2.224152e-07  2.080259e-07  1.727734e-07  1.425934e-07  1.236431e-07  7.686554e-08  3.861358e-08  3.087078e-08  2.141777e-08  1.284393e-08  6.795206e-09  1.516664e-09
 9.506486e-19  1.552628e-15  7.959500e-13  1.333498e-10  7.783568e-09  1.719656e-07  1.560172e-06  6.304807e-06  1.315579e-05  1.873043e-05  2.363921e-05  2.757730e-05  2.745114e-05  2.421240e-05  2.131775e-05  2.011968e-05  1.932005e-05  1.828736e-05  1.804474e-05  1.896350e-05  1.979992e-05  1.911302e-05  1.825918e-05  1.744599e-05  1.636582e-05  1.527811e-05  1.393075e-05  1.269478e-05  1.214613e-05  1.161981e-05  1.075734e-05  1.009034e-05  9.384490e-06  9.151766e-06  9.759307e-06  1.068816e-05  1.156024e-05  1.173458e-05  1.164525e-05  1.184831e-05  1.243169e-05  1.264433e-05  1.205143e-05  1.115389e-05  1.005402e-05  9.165773e-06  9.238508e-06  8.837803e-06  8.057899e-06  8.362152e-06  8.250781e-06  7.474328e-06  6.867770e-06  6.259126e-06  5.696935e-06  5.124974e-06  4.763816e-06  4.650602e-06  4.469103e-06  4.020960e-06  3.719399e-06  3.587892e-06  3.380055e-06  3.313045e-06  3.428910e-06  3.512586e-06  3.401829e-06  3.306163e-06  3.231424e-06  3.113231e-06  3.084973e-06  2.939861e-06  2.876546e-06  3.057784e-06  3.175393e-06  3.268703e-06  3.171054e-06  2.973552e-06  2.832244e-06  2.741608e-06  2.634560e-06  2.508540e-06  2.412779e-06  2.258443e-06  2.068585e-06  1.960475e-06  1.749862e-06  1.330046e-06  1.106301e-06  1.090470e-06  1.102289e-06  1.073480e-06  1.002092e-06  9.974036e-07  9.169709e-07  6.915398e-07  5.430507e-07  5.767094e-07  5.863705e-07  5.840422e-07  6.267598e-07  5.566960e-07  4.527497e-07  4.494176e-07  4.551241e-07  3.246310e-07  2.053317e-07  1.668427e-07  2.107428e-07  2.499967e-07  2.498804e-07  1.914347e-07  1.087988e-07  8.370181e-08  6.830699e-08  3.698226e-08  1.792721e-08  8.699106e-09  3.433800e-09  1.509029e-09  3.313870e-10
 1.828376e-18  2.810181e-15  1.336191e-12  2.044202e-10  1.079451e-08  2.176123e-07  1.851676e-06  7.239176e-06  1.502569e-05  2.154610e-05  2.689211e-05  3.037564e-05  2.902955e-05  2.499305e-05  2.208436e-05  2.123669e-05  2.059920e-05  1.963380e-05  1.935678e-05  2.020702e-05  2.102656e-05  2.025502e-05  1.925721e-05  1.785991e-05  1.600575e-05  1.488270e-05  1.400364e-05  1.319146e-05  1.268934e-05  1.218217e-05  1.162243e-05  1.095985e-05  1.031353e-05  1.049565e-05  1.134172e-05  1.195750e-05  1.253431e-05  1.271423e-05  1.260849e-05  1.262935e-05  1.302905e-05  1.295058e-05  1.224822e-05  1.141027e-05  1.017015e-05  9.092556e-06  9.182291e-06  8.885851e-06  8.071706e-06  8.328796e-06  8.086237e-06  7.241061e-06  6.722663e-06  6.272519e-06  5.690432e-06  5.033731e-06  4.665799e-06  4.602589e-06  4.425891e-06  3.978199e-06  3.809401e-06  3.696137e-06  3.543163e-06  3.445743e-06  3.399721e-06  3.461257e-06  3.344638e-06  3.244863e-06  3.195771e-06  3.121063e-06  3.172551e-06  3.031818e-06  2.889674e-06  3.000388e-06  3.126896e-06  3.243875e-06  3.172001e-06  3.035762e-06  2.931298e-06  2.891609e-06  2.790934e-06  2.589537e-06  2.438422e-06  2.279269e-06  2.048463e-06  1.911088e-06  1.694347e-06  1.247355e-06  1.038402e-06  1.101641e-06  1.150601e-06  1.047506e-06  8.821106e-07  8.105139e-07  7.487457e-07  6.091861e-07  5.022705e-07  5.677862e-07  6.080111e-07  5.779655e-07  5.851701e-07  5.182257e-07  4.085746e-07  4.048546e-07  4.129389e-07  2.742838e-07  1.631297e-07  1.648315e-07  2.396231e-07  2.765089e-07  2.631990e-07  1.897540e-07  8.358882e-08  5.242956e-08  5.989131e-08  4.069826e-08  1.299636e-08  3.002535e-09  6.869708e-10  2.216565e-10  4.696714e-11
 3.109475e-18  4.615287e-15  2.104573e-12  3.053182e-10  1.506381e-08  2.808356e-07  2.224296e-06  8.279022e-06  1.678555e-05  2.364211e-05  2.863723e-05  3.144168e-05  2.941637e-05  2.526064e-05  2.278190e-05  2.257864e-05  2.233503e-05  2.180344e-05  2.147871e-05  2.174479e-05  2.222634e-05  2.157551e-05  2.055268e-05  1.846363e-05  1.572028e-05  1.448198e-05  1.401671e-05  1.368036e-05  1.337456e-05  1.300520e-05  1.275503e-05  1.214269e-05  1.161572e-05  1.209143e-05  1.297932e-05  1.326079e-05  1.349727e-05  1.359904e-05  1.352405e-05  1.332322e-05  1.335663e-05  1.288321e-05  1.200520e-05  1.120853e-05  1.006037e-05  9.056296e-06  9.017267e-06  8.686485e-06  8.023446e-06  8.345192e-06  7.936623e-06  6.928121e-06  6.507549e-06  6.358043e-06  5.741098e-06  4.910333e-06  4.572495e-06  4.566456e-06  4.350488e-06  3.929380e-06  3.875423e-06  3.777381e-06  3.691852e-06  3.623654e-06  3.493865e-06  3.479016e-06  3.344342e-06  3.323610e-06  3.310284e-06  3.228182e-06  3.266846e-06  3.088811e-06  2.887390e-06  2.930333e-06  3.035966e-06  3.110558e-06  3.086858e-06  3.000680e-06  2.936579e-06  2.960640e-06  2.872974e-06  2.661834e-06  2.483218e-06  2.288457e-06  1.984138e-06  1.815677e-06  1.619089e-06  1.209155e-06  1.006631e-06  1.058185e-06  1.099146e-06  9.536588e-07  7.243578e-07  6.131309e-07  5.842595e-07  5.219402e-07  4.511215e-07  5.168574e-07  5.825178e-07  5.526362e-07  5.200662e-07  4.704190e-07  3.930106e-07  3.522126e-07  3.381643e-07  2.345742e-07  1.601456e-07  2.029190e-07  3.038835e-07  3.160363e-07  2.679670e-07  1.697095e-07  6.848169e-08  4.876616e-08  6.932395e-08  5.362473e-08  1.506008e-08  1.632904e-09  1.276697e-10  2.208077e-11  4.297220e-12
 4.695829e-18  6.762736e-15  2.995994e-12  4.218507e-10  2.007542e-08  3.563257e-07  2.655502e-06  9.330162e-06  1.809559e-05  2.442123e-05  2.861341e-05  3.121972e-05  2.931231e-05  2.544008e-05  2.359435e-05  2.414182e-05  2.456166e-05  2.471925e-05  2.417555e-05  2.331197e-05  2.319303e-05  2.282128e-05  2.176474e-05  1.904660e-05  1.570116e-05  1.438529e-05  1.415619e-05  1.419473e-05  1.421247e-05  1.415271e-05  1.413062e-05  1.353766e-05  1.305834e-05  1.353320e-05  1.425332e-05  1.435471e-05  1.431573e-05  1.419853e-05  1.411284e-05  1.374441e-05  1.344182e-05  1.267426e-05  1.158049e-05  1.073901e-05  9.873281e-06  9.151722e-06  8.917126e-06  8.402379e-06  7.949149e-06  8.366976e-06  7.846729e-06  6.719753e-06  6.334652e-06  6.375542e-06  5.704586e-06  4.735136e-06  4.436181e-06  4.485009e-06  4.228054e-06  3.834076e-06  3.863922e-06  3.844151e-06  3.827337e-06  3.794251e-06  3.631741e-06  3.551508e-06  3.434668e-06  3.503535e-06  3.531909e-06  3.412144e-06  3.362515e-06  3.165380e-06  2.982522e-06  2.993437e-06  3.044532e-06  3.027645e-06  3.019321e-06  2.903850e-06  2.871391e-06  2.947360e-06  2.865893e-06  2.740897e-06  2.584002e-06  2.331080e-06  1.961380e-06  1.751066e-06  1.567763e-06  1.250531e-06  1.067572e-06  1.021948e-06  1.004447e-06  8.622785e-07  6.358436e-07  5.188098e-07  4.874410e-07  4.567361e-07  4.041622e-07  4.376827e-07  5.157853e-07  5.121193e-07  4.534599e-07  4.267616e-07  3.916599e-07  2.924083e-07  2.573161e-07  2.218039e-07  1.951096e-07  2.527859e-07  3.649613e-07  3.577172e-07  2.740958e-07  1.471721e-07  6.743349e-08  7.440077e-08  9.474417e-08  6.775128e-08  1.827500e-08  1.631383e-09  5.281816e-11  1.846046e-12  2.548262e-13
 6.727523e-18  9.311970e-15  3.986642e-12  5.455802e-10  2.530050e-08  4.347595e-07  3.089536e-06  1.025471e-05  1.881963e-05  2.414594e-05  2.778468e-05  3.090709e-05  2.969818e-05  2.626503e-05  2.506001e-05  2.624985e-05  2.734102e-05  2.794821e-05  2.690569e-05  2.488991e-05  2.410932e-05  2.386387e-05  2.263713e-05  1.949041e-05  1.602624e-05  1.479536e-05  1.478000e-05  1.511866e-05  1.538067e-05  1.557200e-05  1.554247e-05  1.482307e-05  1.428737e-05  1.458560e-05  1.509567e-05  1.516149e-05  1.490029e-05  1.451734e-05  1.436828e-05  1.382829e-05  1.326924e-05  1.241934e-05  1.121590e-05  1.028574e-05  9.689260e-06  9.270986e-06  8.894708e-06  8.180158e-06  7.799923e-06  8.130050e-06  7.566048e-06  6.546114e-06  6.193274e-06  6.173595e-06  5.485460e-06  4.578426e-06  4.330626e-06  4.383569e-06  4.116995e-06  3.762336e-06  3.851177e-06  3.959109e-06  3.991337e-06  3.964595e-06  3.752583e-06  3.633003e-06  3.571798e-06  3.668114e-06  3.738594e-06  3.589574e-06  3.428542e-06  3.278577e-06  3.219408e-06  3.252459e-06  3.221274e-06  3.085325e-06  3.018020e-06  2.817702e-06  2.798043e-06  2.884754e-06  2.816054e-06  2.810063e-06  2.680096e-06  2.384858e-06  1.992688e-06  1.748220e-06  1.558503e-06  1.344983e-06  1.218560e-06  1.064946e-06  9.716705e-07  8.533556e-07  6.676004e-07  5.533420e-07  4.682738e-07  4.209552e-07  3.667083e-07  3.635800e-07  4.485396e-07  4.828046e-07  4.239787e-07  4.013586e-07  3.807820e-07  2.395554e-07  2.067902e-07  2.417617e-07  2.497852e-07  2.904810e-07  3.927743e-07  3.747613e-07  2.599665e-07  1.200147e-07  7.435119e-08  1.136422e-07  1.243824e-07  7.807838e-08  2.069974e-08  1.899650e-09  5.687234e-11  5.959474e-13  1.125558e-14
 9.714115e-18  1.276030e-14  5.208691e-12  6.844142e-10  3.070803e-08  5.117533e-07  3.497378e-06  1.102887e-05  1.917948e-05  2.371093e-05  2.741753e-05  3.133950e-05  3.103920e-05  2.825721e-05  2.771630e-05  2.932768e-05  3.062007e-05  3.103593e-05  2.930484e-05  2.663773e-05  2.523702e-05  2.459179e-05  2.301479e-05  1.979207e-05  1.670979e-05  1.575930e-05  1.610669e-05  1.671015e-05  1.701060e-05  1.718152e-05  1.682740e-05  1.584435e-05  1.525209e-05  1.540921e-05  1.581983e-05  1.585008e-05  1.530879e-05  1.472480e-05  1.456769e-05  1.378335e-05  1.291336e-05  1.211498e-05  1.097872e-05  9.960852e-06  9.435861e-06  9.156735e-06  8.675997e-06  7.910289e-06  7.532932e-06  7.605701e-06  7.009986e-06  6.295255e-06  6.054156e-06  5.800270e-06  5.129862e-06  4.483536e-06  4.326915e-06  4.316608e-06  4.078702e-06  3.808328e-06  3.918958e-06  4.121502e-06  4.152365e-06  4.105122e-06  3.868650e-06  3.735546e-06  3.699663e-06  3.714500e-06  3.799456e-06  3.674568e-06  3.416199e-06  3.326025e-06  3.438166e-06  3.536480e-06  3.430664e-06  3.187212e-06  3.026582e-06  2.786066e-06  2.755037e-06  2.815004e-06  2.787938e-06  2.823480e-06  2.676680e-06  2.387527e-06  2.007981e-06  1.760413e-06  1.570878e-06  1.440927e-06  1.392922e-06  1.179678e-06  1.039054e-06  9.420550e-07  7.674749e-07  6.339291e-07  4.913239e-07  4.193222e-07  3.533627e-07  3.380871e-07  4.311530e-07  4.865510e-07  4.366949e-07  3.908924e-07  3.484354e-07  2.020021e-07  1.892513e-07  2.709923e-07  3.053458e-07  3.195166e-07  3.869090e-07  3.534336e-07  2.165188e-07  8.618765e-08  7.473437e-08  1.405416e-07  1.483164e-07  8.747759e-08  2.358467e-08  2.321326e-09  7.504366e-11  7.610617e-13  2.585499e-15
 1.453273e-17  1.805599e-14  6.971391e-12  8.685898e-10  3.718155e-08  5.957723e-07  3.922423e-06  1.183587e-05  1.969139e-05  2.401633e-05  2.832220e-05  3.280315e-05  3.320588e-05  3.126423e-05  3.145808e-05  3.323794e-05  3.406422e-05  3.367368e-05  3.122840e-05  2.848128e-05  2.654826e-05  2.498568e-05  2.301179e-05  2.012240e-05  1.771400e-05  1.714372e-05  1.795862e-05  1.874320e-05  1.895628e-05  1.883352e-05  1.800075e-05  1.678516e-05  1.614664e-05  1.620735e-05  1.660198e-05  1.652035e-05  1.560324e-05  1.485550e-05  1.476136e-05  1.376727e-05  1.257315e-05  1.183007e-05  1.080582e-05  9.691171e-06  9.070380e-06  8.738199e-06  8.130693e-06  7.482698e-06  7.193253e-06  7.028871e-06  6.393074e-06  5.981201e-06  5.899220e-06  5.415843e-06  4.759466e-06  4.384910e-06  4.335201e-06  4.294447e-06  4.159903e-06  4.027071e-06  4.073397e-06  4.259661e-06  4.232923e-06  4.156833e-06  4.010327e-06  3.904938e-06  3.822308e-06  3.655828e-06  3.672278e-06  3.593092e-06  3.282113e-06  3.203535e-06  3.428456e-06  3.580738e-06  3.438738e-06  3.151045e-06  2.958192e-06  2.789283e-06  2.745858e-06  2.770900e-06  2.758745e-06  2.703146e-06  2.518767e-06  2.296257e-06  1.959523e-06  1.744280e-06  1.581889e-06  1.506873e-06  1.511351e-06  1.285039e-06  1.142982e-06  1.057373e-06  8.421565e-07  6.646037e-07  5.106208e-07  4.499253e-07  3.842073e-07  3.871805e-07  4.912447e-07  5.297173e-07  4.615961e-07  3.844679e-07  3.147490e-07  1.871058e-07  1.880847e-07  2.851627e-07  3.477254e-07  3.452345e-07  3.599670e-07  2.984568e-07  1.579210e-07  5.515221e-08  6.356487e-08  1.374363e-07  1.511645e-07  8.889429e-08  2.427181e-08  2.469771e-09  8.272037e-11  8.615353e-13  2.720155e-15
 2.208888e-17  2.624956e-14  9.664327e-12  1.144486e-09  4.649182e-08  7.090057e-07  4.471088e-06  1.297149e-05  2.091206e-05  2.558083e-05  3.074404e-05  3.539332e-05  3.596373e-05  3.475348e-05  3.561074e-05  3.718840e-05  3.715153e-05  3.574091e-05  3.268475e-05  3.011541e-05  2.782084e-05  2.534926e-05  2.323047e-05  2.089073e-05  1.903513e-05  1.878219e-05  1.993588e-05  2.076244e-05  2.087414e-05  2.028125e-05  1.906857e-05  1.781169e-05  1.706270e-05  1.689616e-05  1.716389e-05  1.697524e-05  1.579227e-05  1.486254e-05  1.468985e-05  1.361006e-05  1.231788e-05  1.159574e-05  1.055055e-05  9.332935e-06  8.642098e-06  8.216380e-06  7.513053e-06  7.027338e-06  6.860588e-06  6.563515e-06  5.908457e-06  5.648737e-06  5.698113e-06  5.123122e-06  4.493299e-06  4.240598e-06  4.255485e-06  4.317451e-06  4.366483e-06  4.372316e-06  4.265114e-06  4.326610e-06  4.195193e-06  4.075190e-06  4.108222e-06  4.086577e-06  3.942882e-06  3.593497e-06  3.460822e-06  3.367305e-06  3.066895e-06  2.970667e-06  3.214706e-06  3.369834e-06  3.201467e-06  2.929445e-06  2.806125e-06  2.781485e-06  2.758838e-06  2.756120e-06  2.653680e-06  2.430374e-06  2.243971e-06  2.116443e-06  1.844426e-06  1.687641e-06  1.568278e-06  1.522426e-06  1.541770e-06  1.329705e-06  1.218302e-06  1.137349e-06  8.645298e-07  6.350169e-07  5.070252e-07  4.898736e-07  4.453397e-07  4.762107e-07  5.877742e-07  5.855047e-07  4.658544e-07  3.660631e-07  2.926348e-07  1.956611e-07  1.965315e-07  2.845826e-07  3.680859e-07  3.499630e-07  3.140802e-07  2.305885e-07  1.053436e-07  3.892596e-08  5.261244e-08  1.086517e-07  1.204451e-07  7.005117e-08  1.882332e-08  1.903796e-09  6.381058e-11  6.666128e-13  2.108669e-15
 3.194802e-17  3.683700e-14  1.314324e-11  1.503959e-09  5.873081e-08  8.569915e-07  5.181783e-06  1.456186e-05  2.307690e-05  2.840200e-05  3.440232e-05  3.899737e-05  3.929585e-05  3.854100e-05  3.972094e-05  4.054575e-05  3.970323e-05  3.747456e-05  3.394252e-05  3.141987e-05  2.895792e-05  2.613067e-05  2.425065e-05  2.237808e-05  2.073747e-05  2.063012e-05  2.175873e-05  2.251673e-05  2.252899e-05  2.135480e-05  1.995514e-05  1.884745e-05  1.795254e-05  1.737637e-05  1.734861e-05  1.719285e-05  1.607781e-05  1.498974e-05  1.437755e-05  1.319399e-05  1.203955e-05  1.131830e-05  1.012980e-05  8.796219e-06  8.114233e-06  7.679121e-06  7.014724e-06  6.663905e-06  6.563773e-06  6.242281e-06  5.617905e-06  5.341199e-06  5.456991e-06  4.945419e-06  4.409630e-06  4.156422e-06  4.155514e-06  4.366980e-06  4.562593e-06  4.610703e-06  4.362605e-06  4.302820e-06  4.047338e-06  3.835111e-06  4.000827e-06  4.091297e-06  3.954870e-06  3.549670e-06  3.292351e-06  3.130021e-06  2.884877e-06  2.779553e-06  3.008402e-06  3.139135e-06  2.911714e-06  2.664983e-06  2.650616e-06  2.742033e-06  2.760397e-06  2.715574e-06  2.454791e-06  2.106884e-06  1.959203e-06  1.891032e-06  1.669503e-06  1.575341e-06  1.500484e-06  1.465235e-06  1.484748e-06  1.314150e-06  1.258772e-06  1.188372e-06  8.699342e-07  5.941946e-07  4.928327e-07  5.197061e-07  4.997807e-07  5.342276e-07  6.349017e-07  6.006950e-07  4.315388e-07  3.220233e-07  2.689251e-07  2.156272e-07  2.178595e-07  2.912315e-07  3.807651e-07  3.300330e-07  2.518217e-07  1.727395e-07  7.776764e-08  4.896177e-08  6.176187e-08  7.941386e-08  7.239687e-08  3.891380e-08  9.997067e-09  9.831079e-10  3.244269e-11  3.363558e-13  1.060408e-15
 4.267776e-17  4.803889e-14  1.676941e-11  1.879247e-09  7.169824e-08  1.016134e-06  5.955634e-06  1.639656e-05  2.585076e-05  3.187354e-05  3.853282e-05  4.323981e-05  4.344346e-05  4.301780e-05  4.387715e-05  4.332847e-05  4.188752e-05  3.914695e-05  3.532742e-05  3.262457e-05  3.006976e-05  2.748703e-05  2.604461e-05  2.439140e-05  2.284571e-05  2.277612e-05  2.352324e-05  2.415560e-05  2.397357e-05  2.212020e-05  2.063139e-05  1.973676e-05  1.876007e-05  1.782833e-05  1.757672e-05  1.759734e-05  1.676620e-05  1.555542e-05  1.421201e-05  1.278985e-05  1.172725e-05  1.095323e-05  9.674600e-06  8.205243e-06  7.458109e-06  7.040305e-06  6.541031e-06  6.317866e-06  6.274321e-06  6.067781e-06  5.558582e-06  5.175871e-06  5.261391e-06  4.868137e-06  4.513304e-06  4.265304e-06  4.162139e-06  4.393935e-06  4.567470e-06  4.505025e-06  4.212389e-06  4.159577e-06  3.839462e-06  3.495434e-06  3.664451e-06  3.835781e-06  3.767614e-06  3.449851e-06  3.178417e-06  2.972184e-06  2.786551e-06  2.693128e-06  2.924372e-06  3.032601e-06  2.725083e-06  2.497922e-06  2.562118e-06  2.692520e-06  2.724024e-06  2.596357e-06  2.213793e-06  1.847416e-06  1.734857e-06  1.668987e-06  1.463449e-06  1.401828e-06  1.384871e-06  1.359884e-06  1.353642e-06  1.242199e-06  1.265849e-06  1.208332e-06  8.640001e-07  5.657140e-07  4.837576e-07  5.432028e-07  5.321131e-07  5.292525e-07  5.992252e-07  5.676993e-07  3.831268e-07  2.690947e-07  2.395115e-07  2.356343e-07  2.529637e-07  3.215790e-07  4.027836e-07  3.100635e-07  1.986646e-07  1.382340e-07  8.069892e-08  8.748282e-08  1.002002e-07  7.467878e-08  3.835309e-08  1.522450e-08  3.532615e-09  3.322319e-10  1.069573e-11  1.094362e-13  3.427576e-16
 5.577970e-17  6.115693e-14  2.087731e-11  2.294845e-09  8.581592e-08  1.185110e-06  6.744051e-06  1.822191e-05  2.864692e-05  3.522767e-05  4.259495e-05  4.811148e-05  4.876820e-05  4.840443e-05  4.801251e-05  4.561144e-05  4.349979e-05  4.053038e-05  3.676521e-05  3.380520e-05  3.109048e-05  2.914685e-05  2.828129e-05  2.667038e-05  2.530706e-05  2.524184e-05  2.552397e-05  2.598371e-05  2.536551e-05  2.278828e-05  2.120145e-05  2.047497e-05  1.946917e-05  1.841189e-05  1.818522e-05  1.839734e-05  1.772433e-05  1.631633e-05  1.431935e-05  1.272057e-05  1.156650e-05  1.061108e-05  9.354759e-06  7.807376e-06  6.875283e-06  6.403580e-06  6.067794e-06  5.944978e-06  5.970618e-06  5.985196e-06  5.704939e-06  5.268691e-06  5.211641e-06  4.857906e-06  4.686262e-06  4.472411e-06  4.232461e-06  4.374359e-06  4.411264e-06  4.163843e-06  3.876902e-06  3.925287e-06  3.658930e-06  3.226728e-06  3.325886e-06  3.523654e-06  3.506298e-06  3.284330e-06  3.060439e-06  2.864595e-06  2.714760e-06  2.672098e-06  2.926035e-06  3.002699e-06  2.630816e-06  2.421304e-06  2.526666e-06  2.673772e-06  2.682866e-06  2.448426e-06  2.022781e-06  1.698919e-06  1.572599e-06  1.479183e-06  1.282456e-06  1.217249e-06  1.282777e-06  1.294380e-06  1.227336e-06  1.158023e-06  1.234484e-06  1.157206e-06  8.258528e-07  5.550195e-07  4.951977e-07  5.756747e-07  5.592678e-07  4.966608e-07  5.327926e-07  5.453683e-07  3.818607e-07  2.571192e-07  2.322656e-07  2.616314e-07  2.962303e-07  3.618011e-07  4.199514e-07  3.034316e-07  1.796670e-07  1.313482e-07  1.054446e-07  1.378943e-07  1.473949e-07  8.782342e-08  2.621417e-08  5.075898e-09  8.485261e-10  7.325424e-11  2.278788e-12  2.290537e-14  7.109365e-17
 7.780850e-17  8.251967e-14  2.733353e-11  2.921778e-09  1.061257e-07  1.414664e-06  7.729080e-06  2.023748e-05  3.143545e-05  3.843535e-05  4.694601e-05  5.414227e-05  5.529415e-05  5.405953e-05  5.160520e-05  4.743187e-05  4.441840e-05  4.142356e-05  3.793346e-05  3.465959e-05  3.182456e-05  3.089847e-05  3.090513e-05  2.933817e-05  2.801808e-05  2.779611e-05  2.781199e-05  2.807356e-05  2.683537e-05  2.374687e-05  2.209166e-05  2.139280e-05  2.022921e-05  1.909098e-05  1.898871e-05  1.926450e-05  1.840047e-05  1.666288e-05  1.446954e-05  1.302328e-05  1.173150e-05  1.039888e-05  9.091175e-06  7.603386e-06  6.576638e-06  6.062098e-06  5.809052e-06  5.685702e-06  5.689523e-06  5.892759e-06  5.906311e-06  5.545507e-06  5.291861e-06  4.895685e-06  4.776649e-06  4.536145e-06  4.237222e-06  4.358105e-06  4.306447e-06  3.934762e-06  3.625887e-06  3.724880e-06  3.578305e-06  3.148324e-06  3.183816e-06  3.371040e-06  3.339534e-06  3.114116e-06  2.901915e-06  2.743601e-06  2.620387e-06  2.661829e-06  2.924487e-06  2.949799e-06  2.557823e-06  2.353579e-06  2.461116e-06  2.649969e-06  2.639928e-06  2.326915e-06  1.912775e-06  1.624059e-06  1.449040e-06  1.334613e-06  1.176487e-06  1.105853e-06  1.252660e-06  1.326842e-06  1.204505e-06  1.131582e-06  1.172391e-06  1.034413e-06  7.736366e-07  5.813965e-07  5.406075e-07  6.225373e-07  5.994884e-07  4.902738e-07  5.000479e-07  5.743691e-07  4.571200e-07  3.208090e-07  2.814722e-07  3.142421e-07  3.446076e-07  3.917761e-07  4.231224e-07  3.112170e-07  1.916085e-07  1.447526e-07  1.377345e-07  1.808480e-07  1.750003e-07  9.133579e-08  2.172122e-08  2.234106e-09  1.649244e-10  1.075419e-11  3.143186e-13  3.084718e-15  9.462292e-18
 1.195509e-16  1.218927e-13  3.881749e-11  3.988575e-09  1.391179e-07  1.774724e-06  9.230760e-06  2.307853e-05  3.488679e-05  4.214117e-05  5.198187e-05  6.111548e-05  6.208789e-05  5.877443e-05  5.436128e-05  4.945646e-05  4.565510e-05  4.251105e-05  3.904193e-05  3.535010e-05  3.276626e-05  3.308930e-05  3.396610e-05  3.243137e-05  3.074986e-05  3.017366e-05  3.023572e-05  3.030668e-05  2.860935e-05  2.558428e-05  2.396100e-05  2.304798e-05  2.144804e-05  2.002414e-05  1.987610e-05  1.989291e-05  1.849634e-05  1.645331e-05  1.457477e-05  1.352805e-05  1.213083e-05  1.024557e-05  8.654280e-06  7.341130e-06  6.541322e-06  6.174594e-06  5.932003e-06  5.686438e-06  5.543401e-06  5.807786e-06  6.052313e-06  5.808561e-06  5.390628e-06  4.979637e-06  4.768213e-06  4.448717e-06  4.237444e-06  4.424936e-06  4.349888e-06  3.946136e-06  3.594043e-06  3.640173e-06  3.581281e-06  3.197302e-06  3.177547e-06  3.322604e-06  3.231897e-06  2.962854e-06  2.713236e-06  2.594896e-06  2.528781e-06  2.642626e-06  2.865036e-06  2.825460e-06  2.458459e-06  2.245963e-06  2.302266e-06  2.499169e-06  2.481464e-06  2.153321e-06  1.791109e-06  1.536030e-06  1.345274e-06  1.250653e-06  1.167320e-06  1.106647e-06  1.296562e-06  1.428597e-06  1.282285e-06  1.158721e-06  1.089595e-06  8.925620e-07  7.353288e-07  6.383341e-07  6.067210e-07  6.698576e-07  6.405769e-07  5.176211e-07  5.130458e-07  6.312947e-07  5.743760e-07  4.401541e-07  3.784290e-07  3.906175e-07  3.904643e-07  4.057850e-07  4.187421e-07  3.240966e-07  2.111249e-07  1.613432e-07  1.620263e-07  2.101184e-07  1.841829e-07  7.971190e-08  1.577731e-08  1.248328e-09  4.205095e-11  1.203097e-12  2.847187e-14  2.678031e-16  8.085949e-19
 1.941418e-16  1.907909e-13  5.837967e-11  5.741989e-09  1.911152e-07  2.322712e-06  1.147758e-05  2.720901e-05  3.951572e-05  4.659629e-05  5.708421e-05  6.751398e-05  6.745991e-05  6.156621e-05  5.652566e-05  5.255133e-05  4.842547e-05  4.473180e-05  4.085900e-05  3.690234e-05  3.511127e-05  3.627317e-05  3.718676e-05  3.542523e-05  3.323403e-05  3.247931e-05  3.289821e-05  3.278088e-05  3.093068e-05  2.846179e-05  2.689394e-05  2.559099e-05  2.339078e-05  2.152975e-05  2.101946e-05  2.029428e-05  1.824559e-05  1.616251e-05  1.480153e-05  1.403930e-05  1.247286e-05  1.004234e-05  8.052070e-06  6.920643e-06  6.617526e-06  6.583152e-06  6.288596e-06  5.881894e-06  5.613828e-06  5.859506e-06  6.207661e-06  5.997464e-06  5.435488e-06  5.038963e-06  4.730948e-06  4.444311e-06  4.412469e-06  4.586145e-06  4.437979e-06  4.034529e-06  3.675705e-06  3.624678e-06  3.571906e-06  3.237354e-06  3.154123e-06  3.216934e-06  3.076538e-06  2.839528e-06  2.561478e-06  2.457504e-06  2.472156e-06  2.631721e-06  2.781835e-06  2.670759e-06  2.332099e-06  2.099120e-06  2.082806e-06  2.191526e-06  2.134226e-06  1.847629e-06  1.588224e-06  1.409885e-06  1.265629e-06  1.231224e-06  1.232828e-06  1.182968e-06  1.373257e-06  1.539227e-06  1.374226e-06  1.165912e-06  9.944651e-07  7.829837e-07  7.090274e-07  6.875335e-07  6.640319e-07  7.000381e-07  6.610237e-07  5.510363e-07  5.485612e-07  6.751302e-07  6.696505e-07  5.470559e-07  4.609487e-07  4.441749e-07  4.060790e-07  3.917313e-07  3.924632e-07  3.150825e-07  2.167432e-07  1.677028e-07  1.685738e-07  2.202621e-07  1.862541e-07  6.850222e-08  1.065226e-08  6.728851e-10  1.588840e-11  1.702502e-13  1.867249e-15  1.512785e-17  4.442385e-20
 3.064078e-16  2.932453e-13  8.705856e-11  8.257635e-09  2.630996e-07  3.043934e-06  1.428993e-05  3.218998e-05  4.480746e-05  5.111920e-05  6.112708e-05  7.172643e-05  7.004966e-05  6.228093e-05  5.854653e-05  5.681126e-05  5.269148e-05  4.813580e-05  4.371138e-05  3.997135e-05  3.927286e-05  4.038989e-05  4.021495e-05  3.789474e-05  3.556795e-05  3.510882e-05  3.596858e-05  3.562501e-05  3.361733e-05  3.161292e-05  3.006338e-05  2.846663e-05  2.577345e-05  2.353334e-05  2.237988e-05  2.062479e-05  1.813716e-05  1.628889e-05  1.524396e-05  1.438232e-05  1.250577e-05  9.775887e-06  7.559138e-06  6.531841e-06  6.676091e-06  6.937564e-06  6.571638e-06  6.097879e-06  5.841987e-06  6.045615e-06  6.414649e-06  6.165663e-06  5.419696e-06  4.981677e-06  4.699570e-06  4.626422e-06  4.742100e-06  4.730404e-06  4.432220e-06  4.039178e-06  3.737329e-06  3.608008e-06  3.484893e-06  3.202446e-06  3.057025e-06  3.018933e-06  2.886276e-06  2.760098e-06  2.493757e-06  2.359107e-06  2.434531e-06  2.632191e-06  2.712464e-06  2.536837e-06  2.207477e-06  1.943985e-06  1.888893e-06  1.869109e-06  1.727531e-06  1.503044e-06  1.368636e-06  1.291341e-06  1.223453e-06  1.249598e-06  1.308006e-06  1.272833e-06  1.445768e-06  1.618203e-06  1.414649e-06  1.104210e-06  8.934497e-07  7.287994e-07  6.992186e-07  7.197913e-07  7.046240e-07  7.052020e-07  6.615868e-07  5.796481e-07  5.817642e-07  6.743219e-07  6.767615e-07  5.614677e-07  4.680274e-07  4.367004e-07  3.782449e-07  3.520385e-07  3.475284e-07  2.810993e-07  2.046190e-07  1.654093e-07  1.677609e-07  2.149580e-07  1.813670e-07  6.359661e-08  8.500154e-09  4.223051e-10  7.516934e-12  4.770352e-14  1.510720e-16  5.975604e-19  1.578637e-21
 4.328676e-16  4.080124e-13  1.190217e-10  1.102966e-08  3.399065e-07  3.760036e-06  1.679477e-05  3.623553e-05  4.886937e-05  5.421476e-05  6.303448e-05  7.267391e-05  6.951734e-05  6.169881e-05  6.095545e-05  6.193923e-05  5.783473e-05  5.224721e-05  4.722086e-05  4.396529e-05  4.405417e-05  4.457936e-05  4.306987e-05  4.026378e-05  3.821056e-05  3.807424e-05  3.900890e-05  3.845379e-05  3.605877e-05  3.410465e-05  3.268259e-05  3.107941e-05  2.816288e-05  2.562301e-05  2.366764e-05  2.107229e-05  1.854365e-05  1.690173e-05  1.571555e-05  1.434777e-05  1.208341e-05  9.402978e-06  7.321916e-06  6.382630e-06  6.700746e-06  7.045703e-06  6.680104e-06  6.273443e-06  6.058841e-06  6.153917e-06  6.535610e-06  6.304508e-06  5.399324e-06  4.880555e-06  4.705417e-06  4.845509e-06  4.973463e-06  4.686632e-06  4.263930e-06  3.936091e-06  3.728699e-06  3.561562e-06  3.346630e-06  3.110267e-06  2.918740e-06  2.812304e-06  2.728114e-06  2.679688e-06  2.432127e-06  2.261141e-06  2.385411e-06  2.605093e-06  2.622808e-06  2.422706e-06  2.108006e-06  1.815558e-06  1.749420e-06  1.663146e-06  1.459349e-06  1.282692e-06  1.221726e-06  1.195151e-06  1.194463e-06  1.259812e-06  1.339898e-06  1.351007e-06  1.509877e-06  1.646898e-06  1.393642e-06  1.003117e-06  8.087819e-07  7.378277e-07  7.321486e-07  7.677962e-07  7.474217e-07  6.949661e-07  6.554104e-07  6.077264e-07  5.962087e-07  6.183583e-07  5.798322e-07  4.694455e-07  4.077258e-07  3.962047e-07  3.524267e-07  3.350568e-07  3.305003e-07  2.543484e-07  1.836478e-07  1.613263e-07  1.776927e-07  2.160074e-07  1.736012e-07  5.946056e-08  7.521937e-09  3.303540e-10  4.829632e-12  2.305680e-14  3.705054e-17  3.056766e-20  3.858613e-23
 5.210169e-16  4.883434e-13  1.415757e-10  1.298676e-08  3.922089e-07  4.185436e-06  1.784330e-05  3.714153e-05  4.935914e-05  5.415627e-05  6.165627e-05  6.958005e-05  6.632420e-05  6.091346e-05  6.435593e-05  6.829921e-05  6.415975e-05  5.718618e-05  5.115393e-05  4.790436e-05  4.784340e-05  4.788150e-05  4.592963e-05  4.320405e-05  4.137970e-05  4.096562e-05  4.150496e-05  4.088862e-05  3.802595e-05  3.591334e-05  3.482657e-05  3.336344e-05  3.047228e-05  2.757034e-05  2.470326e-05  2.168117e-05  1.941048e-05  1.771810e-05  1.595576e-05  1.383984e-05  1.124031e-05  8.860312e-06  7.204516e-06  6.463550e-06  6.744191e-06  6.984841e-06  6.732848e-06  6.428873e-06  6.113155e-06  6.014734e-06  6.437413e-06  6.345704e-06  5.444094e-06  4.896075e-06  4.781340e-06  4.914663e-06  4.895615e-06  4.395198e-06  3.949806e-06  3.758198e-06  3.651997e-06  3.484226e-06  3.228173e-06  3.034371e-06  2.839731e-06  2.725465e-06  2.644397e-06  2.547204e-06  2.281872e-06  2.131819e-06  2.339435e-06  2.538602e-06  2.496405e-06  2.326864e-06  2.040028e-06  1.737283e-06  1.638988e-06  1.559988e-06  1.381840e-06  1.245281e-06  1.179623e-06  1.117607e-06  1.148929e-06  1.251696e-06  1.360227e-06  1.435491e-06  1.558772e-06  1.600867e-06  1.314072e-06  9.306543e-07  7.929659e-07  8.169592e-07  8.158286e-07  8.435115e-07  7.990658e-07  6.887319e-07  6.500845e-07  6.302331e-07  5.914127e-07  5.391701e-07  4.537054e-07  3.580960e-07  3.484957e-07  3.800950e-07  3.780923e-07  3.693077e-07  3.518653e-07  2.475498e-07  1.642470e-07  1.575900e-07  1.923461e-07  2.210616e-07  1.607683e-07  5.089902e-08  5.965247e-09  2.403723e-10  3.171917e-12  1.329023e-14  1.744024e-17  7.320127e-21  1.441846e-24
 5.379694e-16  5.042514e-13  1.463132e-10  1.340331e-08  4.008793e-07  4.167758e-06  1.704649e-05  3.441341e-05  4.573372e-05  5.051158e-05  5.681861e-05  6.287552e-05  6.137364e-05  6.052180e-05  6.910632e-05  7.677210e-05  7.283974e-05  6.374264e-05  5.569263e-05  5.128879e-05  5.013336e-05  5.010331e-05  4.874879e-05  4.668003e-05  4.499747e-05  4.398994e-05  4.403720e-05  4.330185e-05  3.994827e-05  3.772990e-05  3.700158e-05  3.547538e-05  3.266820e-05  2.930558e-05  2.549340e-05  2.228208e-05  2.029962e-05  1.839206e-05  1.589324e-05  1.300858e-05  1.022068e-05  8.234940e-06  7.051554e-06  6.584445e-06  6.761938e-06  6.860040e-06  6.810790e-06  6.561855e-06  6.032531e-06  5.755394e-06  6.184345e-06  6.220673e-06  5.491640e-06  5.002756e-06  4.856450e-06  4.781664e-06  4.541357e-06  3.989163e-06  3.608391e-06  3.567631e-06  3.550051e-06  3.380892e-06  3.147496e-06  3.033006e-06  2.902412e-06  2.804825e-06  2.627540e-06  2.384134e-06  2.080554e-06  2.018001e-06  2.329399e-06  2.468092e-06  2.375693e-06  2.250759e-06  1.988296e-06  1.709006e-06  1.545793e-06  1.479830e-06  1.391113e-06  1.320332e-06  1.234487e-06  1.093966e-06  1.115284e-06  1.277333e-06  1.453641e-06  1.553987e-06  1.587919e-06  1.501117e-06  1.211444e-06  9.295189e-07  8.754393e-07  9.420098e-07  9.015559e-07  8.957377e-07  8.279922e-07  6.874718e-07  6.521883e-07  6.503145e-07  5.794850e-07  4.710703e-07  3.793783e-07  3.220096e-07  3.412932e-07  3.927986e-07  4.202108e-07  4.029998e-07  3.600517e-07  2.396080e-07  1.587154e-07  1.673017e-07  2.003998e-07  2.034059e-07  1.296897e-07  3.667974e-08  3.851666e-09  1.394571e-10  1.667052e-12  6.378204e-15  7.644486e-18  2.833505e-21  3.270926e-25
 5.131183e-16  4.794738e-13  1.388906e-10  1.269166e-08  3.765370e-07  3.833879e-06  1.514495e-05  2.983755e-05  3.995956e-05  4.479901e-05  5.023176e-05  5.496545e-05  5.610534e-05  6.069136e-05  7.507559e-05  8.765919e-05  8.455640e-05  7.232569e-05  6.077555e-05  5.406144e-05  5.166954e-05  5.183817e-05  5.131536e-05  5.019089e-05  4.911425e-05  4.795855e-05  4.754046e-05  4.602078e-05  4.199307e-05  3.989382e-05  3.933724e-05  3.736128e-05  3.440094e-05  3.054572e-05  2.604488e-05  2.273528e-05  2.083543e-05  1.868888e-05  1.554846e-05  1.201884e-05  9.269160e-06  7.724452e-06  6.864848e-06  6.563628e-06  6.641595e-06  6.698886e-06  6.868358e-06  6.633090e-06  5.959076e-06  5.625697e-06  5.937863e-06  5.936457e-06  5.446834e-06  5.058592e-06  4.818116e-06  4.537305e-06  4.125662e-06  3.662635e-06  3.411137e-06  3.475256e-06  3.474761e-06  3.244237e-06  3.066249e-06  3.074921e-06  3.026299e-06  2.907688e-06  2.600642e-06  2.236191e-06  1.944051e-06  1.984161e-06  2.331050e-06  2.384610e-06  2.259156e-06  2.158527e-06  1.932778e-06  1.704019e-06  1.472610e-06  1.382544e-06  1.376356e-06  1.396846e-06  1.344326e-06  1.152841e-06  1.149304e-06  1.386389e-06  1.632494e-06  1.702139e-06  1.635452e-06  1.445361e-06  1.161575e-06  9.927225e-07  1.015124e-06  1.053314e-06  9.305805e-07  8.744862e-07  8.033564e-07  6.771396e-07  6.718908e-07  6.903732e-07  5.775007e-07  4.202319e-07  3.636351e-07  3.676330e-07  3.773024e-07  3.888497e-07  3.983253e-07  3.715963e-07  3.226039e-07  2.206826e-07  1.810120e-07  2.153883e-07  2.177167e-07  1.665372e-07  8.520074e-08  2.088091e-08  1.945384e-09  6.265506e-11  6.693221e-13  2.312986e-15  2.536586e-18  8.692923e-22  9.200836e-26
 4.949518e-16  4.557425e-13  1.302571e-10  1.174955e-08  3.434925e-07  3.426030e-06  1.315826e-05  2.539867e-05  3.408921e-05  3.871055e-05  4.400521e-05  4.860081e-05  5.206873e-05  6.138685e-05  8.140093e-05  9.973836e-05  9.811024e-05  8.206181e-05  6.599386e-05  5.665030e-05  5.354496e-05  5.358518e-05  5.344899e-05  5.349474e-05  5.361962e-05  5.264577e-05  5.129430e-05  4.816419e-05  4.356833e-05  4.200455e-05  4.145517e-05  3.884806e-05  3.536426e-05  3.094764e-05  2.625443e-05  2.304976e-05  2.101748e-05  1.854212e-05  1.487152e-05  1.093670e-05  8.492355e-06  7.382404e-06  6.654093e-06  6.373965e-06  6.425460e-06  6.571368e-06  6.829123e-06  6.577915e-06  5.945405e-06  5.700493e-06  5.812157e-06  5.670135e-06  5.417656e-06  5.094132e-06  4.732013e-06  4.354685e-06  3.859040e-06  3.516689e-06  3.427808e-06  3.526157e-06  3.419909e-06  3.073607e-06  2.973070e-06  3.080430e-06  3.032786e-06  2.845630e-06  2.507471e-06  2.147230e-06  1.957568e-06  2.058813e-06  2.316430e-06  2.273432e-06  2.122868e-06  2.029906e-06  1.874168e-06  1.698235e-06  1.430305e-06  1.300502e-06  1.345294e-06  1.451168e-06  1.480738e-06  1.287964e-06  1.268002e-06  1.555796e-06  1.804725e-06  1.812924e-06  1.702326e-06  1.469256e-06  1.180311e-06  1.074666e-06  1.140587e-06  1.122363e-06  9.259555e-07  8.147012e-07  7.399236e-07  6.592150e-07  7.178546e-07  7.608452e-07  5.957992e-07  3.873799e-07  3.615142e-07  4.180785e-07  4.070313e-07  3.448092e-07  3.038645e-07  2.863289e-07  2.647920e-07  2.061657e-07  2.283036e-07  2.894075e-07  2.435646e-07  1.305671e-07  4.701018e-08  9.236339e-09  7.482317e-10  2.145593e-11  2.047427e-13  6.338864e-16  6.276865e-19  1.964662e-22  1.922406e-26
 4.828464e-16  4.347005e-13  1.215400e-10  1.073525e-08  3.076841e-07  3.009134e-06  1.130398e-05  2.132662e-05  2.831871e-05  3.281404e-05  3.915875e-05  4.485738e-05  4.993200e-05  6.238231e-05  8.674994e-05  1.102671e-04  1.100957e-04  9.112890e-05  7.179932e-05  6.089885e-05  5.714122e-05  5.579365e-05  5.538301e-05  5.665043e-05  5.777137e-05  5.632919e-05  5.317386e-05  4.855130e-05  4.438512e-05  4.373155e-05  4.309573e-05  4.003584e-05  3.581558e-05  3.066151e-05  2.612689e-05  2.329496e-05  2.107810e-05  1.805046e-05  1.388617e-05  9.948604e-06  7.977898e-06  7.114054e-06  6.385805e-06  6.154680e-06  6.331338e-06  6.609037e-06  6.726271e-06  6.449568e-06  6.049895e-06  5.990908e-06  5.893897e-06  5.621842e-06  5.534411e-06  5.218461e-06  4.783556e-06  4.388292e-06  3.842221e-06  3.559079e-06  3.576581e-06  3.632633e-06  3.365177e-06  2.938993e-06  2.915693e-06  3.019473e-06  2.871190e-06  2.610440e-06  2.372171e-06  2.126463e-06  2.096149e-06  2.210668e-06  2.305465e-06  2.192614e-06  2.017856e-06  1.909598e-06  1.821621e-06  1.684991e-06  1.431573e-06  1.294716e-06  1.384392e-06  1.558356e-06  1.674641e-06  1.497059e-06  1.444227e-06  1.712071e-06  1.881371e-06  1.813040e-06  1.718684e-06  1.506741e-06  1.218474e-06  1.135721e-06  1.211858e-06  1.169959e-06  9.531103e-07  7.912952e-07  6.900126e-07  6.621435e-07  7.989382e-07  8.447967e-07  6.221710e-07  3.701230e-07  3.317554e-07  3.961969e-07  3.823837e-07  2.804222e-07  2.079916e-07  2.124920e-07  2.284849e-07  2.071707e-07  2.671086e-07  3.238607e-07  2.336739e-07  9.404811e-08  2.297395e-08  3.275489e-09  2.177309e-10  5.490184e-12  4.703725e-14  1.310523e-16  1.168524e-19  3.307630e-23  2.951025e-27
 4.292448e-16  3.790049e-13  1.038776e-10  8.996562e-09  2.532451e-07  2.439546e-06  9.038217e-06  1.675755e-05  2.221747e-05  2.743412e-05  3.592646e-05  4.335974e-05  4.974756e-05  6.411668e-05  9.066957e-05  1.165360e-04  1.166387e-04  9.785620e-05  8.009289e-05  7.055814e-05  6.495428e-05  5.971226e-05  5.798842e-05  5.974129e-05  6.063920e-05  5.757579e-05  5.243022e-05  4.772575e-05  4.535750e-05  4.558455e-05  4.472021e-05  4.140771e-05  3.641269e-05  3.044261e-05  2.607885e-05  2.362814e-05  2.117287e-05  1.742306e-05  1.290212e-05  9.383583e-06  7.860276e-06  6.981287e-06  6.227213e-06  6.162538e-06  6.585969e-06  6.929444e-06  6.742222e-06  6.502198e-06  6.494558e-06  6.623826e-06  6.243206e-06  5.788545e-06  5.703541e-06  5.371305e-06  5.001055e-06  4.666940e-06  4.075710e-06  3.779164e-06  3.779503e-06  3.733459e-06  3.380951e-06  2.985213e-06  2.977530e-06  2.953404e-06  2.679227e-06  2.377111e-06  2.261920e-06  2.131589e-06  2.237021e-06  2.346224e-06  2.290766e-06  2.180602e-06  2.014180e-06  1.857408e-06  1.780747e-06  1.672517e-06  1.472222e-06  1.377600e-06  1.515187e-06  1.748182e-06  1.937875e-06  1.759925e-06  1.631960e-06  1.799702e-06  1.843474e-06  1.702559e-06  1.655132e-06  1.523443e-06  1.266395e-06  1.193730e-06  1.246057e-06  1.212272e-06  1.017541e-06  8.374644e-07  7.090767e-07  7.159071e-07  9.019722e-07  8.950989e-07  6.164578e-07  3.554056e-07  2.811336e-07  3.108618e-07  3.057465e-07  2.260526e-07  1.642942e-07  1.891671e-07  2.317848e-07  2.161107e-07  2.601259e-07  2.761151e-07  1.694165e-07  5.466349e-08  9.658787e-09  9.671671e-10  4.891902e-11  1.039899e-12  7.945313e-15  2.006879e-17  1.623490e-20  4.163965e-24  3.371226e-28
 3.075672e-16  2.686074e-13  7.274967e-11  6.222775e-09  1.731792e-07  1.657117e-06  6.158501e-06  1.160970e-05  1.633984e-05  2.338279e-05  3.455912e-05  4.380655e-05  5.185892e-05  6.789798e-05  9.413727e-05  1.176432e-04  1.154965e-04  1.002885e-04  9.085161e-05  8.750224e-05  7.868114e-05  6.628141e-05  6.196902e-05  6.293937e-05  6.202281e-05  5.676289e-05  5.082051e-05  4.764477e-05  4.756915e-05  4.833034e-05  4.710122e-05  4.330289e-05  3.748858e-05  3.104277e-05  2.672962e-05  2.423949e-05  2.121213e-05  1.682019e-05  1.234011e-05  9.425541e-06  8.195451e-06  7.263278e-06  6.573928e-06  6.678005e-06  7.298069e-06  7.559565e-06  7.048780e-06  6.961859e-06  7.433914e-06  7.647979e-06  6.849983e-06  6.098238e-06  5.851620e-06  5.494708e-06  5.285336e-06  5.093507e-06  4.519004e-06  4.192422e-06  4.062287e-06  3.894334e-06  3.581604e-06  3.282548e-06  3.190308e-06  2.974224e-06  2.626842e-06  2.337746e-06  2.272032e-06  2.168897e-06  2.318768e-06  2.419736e-06  2.267172e-06  2.227334e-06  2.123442e-06  1.890292e-06  1.758390e-06  1.660542e-06  1.509934e-06  1.481194e-06  1.645496e-06  1.909982e-06  2.149224e-06  1.964275e-06  1.756262e-06  1.797650e-06  1.721627e-06  1.541172e-06  1.559898e-06  1.542804e-06  1.353416e-06  1.305320e-06  1.306748e-06  1.263809e-06  1.102760e-06  9.582832e-07  8.184198e-07  8.203978e-07  9.810848e-07  8.609836e-07  5.512530e-07  3.419355e-07  2.541644e-07  2.334871e-07  2.279041e-07  2.001909e-07  1.627186e-07  1.971956e-07  2.537803e-07  2.137186e-07  2.036072e-07  1.777134e-07  8.992996e-08  2.364407e-08  3.208328e-09  2.348276e-10  8.741041e-12  1.474506e-13  9.743477e-16  2.225721e-18  1.647867e-21  3.865139e-25  2.854558e-29
 1.623938e-16  1.414401e-13  3.817853e-11  3.253116e-09  9.033406e-08  8.706315e-07  3.352895e-06  6.928951e-06  1.176252e-05  2.150452e-05  3.567780e-05  4.648968e-05  5.626759e-05  7.414419e-05  9.846462e-05  1.146936e-04  1.062868e-04  9.484689e-05  9.742549e-05  1.045968e-04  9.355012e-05  7.317169e-05  6.625519e-05  6.590674e-05  6.230946e-05  5.539540e-05  5.037644e-05  4.928646e-05  5.085079e-05  5.185519e-05  5.024151e-05  4.538231e-05  3.868514e-05  3.249306e-05  2.821050e-05  2.500581e-05  2.092648e-05  1.625110e-05  1.235608e-05  9.991562e-06  8.913752e-06  8.141894e-06  7.643277e-06  7.775304e-06  8.360050e-06  8.375239e-06  7.662985e-06  7.808885e-06  8.652567e-06  8.772780e-06  7.590700e-06  6.575152e-06  6.135170e-06  5.765157e-06  5.654857e-06  5.556671e-06  5.089557e-06  4.777016e-06  4.470441e-06  4.210268e-06  4.004970e-06  3.725407e-06  3.463042e-06  3.100169e-06  2.774299e-06  2.584996e-06  2.495738e-06  2.323451e-06  2.412051e-06  2.502589e-06  2.325364e-06  2.357211e-06  2.295348e-06  1.958071e-06  1.746786e-06  1.629449e-06  1.494382e-06  1.537609e-06  1.707606e-06  1.943995e-06  2.179038e-06  2.009124e-06  1.765888e-06  1.717534e-06  1.580769e-06  1.405386e-06  1.496859e-06  1.577344e-06  1.457608e-06  1.448128e-06  1.421811e-06  1.364849e-06  1.234624e-06  1.148861e-06  9.975214e-07  9.579592e-07  1.016224e-06  7.678994e-07  4.761171e-07  3.576508e-07  2.750274e-07  2.023028e-07  1.840973e-07  1.984327e-07  1.666693e-07  1.921886e-07  2.478484e-07  1.816792e-07  1.262302e-07  8.684982e-08  3.523959e-08  7.449339e-09  7.939462e-10  4.430461e-11  1.243962e-12  1.605321e-14  8.721269e-17  1.762353e-19  1.195065e-22  2.587552e-26  1.760384e-30
 5.984631e-17  5.230924e-14  1.416958e-11  1.212314e-09  3.395802e-08  3.369554e-07  1.422526e-06  3.650068e-06  8.895027e-06  2.200938e-05  3.971803e-05  5.104219e-05  6.133380e-05  8.150213e-05  1.043460e-04  1.095354e-04  9.054436e-05  7.930625e-05  9.035889e-05  1.068530e-04  9.731747e-05  7.440474e-05  6.768051e-05  6.697052e-05  6.141606e-05  5.426304e-05  5.114598e-05  5.175783e-05  5.417782e-05  5.538951e-05  5.343129e-05  4.711366e-05  3.955879e-05  3.419888e-05  2.996115e-05  2.550388e-05  2.024547e-05  1.576460e-05  1.282827e-05  1.092182e-05  9.915729e-06  9.444991e-06  9.148310e-06  9.119868e-06  9.423362e-06  9.183755e-06  8.508089e-06  8.851652e-06  9.713734e-06  9.549537e-06  8.244039e-06  7.182188e-06  6.671347e-06  6.340063e-06  6.179354e-06  6.000781e-06  5.641491e-06  5.386009e-06  4.966149e-06  4.679304e-06  4.577622e-06  4.159907e-06  3.684189e-06  3.293522e-06  3.097497e-06  3.098735e-06  2.943271e-06  2.643302e-06  2.599905e-06  2.678746e-06  2.541000e-06  2.570402e-06  2.445392e-06  2.005145e-06  1.753977e-06  1.616248e-06  1.476624e-06  1.590710e-06  1.778812e-06  1.954706e-06  2.122031e-06  1.971449e-06  1.713768e-06  1.599084e-06  1.474676e-06  1.345993e-06  1.493761e-06  1.621467e-06  1.510576e-06  1.497750e-06  1.521582e-06  1.516360e-06  1.407913e-06  1.357549e-06  1.200728e-06  1.104780e-06  1.028203e-06  6.946264e-07  4.584394e-07  4.143318e-07  3.263288e-07  2.051707e-07  1.695211e-07  1.977304e-07  1.528905e-07  1.525278e-07  1.898551e-07  1.223142e-07  6.088211e-08  3.202422e-08  1.031990e-08  1.719337e-09  1.437502e-10  6.194148e-12  1.357920e-13  1.359039e-15  5.825876e-18  9.977317e-21  6.101771e-24  1.223374e-27  7.740958e-32
 1.492892e-17  1.315233e-14  3.593959e-12  3.109688e-10  8.905923e-09  9.425345e-08  4.779937e-07  1.808529e-06  7.339129e-06  2.426650e-05  4.586370e-05  5.541278e-05  6.483604e-05  8.913623e-05  1.115215e-04  1.030534e-04  7.231086e-05  5.814748e-05  6.953626e-05  8.777665e-05  8.304208e-05  6.696159e-05  6.474286e-05  6.513965e-05  5.921992e-05  5.312566e-05  5.193763e-05  5.395244e-05  5.713004e-05  5.876143e-05  5.650702e-05  4.865985e-05  4.033687e-05  3.578068e-05  3.145302e-05  2.563607e-05  1.960460e-05  1.562954e-05  1.358582e-05  1.202801e-05  1.100413e-05  1.067499e-05  1.043504e-05  1.010134e-05  1.004882e-05  9.803922e-06  9.415877e-06  9.804034e-06  1.028912e-05  9.753627e-06  8.598606e-06  7.688774e-06  7.288096e-06  7.075117e-06  6.780459e-06  6.395863e-06  6.055449e-06  5.850302e-06  5.444631e-06  5.192117e-06  5.169802e-06  4.557443e-06  3.903096e-06  3.595269e-06  3.573712e-06  3.752487e-06  3.512271e-06  3.081481e-06  2.895562e-06  2.958467e-06  2.843416e-06  2.758129e-06  2.517484e-06  2.075910e-06  1.857332e-06  1.730688e-06  1.594902e-06  1.740507e-06  1.954730e-06  2.096566e-06  2.152318e-06  1.973931e-06  1.694246e-06  1.508554e-06  1.425900e-06  1.357725e-06  1.517272e-06  1.646260e-06  1.480130e-06  1.407255e-06  1.548847e-06  1.647504e-06  1.538663e-06  1.494683e-06  1.354348e-06  1.214091e-06  1.024248e-06  6.561850e-07  4.693019e-07  4.667656e-07  3.798940e-07  2.231974e-07  1.656945e-07  1.784415e-07  1.181044e-07  9.289055e-08  1.066542e-07  6.136410e-08  2.235495e-08  8.737006e-09  2.254454e-09  2.939610e-10  1.910337e-11  6.316435e-13  1.088438e-14  8.755955e-17  2.965199e-19  4.116145e-22  2.190287e-25  4.025282e-29  2.380548e-33
 2.477771e-18  2.207038e-15  6.108991e-13  5.385600e-11  1.608279e-09  1.926421e-08  1.348425e-07  9.202939e-07  6.478571e-06  2.684286e-05  5.171909e-05  5.768287e-05  6.775603e-05  9.898165e-05  1.180891e-04  9.443738e-05  5.627845e-05  4.010190e-05  4.677196e-05  6.022555e-05  6.063691e-05  5.650229e-05  6.058691e-05  6.214873e-05  5.678432e-05  5.230074e-05  5.275298e-05  5.622671e-05  6.034374e-05  6.256440e-05  6.003765e-05  5.077010e-05  4.171294e-05  3.740414e-05  3.277056e-05  2.595602e-05  1.972432e-05  1.621872e-05  1.454868e-05  1.297895e-05  1.172754e-05  1.124712e-05  1.090265e-05  1.023710e-05  9.947186e-06  9.999556e-06  1.000735e-05  1.025410e-05  1.019063e-05  9.406573e-06  8.544744e-06  7.858794e-06  7.693506e-06  7.655213e-06  7.245288e-06  6.667107e-06  6.326574e-06  6.180506e-06  5.871024e-06  5.660984e-06  5.674469e-06  4.977635e-06  4.293998e-06  4.120050e-06  4.208162e-06  4.427714e-06  4.110886e-06  3.555997e-06  3.243296e-06  3.285550e-06  3.114366e-06  2.829630e-06  2.523861e-06  2.244893e-06  2.112474e-06  1.999058e-06  1.883073e-06  2.002059e-06  2.213473e-06  2.335074e-06  2.242001e-06  1.999191e-06  1.748505e-06  1.527158e-06  1.469553e-06  1.425863e-06  1.528250e-06  1.608012e-06  1.392571e-06  1.295400e-06  1.556641e-06  1.701678e-06  1.565793e-06  1.509667e-06  1.384735e-06  1.244872e-06  1.002599e-06  6.124258e-07  4.315888e-07  4.557982e-07  4.023149e-07  2.300154e-07  1.492949e-07  1.356290e-07  7.359252e-08  4.193269e-08  4.219234e-08  2.194788e-08  6.107369e-09  1.726223e-09  3.607677e-10  3.733265e-11  1.879085e-12  4.726793e-14  6.277804e-16  4.122513e-18  1.142558e-20  1.269306e-23  5.613899e-27  9.183718e-31  5.046156e-35
 2.709223e-19  2.445757e-16  6.884749e-14  6.246414e-12  2.010987e-10  3.014275e-09  3.599123e-08  5.264331e-07  5.763688e-06  2.771034e-05  5.440875e-05  5.919713e-05  7.563028e-05  1.127510e-04  1.199870e-04  8.267854e-05  4.465130e-05  2.969740e-05  3.260507e-05  4.139465e-05  4.549828e-05  5.088543e-05  5.898390e-05  6.035214e-05  5.587689e-05  5.334563e-05  5.522554e-05  5.980179e-05  6.451632e-05  6.696428e-05  6.397455e-05  5.368037e-05  4.388824e-05  3.919003e-05  3.427773e-05  2.716899e-05  2.109193e-05  1.775364e-05  1.572633e-05  1.349694e-05  1.172496e-05  1.092616e-05  1.038608e-05  9.491089e-06  9.145262e-06  9.540408e-06  9.874475e-06  9.925514e-06  9.443077e-06  8.687225e-06  8.158070e-06  7.716220e-06  7.802646e-06  7.882386e-06  7.390035e-06  6.748060e-06  6.543880e-06  6.554518e-06  6.346416e-06  6.110777e-06  6.055350e-06  5.433018e-06  4.920406e-06  4.872763e-06  4.994482e-06  5.152730e-06  4.756970e-06  4.007798e-06  3.538719e-06  3.547499e-06  3.302027e-06  2.841797e-06  2.524478e-06  2.473791e-06  2.444082e-06  2.292868e-06  2.198004e-06  2.305441e-06  2.494119e-06  2.537033e-06  2.270777e-06  2.000077e-06  1.857323e-06  1.650795e-06  1.608371e-06  1.556991e-06  1.554771e-06  1.529452e-06  1.309417e-06  1.289396e-06  1.605206e-06  1.672796e-06  1.497043e-06  1.416235e-06  1.282169e-06  1.182368e-06  9.481282e-07  5.367420e-07  3.295210e-07  3.627726e-07  3.503888e-07  1.923852e-07  1.061812e-07  8.051125e-08  3.562755e-08  1.380747e-08  1.144459e-08  5.424898e-09  1.211459e-09  2.433792e-10  4.124945e-11  3.480479e-12  1.372955e-13  2.627296e-15  2.620927e-17  1.377927e-19  3.221276e-22  2.946840e-25  1.055627e-28  1.470289e-32  7.333184e-37
 1.940306e-20  1.779267e-17  5.119553e-15  4.861841e-13  1.794443e-11  4.050689e-10  1.145723e-08  3.378418e-07  4.767020e-06  2.528986e-05  5.264746e-05  6.438151e-05  9.304882e-05  1.261633e-04  1.127177e-04  6.852250e-05  3.674550e-05  2.507534e-05  2.743884e-05  3.547995e-05  4.236742e-05  5.211263e-05  6.071264e-05  6.113846e-05  5.823136e-05  5.796591e-05  6.077127e-05  6.523424e-05  6.960144e-05  7.124034e-05  6.712827e-05  5.636232e-05  4.607679e-05  4.083531e-05  3.598803e-05  2.926853e-05  2.347523e-05  1.996028e-05  1.697895e-05  1.363214e-05  1.122442e-05  1.004901e-05  9.206607e-06  8.251104e-06  7.997676e-06  8.535102e-06  9.068132e-06  9.080847e-06  8.501482e-06  8.002680e-06  7.747028e-06  7.531034e-06  7.811930e-06  7.888884e-06  7.317503e-06  6.763042e-06  6.817893e-06  7.058264e-06  6.928329e-06  6.603187e-06  6.391867e-06  5.941788e-06  5.707496e-06  5.756743e-06  5.898326e-06  5.999362e-06  5.487562e-06  4.459024e-06  3.769674e-06  3.690807e-06  3.442118e-06  2.937449e-06  2.605840e-06  2.697648e-06  2.762322e-06  2.515555e-06  2.417696e-06  2.604011e-06  2.767385e-06  2.641151e-06  2.242510e-06  2.013892e-06  1.957864e-06  1.756998e-06  1.746597e-06  1.712867e-06  1.624540e-06  1.482584e-06  1.278381e-06  1.368972e-06  1.645192e-06  1.550830e-06  1.327023e-06  1.226414e-06  1.079758e-06  9.990139e-07  7.990907e-07  4.151183e-07  2.043317e-07  2.225833e-07  2.279400e-07  1.174768e-07  5.396340e-08  3.476539e-08  1.292672e-08  3.337447e-09  2.094946e-09  9.077553e-10  1.702041e-10  2.432789e-11  3.297042e-12  2.330141e-13  7.395555e-15  1.091739e-16  8.079174e-19  3.258639e-21  6.411016e-24  5.028971e-27  1.482903e-30  1.695864e-34  7.368138e-39
 9.071663e-22  8.473261e-19  2.512835e-16  2.580591e-14  1.246637e-12  6.507271e-11  4.978375e-09  2.122659e-07  3.405423e-06  1.983630e-05  4.771085e-05  7.580032e-05  1.162116e-04  1.301824e-04  9.573069e-05  5.440246e-05  3.101904e-05  2.290651e-05  2.711415e-05  3.785509e-05  4.780353e-05  5.868904e-05  6.601491e-05  6.628305e-05  6.556991e-05  6.685240e-05  6.923323e-05  7.207384e-05  7.513595e-05  7.475860e-05  6.855420e-05  5.762109e-05  4.755397e-05  4.221736e-05  3.757054e-05  3.140945e-05  2.597870e-05  2.205784e-05  1.791773e-05  1.363549e-05  1.079596e-05  9.162514e-06  7.885213e-06  7.031399e-06  6.996369e-06  7.534414e-06  8.174018e-06  8.333899e-06  7.945452e-06  7.732289e-06  7.613329e-06  7.523681e-06  7.891683e-06  7.927301e-06  7.299492e-06  6.883804e-06  7.137487e-06  7.504623e-06  7.443679e-06  7.112883e-06  6.830950e-06  6.600498e-06  6.615966e-06  6.721150e-06  6.853660e-06  6.925155e-06  6.298829e-06  5.021763e-06  4.071603e-06  3.821463e-06  3.657159e-06  3.236925e-06  2.863958e-06  2.980499e-06  3.114851e-06  2.754761e-06  2.607023e-06  2.913920e-06  3.022823e-06  2.701145e-06  2.286337e-06  2.124198e-06  2.021172e-06  1.775721e-06  1.801765e-06  1.814866e-06  1.694198e-06  1.475164e-06  1.276384e-06  1.399994e-06  1.561306e-06  1.323846e-06  1.055841e-06  9.457147e-07  8.049334e-07  6.994486e-07  5.399280e-07  2.603397e-07  1.004409e-07  9.966908e-08  1.043070e-07  4.992284e-08  1.877089e-08  1.038449e-08  3.386051e-09  6.045058e-10  2.572780e-10  1.014994e-10  1.656567e-11  1.721826e-12  1.815138e-13  1.094459e-14  2.883504e-16  3.374725e-18  1.871899e-20  5.559711e-23  8.858395e-26  6.073628e-29  1.538643e-32  1.446056e-36  5.242852e-41
 2.764097e-23  2.640840e-20  8.202404e-18  9.846849e-16  9.546315e-14  1.797412e-11  2.309476e-09  1.135362e-07  2.007055e-06  1.336911e-05  4.164474e-05  8.883049e-05  1.333383e-04  1.204572e-04  7.462067e-05  4.286699e-05  2.680979e-05  2.207629e-05  2.970871e-05  4.501538e-05  5.844485e-05  6.972972e-05  7.597740e-05  7.707654e-05  7.798617e-05  7.876373e-05  7.896293e-05  7.923163e-05  8.035240e-05  7.721599e-05  6.854583e-05  5.776964e-05  4.887208e-05  4.383546e-05  3.889814e-05  3.298015e-05  2.793951e-05  2.347358e-05  1.831650e-05  1.366455e-05  1.071011e-05  8.582952e-06  6.878639e-06  6.236600e-06  6.490602e-06  7.013023e-06  7.621046e-06  7.917929e-06  7.823896e-06  7.811970e-06  7.733486e-06  7.621240e-06  7.914871e-06  7.952102e-06  7.338006e-06  7.018914e-06  7.345070e-06  7.670635e-06  7.684259e-06  7.512956e-06  7.329555e-06  7.291960e-06  7.425905e-06  7.477970e-06  7.524532e-06  7.616374e-06  6.996897e-06  5.616487e-06  4.436007e-06  4.003750e-06  3.984469e-06  3.700596e-06  3.279639e-06  3.376343e-06  3.549877e-06  3.102942e-06  2.849970e-06  3.208273e-06  3.246181e-06  2.820635e-06  2.517291e-06  2.401625e-06  2.131716e-06  1.799658e-06  1.820188e-06  1.838776e-06  1.715014e-06  1.461034e-06  1.239138e-06  1.281167e-06  1.301456e-06  1.019529e-06  7.512148e-07  6.329588e-07  5.082545e-07  3.841841e-07  2.720522e-07  1.233216e-07  3.799340e-08  3.128933e-08  3.254970e-08  1.448621e-08  4.412222e-09  2.083414e-09  6.181499e-10  8.301522e-11  2.132315e-11  7.521788e-12  1.097540e-12  8.621286e-14  6.831085e-15  3.538706e-16  7.955299e-18  7.631823e-20  3.271674e-22  7.052070e-25  8.566611e-28  5.048880e-31  1.138620e-34  9.131731e-39  2.722567e-43
 5.486858e-25  5.404165e-22  1.829562e-19  3.570239e-17  1.528845e-14  5.919701e-12  8.904464e-10  4.818608e-08  9.636581e-07  7.946976e-06  3.474479e-05  9.293009e-05  1.337326e-04  1.017989e-04  5.646973e-05  3.488966e-05  2.427084e-05  2.321705e-05  3.549496e-05  5.564082e-05  7.196086e-05  8.376893e-05  8.948193e-05  9.089254e-05  9.160851e-05  9.018941e-05  8.751346e-05  8.524255e-05  8.402261e-05  7.811238e-05  6.792450e-05  5.810803e-05  5.100798e-05  4.607499e-05  4.015029e-05  3.423310e-05  2.947627e-05  2.435256e-05  1.842202e-05  1.373210e-05  1.076086e-05  8.284098e-06  6.424354e-06  6.046888e-06  6.505393e-06  6.879796e-06  7.198825e-06  7.480102e-06  7.685040e-06  7.924828e-06  7.909391e-06  7.622783e-06  7.691185e-06  7.770727e-06  7.251537e-06  6.996434e-06  7.371759e-06  7.637439e-06  7.713203e-06  7.694248e-06  7.561611e-06  7.483962e-06  7.479305e-06  7.326499e-06  7.281920e-06  7.481068e-06  7.032671e-06  5.746602e-06  4.505428e-06  4.036044e-06  4.176880e-06  4.013956e-06  3.574704e-06  3.662173e-06  3.840040e-06  3.350591e-06  2.976252e-06  3.277168e-06  3.290146e-06  2.904592e-06  2.768601e-06  2.703751e-06  2.298237e-06  1.878182e-06  1.823487e-06  1.761897e-06  1.625867e-06  1.362410e-06  1.097406e-06  1.010193e-06  9.249078e-07  6.885085e-07  4.766589e-07  3.638576e-07  2.634323e-07  1.624918e-07  9.869762e-08  4.214746e-08  1.077933e-08  6.736788e-09  6.814319e-09  2.843793e-09  7.012053e-10  2.764502e-10  7.646279e-11  8.498542e-12  1.220385e-12  3.675813e-13  4.887050e-14  3.040578e-15  1.755855e-16  7.769030e-18  1.521785e-19  1.233723e-21  4.255625e-24  6.800594e-27  5.969713e-30  2.869668e-33  5.803888e-37  4.153632e-41  1.046125e-45
 7.105520e-27  7.354321e-24  3.324090e-21  2.915527e-18  3.397447e-15  1.577348e-12  2.618357e-10  1.599941e-08  3.852343e-07  4.303906e-06  2.611652e-05  8.088769e-05  1.149541e-04  8.067118e-05  4.353407e-05  2.958501e-05  2.357438e-05  2.710078e-05  4.459810e-05  6.830460e-05  8.585721e-05  9.763266e-05  1.022312e-04  1.019693e-04  1.008610e-04  9.763708e-05  9.312576e-05  8.911981e-05  8.543805e-05  7.743295e-05  6.737460e-05  5.921496e-05  5.372961e-05  4.842025e-05  4.142604e-05  3.559833e-05  3.092315e-05  2.510932e-05  1.861536e-05  1.383786e-05  1.069516e-05  8.116722e-06  6.449260e-06  6.258314e-06  6.662692e-06  6.666136e-06  6.536518e-06  6.719100e-06  7.207846e-06  7.840510e-06  7.937474e-06  7.362520e-06  7.147970e-06  7.294925e-06  6.956687e-06  6.795416e-06  7.239484e-06  7.522988e-06  7.600509e-06  7.533977e-06  7.177601e-06  6.747851e-06  6.391068e-06  6.023637e-06  6.009672e-06  6.367542e-06  6.176854e-06  5.136899e-06  4.031041e-06  3.694165e-06  3.927132e-06  3.824456e-06  3.409174e-06  3.473510e-06  3.602234e-06  3.111049e-06  2.673938e-06  2.847055e-06  2.875599e-06  2.601460e-06  2.582950e-06  2.601796e-06  2.231941e-06  1.795199e-06  1.643186e-06  1.477871e-06  1.321273e-06  1.079244e-06  8.082480e-07  6.544308e-07  5.411351e-07  3.847583e-07  2.534671e-07  1.730424e-07  1.097182e-07  5.353072e-08  2.554416e-08  1.009456e-08  2.239334e-09  9.877360e-10  9.476571e-10  3.749991e-10  7.574061e-11  2.409538e-11  6.283502e-12  6.236798e-13  5.045268e-14  1.181911e-14  1.449135e-15  7.483826e-17  3.098499e-18  1.147465e-19  1.987550e-21  1.393874e-23  4.018875e-26  4.986559e-29  3.114967e-32  1.133322e-35  1.999612e-39  1.310565e-43  2.923042e-48
 6.037739e-29  7.301736e-26  1.210824e-22  4.139110e-19  6.034095e-16  3.106280e-13  5.855955e-11  4.275108e-09  1.352096e-07  2.129928e-06  1.653505e-05  5.668389e-05  8.313278e-05  5.907620e-05  3.377824e-05  2.582570e-05  2.485991e-05  3.409201e-05  5.630111e-05  8.117293e-05  9.817462e-05  1.086668e-04  1.107271e-04  1.072473e-04  1.041925e-04  1.008379e-04  9.611298e-05  9.122594e-05  8.529519e-05  7.625856e-05  6.734945e-05  6.061826e-05  5.584669e-05  5.003562e-05  4.275204e-05  3.718455e-05  3.237636e-05  2.600766e-05  1.912235e-05  1.414162e-05  1.070580e-05  8.151044e-06  6.712304e-06  6.423480e-06  6.480442e-06  6.082460e-06  5.655954e-06  5.782989e-06  6.442867e-06  7.343044e-06  7.454052e-06  6.586198e-06  6.159976e-06  6.409879e-06  6.353126e-06  6.313695e-06  6.706047e-06  6.939428e-06  6.916937e-06  6.671297e-06  5.982012e-06  5.218749e-06  4.641339e-06  4.258914e-06  4.400693e-06  4.915896e-06  5.020444e-06  4.247507e-06  3.282230e-06  3.058593e-06  3.231017e-06  3.103963e-06  2.736822e-06  2.730470e-06  2.764532e-06  2.320944e-06  1.917280e-06  1.956612e-06  1.982739e-06  1.802629e-06  1.810247e-06  1.895687e-06  1.688880e-06  1.346872e-06  1.165946e-06  9.760285e-07  8.296538e-07  6.523122e-07  4.508364e-07  3.262208e-07  2.469485e-07  1.652571e-07  1.026447e-07  6.334813e-08  3.555967e-08  1.401698e-08  4.789748e-09  1.663407e-09  3.316257e-10  9.903563e-11  8.694789e-11  3.297985e-11  5.586906e-12  1.377979e-12  3.387315e-13  3.151788e-14  1.591683e-15  2.505327e-16  2.842334e-17  1.269374e-18  3.789705e-20  1.134041e-21  1.752505e-23  1.081621e-25  2.682410e-28  2.719917e-31  1.249259e-34  3.225663e-38  4.661088e-42  2.790037e-46  5.725996e-51
 3.517774e-31  1.103076e-27  1.028224e-23  4.784844e-20  7.774986e-17  4.591185e-14  1.044535e-11  9.970398e-10  4.454960e-08  9.429721e-07  8.610585e-06  3.213527e-05  5.029806e-05  3.887335e-05  2.572135e-05  2.332115e-05  2.823880e-05  4.399040e-05  6.935430e-05  9.267975e-05  1.078293e-04  1.156852e-04  1.140438e-04  1.078698e-04  1.042145e-04  1.016922e-04  9.765116e-05  9.241599e-05  8.484622e-05  7.566630e-05  6.778242e-05  6.171503e-05  5.685930e-05  5.092847e-05  4.425460e-05  3.886998e-05  3.381558e-05  2.723826e-05  2.014869e-05  1.496502e-05  1.124372e-05  8.568088e-06  7.006728e-06  6.324746e-06  5.926722e-06  5.289384e-06  4.849139e-06  4.985629e-06  5.595588e-06  6.343708e-06  6.250273e-06  5.209251e-06  4.713102e-06  5.033372e-06  5.226525e-06  5.230226e-06  5.354737e-06  5.369373e-06  5.206949e-06  4.875440e-06  4.115373e-06  3.378168e-06  2.904314e-06  2.691360e-06  2.979066e-06  3.586614e-06  3.952851e-06  3.405395e-06  2.520315e-06  2.288092e-06  2.290776e-06  2.099875e-06  1.799377e-06  1.718510e-06  1.674344e-06  1.345073e-06  1.053366e-06  1.014462e-06  1.017347e-06  9.063069e-07  8.992814e-07  9.822441e-07  9.152007e-07  7.235213e-07  5.974494e-07  4.697645e-07  3.745365e-07  2.805921e-07  1.787765e-07  1.177084e-07  8.289411e-08  5.130137e-08  2.942743e-08  1.663849e-08  8.545617e-09  2.901204e-09  6.788276e-10  1.872188e-10  3.407186e-11  6.874663e-12  5.237051e-12  1.920589e-12  2.816303e-13  5.189084e-14  1.188717e-14  1.065278e-15  3.923300e-17  3.537578e-18  3.668716e-19  1.464043e-20  3.244940e-22  7.491165e-24  1.034240e-25  5.695982e-28  1.237754e-30  1.069034e-33  3.835930e-37  6.924576e-41  7.513182e-45  3.963799e-49  7.604086e-54
 2.275472e-33  5.088966e-29  7.627063e-25  3.987487e-21  7.539689e-18  5.537492e-15  1.707109e-12  2.375147e-10  1.489080e-08  3.888015e-07  3.987646e-06  1.611885e-05  2.729605e-05  2.398419e-05  1.962323e-05  2.222636e-05  3.379057e-05  5.604249e-05  8.252081e-05  1.023003e-04  1.144155e-04  1.178132e-04  1.118933e-04  1.051431e-04  1.025343e-04  1.007124e-04  9.769569e-05  9.276315e-05  8.458818e-05  7.559688e-05  6.807417e-05  6.224420e-05  5.711077e-05  5.138425e-05  4.553911e-05  4.014052e-05  3.496085e-05  2.861367e-05  2.153417e-05  1.617282e-05  1.215302e-05  9.077938e-06  7.090635e-06  6.043286e-06  5.370878e-06  4.657544e-06  4.348290e-06  4.516967e-06  4.880105e-06  5.133014e-06  4.690908e-06  3.598892e-06  3.096012e-06  3.323159e-06  3.543423e-06  3.488733e-06  3.339676e-06  3.163926e-06  2.962642e-06  2.716924e-06  2.197992e-06  1.748047e-06  1.510474e-06  1.459848e-06  1.756149e-06  2.292075e-06  2.724777e-06  2.381735e-06  1.677320e-06  1.438885e-06  1.325961e-06  1.128139e-06  9.237017e-07  8.288459e-07  7.687764e-07  5.876347e-07  4.310661e-07  3.840780e-07  3.748861e-07  3.210428e-07  3.092038e-07  3.516383e-07  3.416228e-07  2.670751e-07  2.119620e-07  1.579625e-07  1.169577e-07  8.288205e-08  4.870455e-08  2.944616e-08  1.952984e-08  1.106093e-08  5.739389e-09  2.991783e-09  1.448967e-09  4.535597e-10  7.633898e-11  1.452715e-11  2.375651e-12  3.353887e-13  2.063974e-13  7.356600e-14  9.656398e-15  1.297036e-15  2.703782e-16  2.365553e-17  7.303841e-19  3.418953e-20  3.104613e-21  1.134404e-22  1.955309e-24  3.321137e-26  4.057149e-28  2.018613e-30  3.889797e-33  2.939442e-36  8.750649e-40  1.154378e-43  8.736488e-48  3.782580e-52  6.712171e-57
 4.982353e-35  2.395127e-30  4.102651e-26  2.558590e-22  6.412418e-19  7.046241e-16  3.484136e-13  7.354443e-11  6.101952e-09  1.879417e-07  2.120656e-06  9.046301e-06  1.600525e-05  1.553477e-05  1.559788e-05  2.302200e-05  4.203563e-05  6.949188e-05  9.489899e-05  1.102952e-04  1.181213e-04  1.152543e-04  1.053884e-04  9.978101e-05  9.858856e-05  9.708163e-05  9.554115e-05  9.166995e-05  8.368994e-05  7.476355e-05  6.717234e-05  6.157268e-05  5.631919e-05  5.072114e-05  4.542049e-05  4.017688e-05  3.521640e-05  2.930393e-05  2.233745e-05  1.679576e-05  1.251037e-05  8.998255e-06  6.741402e-06  5.715421e-06  5.104414e-06  4.434059e-06  4.249795e-06  4.415141e-06  4.413589e-06  4.078106e-06  3.290408e-06  2.209747e-06  1.691740e-06  1.717782e-06  1.807500e-06  1.714554e-06  1.512409e-06  1.336869e-06  1.209949e-06  1.100465e-06  8.697130e-07  6.835950e-07  6.052470e-07  6.157727e-07  8.031756e-07  1.128045e-06  1.419280e-06  1.249625e-06  8.451071e-07  6.846608e-07  5.798588e-07  4.517473e-07  3.496067e-07  2.915005e-07  2.555860e-07  1.866126e-07  1.277674e-07  1.034093e-07  9.675216e-08  7.890939e-08  7.282777e-08  8.570626e-08  8.623034e-08  6.653035e-08  5.105323e-08  3.633128e-08  2.479449e-08  1.652138e-08  8.960957e-09  4.974556e-09  3.129413e-09  1.618015e-09  7.470805e-10  3.588227e-10  1.668973e-10  5.045166e-11  6.839945e-12  8.043447e-13  1.109252e-13  1.160831e-14  5.315125e-15  1.842737e-15  2.231961e-16  2.177744e-17  3.977695e-18  3.416304e-19  9.666188e-21  2.383329e-22  1.719512e-23  5.846296e-25  8.262924e-27  9.983218e-29  1.052655e-30  4.781434e-33  8.250337e-36  5.533969e-39  1.428029e-42  1.482081e-46  7.718133e-51  2.488219e-55  3.919465e-60
 1.464483e-36  8.373671e-32  1.801915e-27  1.700433e-23  7.735639e-20  1.590927e-16  1.298616e-13  3.822163e-11  3.855573e-09  1.312931e-07  1.534207e-06  6.476538e-06  1.108451e-05  1.082855e-05  1.321071e-05  2.623008e-05  5.314680e-05  8.338061e-05  1.052575e-04  1.157749e-04  1.186231e-04  1.100358e-04  9.826785e-05  9.399685e-05  9.297875e-05  9.154745e-05  9.160272e-05  8.857051e-05  8.052981e-05  7.151716e-05  6.400955e-05  5.882978e-05  5.381911e-05  4.833460e-05  4.333170e-05  3.865193e-05  3.414471e-05  2.854052e-05  2.176117e-05  1.616401e-05  1.185284e-05  8.254095e-06  6.171219e-06  5.569402e-06  5.269757e-06  4.710970e-06  4.569262e-06  4.570083e-06  4.079423e-06  3.212326e-06  2.207723e-06  1.231551e-06  7.517371e-07  6.547581e-07  6.496888e-07  5.861204e-07  4.753868e-07  3.913945e-07  3.451364e-07  3.153084e-07  2.464995e-07  1.923612e-07  1.746177e-07  1.863653e-07  2.620851e-07  3.922659e-07  5.123174e-07  4.510235e-07  2.954791e-07  2.284781e-07  1.798128e-07  1.279995e-07  9.325241e-08  7.185598e-08  5.914203e-08  4.156213e-08  2.667982e-08  1.935982e-08  1.714074e-08  1.330558e-08  1.167564e-08  1.408762e-08  1.456399e-08  1.108067e-08  8.263479e-09  5.651964e-09  3.536872e-09  2.202742e-09  1.103826e-09  5.590832e-10  3.344066e-10  1.583703e-10  6.432323e-11  2.831736e-11  1.274894e-11  3.810842e-12  4.618719e-13  3.368888e-14  3.461915e-15  2.841910e-16  8.953389e-17  3.004397e-17  3.440641e-18  2.490307e-19  3.784106e-20  3.190541e-21  8.663462e-23  1.279439e-24  6.246908e-26  1.988137e-27  2.420764e-29  2.066804e-31  1.802123e-33  7.521879e-36  1.174357e-38  7.041306e-42  1.615471e-45  1.410979e-49  5.346678e-54  1.182659e-58  1.529733e-63
 3.404056e-38  2.771502e-33  1.183214e-28  2.620348e-24  2.394960e-20  7.698457e-17  8.115698e-14  2.731736e-11  2.924354e-09  1.008962e-07  1.158249e-06  4.689878e-06  7.551884e-06  7.331051e-06  1.197145e-05  3.084170e-05  6.468975e-05  9.549412e-05  1.118899e-04  1.164882e-04  1.145139e-04  1.038308e-04  9.352931e-05  9.003109e-05  8.801427e-05  8.660878e-05  8.727892e-05  8.358955e-05  7.472529e-05  6.591635e-05  5.911486e-05  5.462066e-05  5.025550e-05  4.515289e-05  4.034384e-05  3.618523e-05  3.185448e-05  2.640059e-05  2.015609e-05  1.480948e-05  1.072765e-05  7.504301e-06  5.911043e-06  5.808845e-06  5.830529e-06  5.359928e-06  5.123510e-06  4.689121e-06  3.608532e-06  2.375413e-06  1.367435e-06  6.271131e-07  2.774589e-07  1.796104e-07  1.586123e-07  1.349648e-07  1.010261e-07  7.779427e-08  6.763276e-08  6.272392e-08  4.875095e-08  3.758595e-08  3.476683e-08  3.872001e-08  5.847073e-08  9.250729e-08  1.235263e-07  1.080384e-07  6.890875e-08  5.136321e-08  3.802321e-08  2.482770e-08  1.705330e-08  1.212199e-08  9.273807e-09  6.312834e-09  3.833208e-09  2.475802e-09  2.051054e-09  1.522578e-09  1.266170e-09  1.549554e-09  1.633690e-09  1.226215e-09  8.929088e-10  5.905616e-10  3.380461e-10  1.954548e-10  9.061115e-11  4.146287e-11  2.354323e-11  1.028070e-11  3.647975e-12  1.459978e-12  6.369431e-13  1.900603e-13  2.193080e-14  1.117079e-15  7.327023e-17  4.851169e-18  9.909422e-19  3.176876e-19  3.501495e-20  1.961698e-21  2.331901e-22  1.920714e-23  5.113928e-25  5.437065e-27  1.504678e-28  4.434341e-30  4.841070e-32  2.997833e-34  2.038690e-36  7.812219e-39  1.116591e-41  6.014278e-45  1.240710e-48  9.543305e-53  2.866500e-57  4.301538e-62  4.107276e-67
 1.108784e-39  2.642308e-34  2.817958e-29  1.041680e-24  1.224154e-20  4.450522e-17  4.968637e-14  1.707953e-11  1.827448e-09  6.212662e-08  6.949311e-07  2.712275e-06  4.185994e-06  4.507192e-06  1.114275e-05  3.383147e-05  7.153176e-05  1.017591e-04  1.122741e-04  1.100697e-04  1.040433e-04  9.531669e-05  8.919340e-05  8.667488e-05  8.459781e-05  8.383492e-05  8.369106e-05  7.797029e-05  6.827545e-05  6.031432e-05  5.463184e-05  5.081022e-05  4.704682e-05  4.238243e-05  3.766068e-05  3.356768e-05  2.896525e-05  2.365952e-05  1.828454e-05  1.338194e-05  9.596604e-06  7.067458e-06  6.062036e-06  6.226641e-06  6.388675e-06  5.932613e-06  5.444597e-06  4.408115e-06  2.867331e-06  1.558390e-06  7.395213e-07  2.853606e-07  9.102151e-08  3.668300e-08  2.592647e-08  2.058261e-08  1.429500e-08  1.036055e-08  8.991312e-09  8.524076e-09  6.586067e-09  4.979333e-09  4.666010e-09  5.401871e-09  8.739287e-09  1.452375e-08  1.959662e-08  1.693275e-08  1.054060e-08  7.627286e-09  5.364644e-09  3.234136e-09  2.106148e-09  1.383430e-09  9.704637e-10  6.416546e-10  3.722402e-10  2.135146e-10  1.637288e-10  1.170000e-10  9.222520e-11  1.132570e-10  1.209697e-10  8.969312e-11  6.406433e-11  4.121558e-11  2.159732e-11  1.150628e-11  4.942540e-12  2.020886e-12  1.083794e-12  4.398839e-13  1.360225e-13  4.898847e-14  2.065207e-14  6.166322e-15  6.981692e-16  2.881842e-17  1.093147e-18  5.675003e-20  7.270036e-21  2.173048e-21  2.332838e-22  1.068646e-23  9.347055e-25  7.439933e-26  1.960726e-27  1.754077e-29  2.471232e-31  6.459494e-33  6.508845e-35  3.080406e-37  1.534517e-39  5.329939e-42  7.056742e-45  3.436910e-48  6.395155e-52  4.438316e-56  1.136832e-60  1.238025e-65  7.984466e-71
 1.856163e-40  7.975156e-35  1.068348e-29  4.348155e-25  5.339980e-21  1.978504e-17  2.220288e-14  7.607015e-12  8.063266e-10  2.701804e-08  2.964594e-07  1.130507e-06  1.745028e-06  2.622975e-06  9.925357e-06  3.248036e-05  6.907839e-05  9.692523e-05  1.019051e-04  9.395822e-05  8.594953e-05  8.146977e-05  8.085453e-05  8.166667e-05  8.276827e-05  8.375533e-05  8.185538e-05  7.368077e-05  6.373412e-05  5.679718e-05  5.185019e-05  4.830191e-05  4.463143e-05  3.994523e-05  3.510131e-05  3.093716e-05  2.623691e-05  2.115966e-05  1.640573e-05  1.183918e-05  8.387830e-06  6.677728e-06  6.247833e-06  6.444535e-06  6.585409e-06  6.077615e-06  5.186782e-06  3.643020e-06  2.008203e-06  9.025042e-07  3.439185e-07  1.119389e-07  2.760268e-08  6.270730e-09  2.863419e-09  2.061332e-09  1.334546e-09  9.161818e-10  8.022203e-10  7.798097e-10  5.975336e-10  4.403599e-10  4.165581e-10  5.001228e-10  8.660159e-10  1.504359e-09  2.031626e-09  1.725529e-09  1.049433e-09  7.407388e-10  4.988578e-10  2.797532e-10  1.741993e-10  1.063378e-10  6.727715e-11  4.312660e-11  2.412850e-11  1.231153e-11  8.641532e-12  5.979618e-12  4.477384e-12  5.465239e-12  5.881758e-12  4.315752e-12  3.036798e-12  1.911206e-12  9.205009e-13  4.483783e-13  1.787501e-13  6.463153e-14  3.246589e-14  1.234719e-14  3.332232e-15  1.067589e-15  4.326972e-16  1.291669e-16  1.453404e-17  5.413662e-19  1.222578e-20  4.502469e-22  3.585295e-23  9.599277e-24  1.011075e-24  4.002511e-26  2.455241e-27  1.852602e-28  4.850616e-30  4.008161e-32  2.922741e-34  6.134427e-36  5.810010e-38  2.238907e-40  7.791831e-43  2.380865e-45  2.948069e-48  1.310787e-51  2.201134e-55  1.390983e-59  3.182356e-64  2.768579e-69  1.196275e-74
 4.931426e-41  2.278143e-35  3.147013e-30  1.298905e-25  1.604251e-21  5.949139e-18  6.660956e-15  2.271238e-12  2.390456e-10  7.936085e-09  8.614536e-08  3.264075e-07  5.615531e-07  1.636150e-06  8.143544e-06  2.685068e-05  5.720493e-05  7.944991e-05  7.934184e-05  6.909587e-05  6.287619e-05  6.400712e-05  7.010363e-05  7.785181e-05  8.470669e-05  8.721799e-05  8.271057e-05  7.193860e-05  6.190447e-05  5.546791e-05  5.049743e-05  4.675586e-05  4.273256e-05  3.752097e-05  3.233552e-05  2.824802e-05  2.394402e-05  1.912674e-05  1.446694e-05  1.014645e-05  7.189778e-06  6.236442e-06  6.289964e-06  6.449427e-06  6.513038e-06  5.843798e-06  4.459964e-06  2.688292e-06  1.278107e-06  4.799773e-07  1.421946e-07  3.713694e-08  7.397788e-09  1.033675e-09  2.263289e-10  1.351889e-10  8.174367e-11  5.344258e-11  4.758193e-11  4.741962e-11  3.593907e-11  2.573346e-11  2.453748e-11  3.051078e-11  5.655878e-11  1.022849e-10  1.371569e-10  1.139626e-10  6.772837e-11  4.678540e-11  3.035122e-11  1.595401e-11  9.595813e-12  5.496763e-12  3.082760e-12  1.902657e-12  1.034967e-12  4.720430e-13  2.997148e-13  2.016065e-13  1.437994e-13  1.731165e-13  1.869260e-13  1.359942e-13  9.465114e-14  5.857772e-14  2.610850e-14  1.154353e-14  4.276983e-15  1.356311e-15  6.309155e-16  2.264906e-16  5.362069e-17  1.509565e-17  5.843767e-18  1.740262e-18  1.955487e-19  6.962286e-21  1.075141e-22  2.436180e-24  1.210366e-25  2.736363e-26  2.837825e-27  1.017404e-28  4.275678e-30  2.964791e-31  7.717823e-33  6.162637e-35  2.666046e-37  3.807395e-39  3.410687e-41  1.135134e-43  2.724577e-46  6.958897e-49  8.095647e-52  3.325792e-55  5.051069e-59  2.907418e-63  6.081768e-68  4.567040e-73  1.430318e-78
 9.569813e-42  4.463296e-36  6.193349e-31  2.560920e-26  3.163607e-22  1.172087e-18  1.309830e-15  4.453546e-13  4.669947e-11  1.543927e-09  1.672094e-08  6.545049e-08  1.811851e-07  1.181975e-06  6.201927e-06  1.949416e-05  4.108264e-05  5.598212e-05  5.248724e-05  4.414041e-05  4.360232e-05  5.170324e-05  6.528772e-05  8.078019e-05  9.181622e-05  9.340608e-05  8.538165e-05  7.210457e-05  6.203617e-05  5.582770e-05  5.055114e-05  4.616003e-05  4.148643e-05  3.568867e-05  3.005840e-05  2.573053e-05  2.157393e-05  1.692183e-05  1.234415e-05  8.536957e-06  6.263571e-06  5.892664e-06  6.251460e-06  6.333412e-06  6.210572e-06  5.224075e-06  3.484857e-06  1.823070e-06  7.627340e-07  2.406426e-07  5.399345e-08  1.037689e-08  1.629210e-09  1.626548e-10  1.503944e-11  5.834493e-12  3.273820e-12  2.046223e-12  1.861021e-12  1.897396e-12  1.419467e-12  9.868115e-13  9.484407e-13  1.220739e-12  2.425426e-12  4.551034e-12  6.017654e-12  4.868820e-12  2.826349e-12  1.915087e-12  1.202488e-12  5.968409e-13  3.504515e-13  1.908080e-13  9.345564e-14  5.485129e-14  2.919788e-14  1.199156e-14  6.803499e-15  4.455117e-15  3.034801e-15  3.581837e-15  3.867820e-15  2.795120e-15  1.931079e-15  1.180639e-15  4.912124e-16  1.959793e-16  6.754542e-17  1.869282e-17  7.938557e-18  2.706404e-18  5.666790e-19  1.384650e-19  5.080017e-20  1.505105e-20  1.691526e-21  5.910459e-23  7.320969e-25  9.271922e-27  2.849876e-28  5.034836e-29  5.142017e-30  1.728820e-31  5.013952e-33  3.050700e-34  7.884951e-36  6.204924e-38  1.929546e-40  1.561906e-42  1.307945e-44  3.936090e-47  6.711267e-50  1.335371e-52  1.453985e-55  5.589105e-59  7.723687e-63  4.037257e-67  7.782048e-72  5.285404e-77  1.332912e-82
 1.220167e-42  5.700386e-37  7.916672e-32  3.274578e-27  4.045013e-23  1.498083e-19  1.673033e-16  5.683544e-14  5.955009e-12  1.969647e-10  2.162255e-09  1.066408e-08  9.106064e-08  8.983465e-07  4.393732e-06  1.272953e-05  2.622251e-05  3.507783e-05  3.145695e-05  2.867996e-05  3.657870e-05  5.234129e-05  7.142674e-05  9.000257e-05  1.002254e-04  9.851247e-05  8.735923e-05  7.289300e-05  6.363756e-05  5.816377e-05  5.287019e-05  4.722061e-05  4.119551e-05  3.477053e-05  2.863384e-05  2.330313e-05  1.847141e-05  1.395450e-05  9.958914e-06  7.023309e-06  5.488440e-06  5.491065e-06  5.898665e-06  5.773170e-06  5.296937e-06  4.021984e-06  2.350903e-06  1.099070e-06  4.096029e-07  1.087674e-07  1.853283e-08  2.431356e-09  2.809691e-10  2.141586e-11  1.030480e-12  1.703153e-13  8.556791e-14  5.122935e-14  4.768045e-14  4.957608e-14  3.656802e-14  2.471084e-14  2.395654e-14  3.192585e-14  6.812814e-14  1.322310e-13  1.713743e-13  1.343944e-13  7.613301e-14  5.068210e-14  3.092096e-14  1.459072e-14  8.449205e-15  4.435152e-15  1.879669e-15  1.030502e-15  5.393032e-16  2.013074e-16  1.008308e-16  6.420682e-17  4.185117e-17  4.820883e-17  5.193721e-17  3.733979e-17  2.568535e-17  1.557358e-17  6.106307e-18  2.189944e-18  7.022153e-19  1.694179e-19  6.460392e-20  2.100938e-20  3.931676e-21  8.242082e-22  2.840082e-22  8.347496e-23  9.384834e-24  3.254608e-25  3.619380e-27  2.630183e-29  4.748599e-31  5.989336e-32  6.002143e-33  1.937784e-34  4.026814e-36  2.021144e-37  5.168078e-39  4.040846e-41  1.059867e-43  4.359170e-46  3.262801e-48  9.160707e-51  1.181676e-53  1.697952e-56  1.701484e-59  6.188229e-63  7.859547e-67  3.723452e-71  6.604148e-76  4.149580e-81  9.133736e-87
 1.005121e-43  4.698726e-38  6.528789e-33  2.701597e-28  3.338401e-24  1.236825e-20  1.381893e-17  4.698189e-15  4.931292e-13  1.643240e-11  1.997068e-10  2.591423e-09  5.795207e-08  6.072315e-07  2.739896e-06  7.271101e-06  1.457750e-05  1.964400e-05  1.897201e-05  2.469737e-05  4.284851e-05  6.530073e-05  8.442908e-05  9.866885e-05  1.042809e-04  1.001040e-04  8.851495e-05  7.500851e-05  6.735394e-05  6.299607e-05  5.790123e-05  5.028023e-05  4.161388e-05  3.389127e-05  2.712914e-05  2.044870e-05  1.470938e-05  1.057478e-05  7.477984e-06  5.380030e-06  4.429512e-06  4.575848e-06  4.786803e-06  4.392879e-06  3.645764e-06  2.438509e-06  1.260658e-06  5.380762e-07  1.792099e-07  4.030990e-08  5.410101e-09  4.772305e-10  3.720193e-11  2.150335e-12  7.038372e-14  3.723650e-15  1.459418e-15  8.361355e-16  7.960214e-16  8.411896e-16  6.115319e-16  4.026072e-16  3.941341e-16  5.444831e-16  1.251332e-15  2.504997e-15  3.165585e-15  2.394931e-15  1.322090e-15  8.656375e-16  5.147862e-16  2.323708e-16  1.339058e-16  6.870756e-17  2.516796e-17  1.259821e-17  6.498831e-18  2.228163e-18  9.743458e-19  6.012639e-19  3.754543e-19  4.206818e-19  4.513814e-19  3.232561e-19  2.219530e-19  1.338745e-19  4.993777e-20  1.607503e-20  4.792009e-21  1.011028e-21  3.398805e-22  1.057081e-22  1.789330e-23  3.186757e-24  1.020649e-24  2.967109e-25  3.336000e-26  1.153553e-27  1.222961e-29  5.864815e-32  5.665008e-34  4.623272e-35  4.507057e-36  1.418406e-37  2.242563e-39  8.645740e-41  2.172113e-42  1.692880e-44  4.112995e-47  8.751432e-50  5.287260e-52  1.410261e-54  1.483411e-57  1.455280e-60  1.294956e-63  4.489336e-67  5.306745e-71  2.283092e-75  3.705427e-80  2.169144e-85  4.366045e-91
 5.328661e-45  2.492480e-39  3.465316e-34  1.434870e-29  1.774441e-25  6.580479e-22  7.362602e-19  2.508776e-16  2.646760e-14  9.217516e-13  2.111499e-11  1.079207e-09  3.110988e-08  3.230233e-07  1.373704e-06  3.356553e-06  6.553836e-06  9.437520e-06  1.287803e-05  2.830432e-05  5.687321e-05  8.301175e-05  9.645568e-05  1.023023e-04  1.040605e-04  1.012878e-04  9.275847e-05  8.114192e-05  7.391485e-05  6.971293e-05  6.436448e-05  5.428442e-05  4.198642e-05  3.207391e-05  2.453068e-05  1.697331e-05  1.097569e-05  7.519305e-06  5.187697e-06  3.607953e-06  2.983911e-06  3.072155e-06  3.027728e-06  2.541555e-06  1.874942e-06  1.094358e-06  5.027618e-07  1.968595e-07  5.851387e-08  1.124155e-08  1.243103e-09  7.822003e-11  3.821671e-12  1.591239e-13  3.957018e-15  7.761762e-17  1.631704e-17  8.875333e-18  8.624507e-18  9.232371e-18  6.616166e-18  4.255978e-18  4.212024e-18  6.045512e-18  1.500945e-17  3.090183e-17  3.791068e-17  2.753901e-17  1.478659e-17  9.528685e-18  5.538275e-18  2.404659e-18  1.389296e-18  7.051367e-19  2.249504e-19  1.001713e-19  5.094629e-20  1.622332e-20  6.135933e-21  3.648658e-21  2.183736e-21  2.373748e-21  2.533494e-21  1.809109e-21  1.242357e-21  7.472456e-22  2.675013e-22  7.735732e-23  2.140261e-23  3.975929e-24  1.156099e-24  3.440586e-25  5.334430e-26  8.014881e-27  2.357190e-27  6.757006e-28  7.593702e-29  2.623054e-30  2.725094e-32  1.021767e-34  4.943935e-37  2.331922e-38  2.175247e-39  6.733697e-41  8.676960e-43  2.399908e-44  5.852935e-46  4.551635e-48  1.070924e-50  1.354481e-53  5.582677e-56  1.421565e-58  1.303336e-61  8.621205e-65  6.415739e-68  2.123430e-71  2.366875e-75  9.311269e-80  1.375311e-84  7.483472e-90  1.407943e-95
 1.815471e-46  8.497387e-41  1.182268e-35  4.899676e-31  6.066015e-27  2.253028e-23  2.526528e-20  8.643495e-18  9.305561e-16  4.563509e-14  4.730953e-12  4.087874e-10  1.221238e-08  1.255922e-07  5.119822e-07  1.160642e-06  2.238828e-06  4.041612e-06  1.090782e-05  3.439909e-05  7.093929e-05  9.772350e-05  1.044388e-04  1.042700e-04  1.057939e-04  1.071459e-04  1.026792e-04  9.153140e-05  8.164072e-05  7.515131e-05  6.839955e-05  5.615513e-05  4.093120e-05  2.895996e-05  2.070799e-05  1.320849e-05  7.800982e-06  5.076336e-06  3.286296e-06  2.065949e-06  1.612021e-06  1.566448e-06  1.400173e-06  1.053348e-06  6.871500e-07  3.503124e-07  1.431333e-07  5.116435e-08  1.353172e-08  2.233894e-09  2.099550e-10  1.034788e-11  3.173642e-13  8.672438e-15  1.648510e-16  1.808027e-18  1.223352e-19  6.115465e-20  6.045269e-20  6.536188e-20  4.619643e-20  2.912533e-20  2.917283e-20  4.365344e-20  1.174429e-19  2.479557e-19  2.942752e-19  2.042847e-19  1.064306e-19  6.752516e-20  3.844449e-20  1.613406e-20  9.400390e-21  4.763326e-21  1.343310e-21  5.181799e-22  2.591978e-22  7.751121e-23  2.518589e-23  1.431950e-23  8.213581e-24  8.642939e-24  9.167508e-24  6.532313e-24  4.493551e-24  2.700056e-24  9.347440e-25  2.435725e-25  6.238618e-26  1.030393e-26  2.544228e-27  7.232402e-28  1.039867e-28  1.313660e-29  3.498348e-30  9.856727e-31  1.106622e-31  3.821184e-33  3.936507e-35  1.306812e-37  3.304005e-40  7.781264e-42  6.744504e-43  2.064112e-44  2.310035e-46  4.359107e-48  1.011177e-49  7.845547e-52  1.821882e-54  1.661516e-57  3.887315e-60  9.321418e-63  7.821162e-66  3.626826e-69  2.079820e-72  6.523007e-76  6.936199e-80  2.522610e-84  3.384011e-89  1.699365e-94 3.008470e-100
 3.971661e-48  1.860308e-42  2.590549e-37  1.074774e-32  1.332562e-28  4.959652e-25  5.579907e-22  1.929014e-19  2.444973e-17  4.613738e-15  1.187463e-12  1.107612e-10  3.332958e-09  3.405112e-08  1.345656e-07  2.873257e-07  5.930833e-07  1.996218e-06  1.062773e-05  3.815389e-05  7.875994e-05  1.061887e-04  1.110544e-04  1.104762e-04  1.138870e-04  1.177081e-04  1.142385e-04  1.008924e-04  8.587218e-05  7.472772e-05  6.543286e-05  5.225177e-05  3.666591e-05  2.430640e-05  1.607222e-05  9.629407e-06  5.357781e-06  3.233057e-06  1.891470e-06  1.051176e-06  7.374950e-07  6.127559e-07  4.621441e-07  3.027744e-07  1.744818e-07  7.816260e-08  2.839166e-08  9.194604e-09  2.157049e-09  3.070190e-10  2.486719e-11  1.035122e-12  2.203617e-14  3.597370e-16  4.952251e-18  3.921862e-20  6.747232e-22  2.731908e-22  2.734896e-22  2.979038e-22  2.078059e-22  1.287968e-22  1.307023e-22  2.048638e-22  5.988311e-22  1.292710e-21  1.480301e-21  9.775185e-22  4.927236e-22  3.077820e-22  1.719753e-22  7.005575e-23  4.134090e-23  2.105054e-23  5.350723e-24  1.745714e-24  8.541326e-25  2.423666e-25  6.742234e-26  3.629352e-26  1.994088e-26  2.027327e-26  2.135670e-26  1.519383e-26  1.048190e-26  6.300331e-27  2.123023e-27  5.008559e-28  1.183738e-28  1.758186e-29  3.626952e-30  9.805845e-31  1.322567e-31  1.406136e-32  3.336840e-33  9.209085e-34  1.032302e-34  3.564092e-36  3.658914e-38  1.150563e-40  1.780660e-43  1.756152e-45  1.343361e-46  4.074005e-48  4.162356e-50  5.247187e-52  1.120483e-53  8.664875e-56  2.001363e-58  1.543534e-61  1.839043e-64  3.961350e-67  3.137439e-70  1.100526e-73  4.462777e-77  1.298270e-80  1.328402e-84  4.525199e-89  5.530581e-94  2.542562e-99 4.224593e-105
 5.575930e-50  2.613845e-44  3.643508e-39  1.513603e-34  1.880043e-30  7.016186e-27  7.942724e-24  2.956457e-21  1.008926e-18  7.193709e-16  2.156919e-13  2.036175e-11  6.141838e-10  6.242770e-09  2.413583e-08  5.034466e-08  1.514862e-07  1.310207e-06  9.595900e-06  3.619930e-05  7.713763e-05  1.075712e-04  1.172364e-04  1.201743e-04  1.241360e-04  1.259818e-04  1.191469e-04  1.021925e-04  8.261772e-05  6.683286e-05  5.495048e-05  4.225414e-05  2.896590e-05  1.837504e-05  1.133355e-05  6.663577e-06  3.711191e-06  2.014874e-06  1.021908e-06  5.132556e-07  3.213011e-07  2.016781e-07  1.116933e-07  5.966727e-08  3.019326e-08  1.197207e-08  3.863846e-09  1.125644e-09  2.337203e-10  2.873269e-11  2.010773e-12  7.351374e-14  1.241031e-15  1.215407e-17  1.081374e-19  6.539236e-22  3.536796e-24  7.913084e-25  7.971320e-25  8.728946e-25  6.014318e-25  3.674922e-25  3.782021e-25  6.246647e-25  1.987566e-24  4.374023e-24  4.824736e-24  3.017519e-24  1.466522e-24  9.016623e-25  4.952511e-25  1.965461e-25  1.178234e-25  6.054017e-26  1.416014e-26  3.836771e-27  1.820002e-27  4.946298e-28  1.178169e-28  5.934641e-29  3.120671e-29  3.059623e-29  3.199537e-29  2.273629e-29  1.574412e-29  9.475214e-30  3.124449e-30  6.714013e-31  1.458756e-31  1.971689e-32  3.355312e-33  8.566100e-34  1.094939e-34  9.850887e-36  2.046190e-36  5.510295e-37  6.163749e-38  2.127876e-39  2.181382e-41  6.703495e-44  7.728661e-47  2.794539e-49  1.719645e-50  5.168438e-52  4.991020e-54  4.257371e-56  7.970506e-58  6.130063e-60  1.412621e-62  1.010853e-65  6.254928e-69  1.090246e-71  8.284966e-75  2.393345e-78  6.469731e-82  1.673352e-85  1.654719e-89  5.349503e-94  6.006132e-99 2.513559e-104 3.889134e-110
 5.021566e-52  2.356065e-46  3.287918e-41  1.367987e-36  1.702944e-32  6.381619e-29  7.471218e-26  5.117305e-23  8.860811e-20  8.597161e-17  2.623130e-14  2.484529e-12  7.496936e-11  7.588568e-10  2.897756e-09  6.600149e-09  5.254274e-08  8.531520e-07  7.036862e-06  2.861768e-05  6.632405e-05  1.003322e-04  1.178097e-04  1.246552e-04  1.265774e-04  1.235674e-04  1.119817e-04  9.260988e-05  7.157204e-05  5.385639e-05  4.085320e-05  2.971431e-05  1.997199e-05  1.241266e-05  7.343262e-06  4.498520e-06  2.707735e-06  1.321749e-06  5.451458e-07  2.426544e-07  1.354429e-07  6.205117e-08  2.171412e-08  8.178065e-09  3.530126e-09  1.246057e-09  3.569921e-10  9.302861e-11  1.708114e-11  1.816247e-12  1.095520e-13  3.558410e-15  5.233094e-17  3.514379e-19  1.794937e-21  7.879095e-24  2.193998e-26  1.494197e-27  1.494834e-27  1.642649e-27  1.118835e-27  6.757028e-28  7.059081e-28  1.237488e-27  4.289057e-27  9.594313e-27  1.018648e-26  6.010293e-27  2.805338e-27  1.696687e-27  9.173646e-28  3.558109e-28  2.170922e-28  1.128238e-28  2.475874e-29  5.513688e-30  2.504246e-30  6.570826e-31  1.345255e-31  6.256285e-32  3.145015e-32  2.967993e-32  3.079822e-32  2.186711e-32  1.520846e-32  9.170288e-33  2.971971e-33  5.857524e-34  1.165327e-34  1.449530e-35  2.019047e-36  4.817573e-37  5.886723e-38  4.525505e-39  8.070909e-40  2.111503e-40  2.355572e-41  8.130921e-43  8.330562e-45  2.535606e-47  2.526092e-50  3.394005e-53  1.416632e-54  4.209918e-56  3.928998e-58  2.371018e-60  3.645870e-62  2.777613e-64  6.393263e-67  4.434530e-70  1.639123e-73  1.950596e-76  1.426059e-79  3.641037e-83  6.525322e-87  1.400020e-90  1.335551e-94  4.145133e-99 4.326544e-104 1.646940e-109 2.349891e-115
 2.899996e-54  1.361984e-48  1.903137e-43  7.932714e-39  9.904710e-35  3.771461e-31  6.106904e-28  2.203806e-24  6.838344e-21  6.845826e-18  2.095148e-15  1.986070e-13  5.988402e-12  6.042550e-11  2.314138e-10  8.357027e-10  2.141858e-08  4.415907e-07  4.070376e-06  1.896411e-05  5.005433e-05  8.410523e-05  1.065352e-04  1.155571e-04  1.152367e-04  1.082885e-04  9.401492e-05  7.463270e-05  5.514833e-05  3.885353e-05  2.700607e-05  1.828351e-05  1.207766e-05  7.571979e-06  4.454186e-06  2.912898e-06  1.920011e-06  8.661434e-07  2.795103e-07  1.010949e-07  4.849951e-08  1.732376e-08  3.824118e-09  8.306300e-10  2.787363e-10  8.754929e-11  2.222778e-11  5.157243e-12  8.379940e-13  7.721052e-14  3.999710e-15  1.150011e-16  1.539326e-18  8.335312e-21  2.466682e-23  6.880059e-26  1.332581e-28  1.895106e-30  1.801698e-30  1.983835e-30  1.336807e-30  7.997844e-31  8.490229e-31  1.592879e-30  6.009868e-30  1.362655e-29  1.392719e-29  7.726497e-30  3.448294e-30  2.049723e-30  1.092211e-30  4.151546e-31  2.580799e-31  1.358014e-31  2.842783e-32  5.194271e-33  2.222617e-33  5.667476e-34  1.004597e-34  4.250075e-35  2.039715e-35  1.849160e-35  1.903456e-35  1.350642e-35  9.438743e-36  5.704576e-36  1.823374e-36  3.320740e-37  6.025546e-38  6.965526e-39  7.924922e-40  1.743308e-40  2.050694e-41  1.365204e-42  2.049301e-43  5.181588e-44  5.761696e-45  1.988410e-46  2.036755e-48  6.174760e-51  5.766573e-54  3.533672e-57  7.532933e-59  2.200254e-60  2.011509e-62  9.181401e-65  1.075672e-66  8.060613e-69  1.853675e-71  1.269675e-74  3.398505e-78  2.297858e-81  1.590645e-84  3.766924e-88  4.717534e-92  7.655396e-96 6.966531e-100 2.094320e-104 2.059574e-109 7.166046e-115 9.348563e-121
 1.073706e-56  5.048201e-51  7.064555e-46  2.951399e-41  3.715415e-37  1.653944e-33  1.119895e-29  1.069361e-25  3.539832e-22  3.555876e-19  1.088848e-16  1.031773e-14  3.107048e-13  3.129651e-12  1.263849e-11  1.483086e-10  7.537507e-09  1.819072e-07  2.013366e-06  1.132503e-05  3.432772e-05  6.312747e-05  8.406340e-05  9.279511e-05  9.187541e-05  8.378507e-05  7.000953e-05  5.297080e-05  3.691235e-05  2.428560e-05  1.545889e-05  9.662095e-06  6.311981e-06  4.093255e-06  2.436944e-06  1.637874e-06  1.121363e-06  4.766266e-07  1.228429e-07  3.348499e-08  1.307141e-08  3.867295e-09  6.108456e-10  7.112029e-11  1.509576e-11  4.137116e-12  9.279639e-13  1.908399e-13  2.749895e-14  2.201894e-15  9.769839e-17  2.461178e-18  3.033661e-20  1.469774e-22  2.970762e-25  4.582327e-28  6.318252e-31  1.847459e-33  1.394679e-33  1.536763e-33  1.025271e-33  6.088627e-34  6.575155e-34  1.332355e-33  5.460548e-33  1.251639e-32  1.232549e-32  6.412884e-33  2.723329e-33  1.589062e-33  8.353333e-34  3.118992e-34  1.976358e-34  1.053130e-34  2.131061e-35  3.216018e-36  1.271371e-36  3.166555e-37  4.909538e-38  1.860065e-38  8.509014e-39  7.395082e-39  7.549047e-39  5.354190e-39  3.760694e-39  2.278785e-39  7.203709e-40  1.221559e-40  2.014340e-41  2.181183e-42  2.035142e-43  4.057651e-44  4.619518e-45  2.705793e-46  3.353356e-47  8.143171e-48  9.019875e-49  3.111962e-50  3.187307e-52  9.646927e-55  8.767937e-58  3.347207e-61  2.604869e-63  7.375422e-65  6.657150e-67  2.474947e-69  2.057903e-71  1.498266e-73  3.441805e-76  2.345613e-79  5.323647e-83  1.837743e-86  1.146388e-89  2.590988e-93  2.478568e-97 2.774374e-101 2.345781e-105 6.868475e-110 6.446478e-115 2.070293e-120 2.458169e-126
 2.548147e-59  1.199537e-53  1.681669e-48  7.058265e-44  9.544936e-40  1.203087e-35  3.260106e-31  3.576891e-27  1.190574e-23  1.196361e-20  3.661907e-18  3.466561e-16  1.042402e-14  1.051813e-13  5.822825e-13  3.543442e-11  2.574649e-09  8.020652e-08  1.120234e-06  7.261984e-06  2.340963e-05  4.377469e-05  5.773177e-05  6.326771e-05  6.210883e-05  5.510762e-05  4.462375e-05  3.215363e-05  2.075816e-05  1.256451e-05  7.302153e-06  4.193937e-06  2.711896e-06  1.826177e-06  1.090595e-06  7.122250e-07  4.784333e-07  1.926807e-07  4.145999e-08  8.304803e-09  2.505018e-09  6.288467e-10  7.900258e-11  5.665781e-12  5.921239e-13  1.313989e-13  2.589304e-14  4.695027e-15  6.016606e-16  4.205205e-17  1.596665e-18  3.482425e-20  3.933230e-22  1.785096e-24  2.956906e-27  2.570410e-30  2.204167e-33  1.977801e-36  6.931273e-37  7.632557e-37  5.045161e-37  2.979045e-37  3.276969e-37  7.242192e-37  3.212662e-36  7.426487e-36  7.056818e-36  3.437607e-36  1.381872e-36  7.902903e-37  4.101887e-37  1.507562e-37  9.736956e-38  5.252251e-38  1.037815e-38  1.311335e-39  4.684335e-40  1.143742e-40  1.570433e-41  5.244314e-42  2.282484e-42  1.897443e-42  1.920330e-42  1.361556e-42  9.613472e-43  5.841250e-43  1.830304e-43  2.911795e-44  4.350175e-45  4.437874e-46  3.429391e-47  6.074202e-48  6.717346e-49  3.521710e-50  3.541638e-51  8.195944e-52  9.037391e-53  3.116871e-54  3.192172e-56  9.655036e-59  8.677587e-62  2.652018e-65  5.981884e-68  1.585409e-69  1.418987e-71  4.592184e-74  2.575269e-76  1.784190e-78  4.091643e-81  2.782792e-84  5.867804e-88  1.056530e-91  5.338236e-95  1.167282e-98 9.346343e-103 6.826021e-107 5.102545e-111 1.456927e-115 1.319593e-120 3.961566e-126 4.285848e-132
 3.875771e-62  1.827142e-56  2.568997e-51  1.113828e-46  2.867525e-42  1.933030e-37  6.999791e-33  7.766182e-29  2.585858e-25  2.597350e-22  7.943327e-20  7.510082e-18  2.255340e-16  2.344448e-15  6.347803e-14  1.455962e-11  1.442796e-09  5.489186e-08  8.324165e-07  5.352146e-06  1.635100e-05  2.829097e-05  3.418857e-05  3.537184e-05  3.365622e-05  2.891518e-05  2.291104e-05  1.590383e-05  9.435197e-06  5.147799e-06  2.705524e-06  1.417799e-06  8.960787e-07  6.166747e-07  3.631565e-07  2.218153e-07  1.406259e-07  5.365469e-08  1.003787e-08  1.496668e-09  3.348105e-10  7.121911e-11  7.527490e-12  3.942753e-13  1.898067e-14  2.820376e-15  4.821303e-16  7.654762e-17  8.749055e-18  5.369742e-19  1.746770e-20  3.263237e-22  3.333112e-24  1.436301e-26  2.171278e-29  1.289791e-32  5.907621e-36  2.731796e-39  2.213463e-40  2.429730e-40  1.592268e-40  9.362256e-41  1.050681e-40  2.557899e-40  1.222206e-39  2.843212e-39  2.612127e-39  1.190502e-39  4.505468e-40  2.520614e-40  1.292690e-40  4.684795e-41  3.083088e-41  1.682367e-41  3.270233e-42  3.525208e-43  1.111347e-43  2.665958e-44  3.286607e-45  9.526605e-46  3.936027e-46  3.122473e-46  3.132087e-46  2.220197e-46  1.575941e-46  9.602486e-47  2.987685e-47  4.491759e-48  6.065885e-49  5.851499e-50  3.800980e-51  5.849141e-52  6.295883e-53  3.005721e-54  2.419091e-55  5.283296e-56  5.795303e-57  1.997824e-58  2.046009e-60  6.186591e-63  5.534727e-66  1.544314e-69  9.727198e-73  2.185602e-74  1.943719e-76  5.761251e-79  2.136126e-81  1.361913e-83  3.114055e-86  2.116053e-89  4.327540e-93  4.678149e-97 1.613236e-100 3.413931e-104 2.455313e-108 1.178549e-112 7.196065e-117 1.993761e-121 1.757736e-126 4.999458e-132 4.961823e-138
 3.777935e-65  1.784594e-59  2.547100e-54  1.560117e-49  2.241776e-44  2.637214e-39  9.788242e-35  1.086723e-30  3.617025e-27  3.630444e-24  1.109080e-21  1.047150e-19  3.151750e-18  6.518490e-17  3.154847e-14  9.825624e-12  1.057183e-09  4.092872e-08  6.023009e-07  3.640122e-06  1.021978e-05  1.584279e-05  1.673026e-05  1.546731e-05  1.380576e-05  1.139101e-05  8.915626e-06  6.067866e-06  3.323170e-06  1.606651e-06  7.528589e-07  3.561255e-07  2.150001e-07  1.477172e-07  8.474431e-08  4.753811e-08  2.774021e-08  1.000399e-08  1.677519e-09  1.922688e-10  3.110486e-11  5.500182e-12  5.046152e-13  2.115927e-14  5.624233e-16  4.183152e-17  5.989872e-18  8.251073e-19  8.428179e-20  4.575847e-21  1.279766e-22  2.031436e-24  1.844850e-26  7.532202e-29  1.087417e-31  5.369551e-35  1.355579e-38  3.576475e-42  4.575313e-44  4.956378e-44  3.222048e-44  1.888897e-44  2.166891e-44  5.868382e-44  3.002551e-43  7.016119e-43  6.246566e-43  2.664336e-43  9.440301e-44  5.154621e-44  2.613581e-44  9.354143e-45  6.269095e-45  3.457746e-45  6.647256e-46  6.246727e-47  1.697665e-47  4.004262e-48  4.495582e-49  1.115373e-49  4.362815e-50  3.294708e-50  3.274436e-50  2.320720e-50  1.656073e-50  1.011915e-50  3.130708e-51  4.478742e-52  5.459792e-53  4.988849e-54  2.774810e-55  3.624854e-56  3.798719e-57  1.678481e-58  1.071368e-59  2.181474e-60  2.378478e-61  8.194970e-63  8.392276e-65  2.537300e-67  2.265643e-70  6.099898e-74  1.317471e-77  1.933371e-79  1.708774e-81  4.802036e-84  1.195376e-86  6.670260e-89  1.517238e-91  1.030500e-94  2.081678e-98 1.636349e-102 3.206752e-106 6.450208e-110 4.359006e-114 1.472448e-118 6.636434e-123 1.757672e-127 1.517143e-132 4.139314e-138 3.810794e-144
 2.360243e-68  1.123053e-62  1.894852e-57  5.180721e-52  1.905955e-46  2.370193e-41  8.811372e-37  9.779679e-33  3.253084e-29  3.262270e-26  9.954321e-24  9.390845e-22  3.391586e-20  1.828593e-17  1.760156e-14  5.581555e-12  5.974456e-10  2.264784e-08  3.217497e-07  1.853816e-06  4.897531e-06  6.960791e-06  6.410811e-06  5.085736e-06  4.115597e-06  3.226316e-06  2.508230e-06  1.699368e-06  8.698575e-07  3.697955e-07  1.522856e-07  6.419069e-08  3.606210e-08  2.416180e-08  1.342193e-08  6.875972e-09  3.628959e-09  1.232297e-09  1.891861e-10  1.731624e-11  2.012908e-12  2.867704e-13  2.323674e-14  8.158152e-16  1.494173e-17  4.571256e-19  4.973827e-20  5.871287e-21  5.361363e-22  2.595943e-23  6.278864e-25  8.430554e-27  6.684833e-29  2.559742e-31  3.581085e-34  1.636518e-37  2.830807e-41  3.827557e-45  6.409566e-48  6.477485e-48  4.179422e-48  2.445546e-48  2.874641e-48  8.740375e-48  4.757268e-47  1.114871e-46  9.642879e-47  3.853975e-47  1.271479e-47  6.757304e-48  3.389043e-48  1.199495e-48  8.180944e-49  4.556831e-49  8.696118e-50  7.285459e-51  1.670131e-51  3.870842e-52  4.012976e-53  8.421055e-54  3.108097e-54  2.228631e-54  2.193707e-54  1.554592e-54  1.115231e-54  6.833380e-55  2.104615e-55  2.883278e-56  3.171883e-57  2.745254e-58  1.334342e-59  1.446936e-60  1.474023e-61  6.116227e-63  3.086195e-64  5.770181e-65  6.247591e-66  2.151239e-67  2.202923e-69  6.659923e-72  5.942199e-75  1.577572e-78  1.795788e-82  1.099517e-84  9.633714e-87  2.623142e-89  4.598606e-92  2.099932e-94  4.732405e-97 3.212913e-100 6.458548e-104 4.315245e-108 4.326019e-112 7.856178e-116 5.114894e-120 1.343305e-124 4.069621e-129 9.980878e-134 8.457168e-139 2.236581e-144 1.935397e-150
 9.469957e-72  4.864120e-66  2.477469e-60  2.638783e-54  1.098288e-48  1.371093e-43  5.096175e-39  5.653449e-35  1.879223e-31  1.882736e-28  5.738542e-26  5.620607e-24  2.382503e-21  6.928652e-18  6.763377e-15  2.129963e-12  2.251484e-10  8.376522e-09  1.160595e-07  6.493151e-07  1.662869e-06  2.254145e-06  1.858306e-06  1.234949e-06  8.720645e-07  6.389718e-07  4.933216e-07  3.359087e-07  1.630789e-07  6.116989e-08  2.191515e-08  8.120426e-09  4.140731e-09  2.645751e-09  1.419089e-09  6.648968e-10  3.131625e-10  9.959368e-11  1.419926e-11  1.076694e-12  9.086190e-14  1.006917e-14  7.228706e-16  2.196073e-17  3.126488e-19  4.169159e-21  2.777055e-22  2.756844e-23  2.245335e-24  9.775687e-26  2.061488e-27  2.339704e-29  1.592201e-31  5.631883e-34  7.643604e-37  3.375778e-40  4.912248e-44  3.591537e-48  7.787285e-52  5.422803e-52  3.474411e-52  2.031096e-52  2.453566e-52  8.444479e-52  4.855667e-51  1.139758e-50  9.601440e-51  3.603436e-51  1.101150e-51  5.677659e-52  2.817768e-52  9.873914e-53  6.847973e-53  3.848694e-53  7.309923e-54  5.577627e-55  1.058706e-55  2.405852e-56  2.333219e-57  4.103012e-58  1.423046e-58  9.662766e-59  9.416165e-59  6.672378e-59  4.811596e-59  2.956241e-59  9.072131e-60  1.197151e-60  1.189443e-61  9.736184e-63  4.221264e-64  3.724958e-65  3.675463e-66  1.450111e-67  5.803253e-69  9.779127e-70  1.050312e-70  3.613935e-72  3.700534e-74  1.118727e-76  9.978378e-80  2.634392e-83  2.314006e-87  4.047888e-90  3.481462e-92  9.304660e-95  1.232134e-97 4.263121e-100 9.450123e-103 6.412297e-106 1.286476e-109 7.994703e-114 4.195845e-118 6.172052e-122 3.913170e-126 8.773634e-131 1.706098e-135 3.656918e-140 3.037478e-145 7.849317e-151 6.469148e-157
 2.511788e-75  2.583791e-69  7.012038e-63  9.711445e-57  4.078960e-51  5.092219e-46  1.891978e-41  2.097703e-37  6.967598e-34  6.973943e-31  2.139144e-28  7.498172e-26  5.593897e-22  1.737566e-18  1.688028e-15  5.277210e-13  5.521005e-11  2.025788e-09  2.760492e-08  1.522445e-07  3.887441e-07  5.241506e-07  4.023129e-07  2.223432e-07  1.305647e-07  8.698765e-08  6.626282e-08  4.553914e-08  2.125588e-08  7.123969e-09  2.215383e-09  7.124013e-10  3.223799e-10  1.921409e-10  9.927257e-11  4.277476e-11  1.779322e-11  5.261536e-12  7.030193e-13  4.560833e-14  2.853140e-15  2.389135e-16  1.500963e-17  4.059430e-19  4.736290e-21  3.508114e-23  1.062304e-24  8.548319e-26  6.174692e-27  2.435452e-28  4.522432e-30  4.352225e-32  2.505380e-34  8.034178e-37  1.052023e-39  4.555956e-43  6.196680e-47  3.114913e-51  1.503138e-55  2.908072e-56  1.850778e-56  1.081796e-56  1.347839e-56  5.287080e-56  3.189490e-55  7.490727e-55  6.161371e-55  2.177632e-55  6.134292e-56  3.057254e-56  1.501844e-56  5.215777e-57  3.675410e-57  2.082510e-57  3.943600e-58  2.793636e-59  4.328138e-60  9.606463e-61  8.817110e-62  1.291366e-62  4.187253e-63  2.685136e-63  2.589121e-63  1.834597e-63  1.329740e-63  8.191499e-64  2.506580e-64  3.202716e-65  2.879533e-66  2.223023e-67  8.764089e-69  6.195547e-70  5.885637e-71  2.230775e-72  7.150577e-74  1.062159e-74  1.130105e-75  3.885281e-77  3.978089e-79  1.202621e-81  1.072519e-84  2.825199e-88  2.281598e-92  9.908437e-96  8.062722e-98 2.130892e-100 2.300656e-103 5.611810e-106 1.208332e-108 8.191449e-112 1.642120e-115 9.902127e-120 3.133960e-124 3.143311e-128 1.937062e-132 3.965052e-137 5.069458e-142 8.687593e-147 7.018402e-152 1.782282e-157 1.415570e-163
 6.097255e-79  3.604265e-72  1.635571e-65  2.313658e-59  9.721859e-54  1.213325e-48  4.506060e-44  4.993112e-40  1.657216e-36  1.659441e-33  7.705410e-31  8.993055e-27  9.061791e-23  2.808250e-19  2.716138e-16  8.441364e-14  8.762478e-12  3.183798e-10  4.296790e-09  2.369459e-08  6.207724e-08  8.669270e-08  6.463850e-08  3.014014e-08  1.394281e-08  8.068325e-09  5.980212e-09  4.150115e-09  1.883172e-09  5.741077e-10  1.560901e-10  4.313297e-11  1.697043e-11  9.221436e-12  4.571388e-12  1.825442e-12  6.657045e-13  1.813605e-13  2.283046e-14  1.301918e-15  6.190837e-17  3.857183e-18  2.065882e-19  5.074297e-21  5.029018e-23  2.580908e-25  2.937960e-27  1.754513e-28  1.112712e-29  4.000118e-31  6.613459e-33  5.432738e-35  2.618664e-37  7.453925e-40  9.325213e-43  3.971865e-46  5.259161e-50  2.245806e-54  4.849733e-59  9.995619e-61  6.316470e-61  3.694168e-61  4.767930e-61  2.142727e-60  1.347059e-59  3.162749e-59  2.546175e-59  8.504045e-60  2.199156e-60  1.054924e-60  5.130428e-61  1.767473e-61  1.264430e-61  7.217200e-62  1.364276e-62  9.121009e-64  1.142501e-64  2.462701e-65  2.160894e-66  2.628569e-67  7.918154e-68  4.781998e-68  4.559902e-68  3.230986e-68  2.353574e-68  1.453558e-68  4.437662e-69  5.515791e-70  4.501282e-71  3.265152e-72  1.190375e-73  6.673333e-75  6.049933e-76  2.220975e-77  5.794182e-79  7.396206e-80  7.782481e-81  2.673098e-82  2.736712e-84  8.273307e-87  7.377861e-90  1.941674e-93  1.527156e-97 1.776484e-101 1.196573e-103 3.139869e-106 2.957368e-109 4.833458e-112 9.896016e-115 6.697694e-118 1.342200e-121 7.996027e-126 1.846902e-130 1.052308e-134 6.179774e-139 1.202382e-143 1.099269e-148 1.352302e-153 1.042685e-158 2.610433e-164 2.017425e-170
 3.652096e-82  5.241551e-75  2.497084e-68  3.536976e-62  1.485905e-56  1.853835e-51  6.881674e-47  7.620982e-43  2.528123e-39  2.774703e-36  2.869126e-32  9.347044e-28  9.445272e-24  2.918746e-20  2.812855e-17  8.701956e-15  8.981409e-13  3.242740e-11  4.362984e-10  2.442894e-09  6.768607e-09  1.013174e-08  7.597469e-09  3.096226e-09  1.086053e-09  5.095713e-10  3.586386e-10  2.507622e-10  1.115472e-10  3.152949e-11  7.613236e-12  1.800826e-12  6.043479e-13  2.924305e-13  1.381250e-13  5.155724e-14  1.642084e-14  4.075945e-15  4.844835e-16  2.482745e-17  9.206812e-19  4.265997e-20  1.882208e-21  4.229534e-23  3.685983e-25  1.470189e-27  6.600983e-30  2.396264e-31  1.312195e-32  4.316597e-34  6.426842e-36  4.550427e-38  1.827591e-40  4.517000e-43  5.326643e-46  2.226711e-49  2.910058e-53  1.169937e-57  1.712567e-62  2.215485e-65  1.380990e-65  8.086471e-66  1.086827e-65  5.614356e-65  3.655198e-64  8.573943e-64  6.770908e-64  2.145351e-64  5.076182e-65  2.332444e-65  1.123108e-65  3.841266e-66  2.787508e-66  1.601673e-66  3.024716e-67  1.934389e-68  1.950421e-69  4.051332e-70  3.427440e-71  3.465013e-72  9.622959e-73  5.457853e-73  5.143230e-73  3.644288e-73  2.667576e-73  1.651536e-73  5.032913e-74  6.110355e-75  4.544318e-76  3.083421e-77  1.054072e-78  4.668505e-80  3.990703e-81  1.427941e-82  3.096279e-84  3.303464e-85  3.430213e-86  1.176949e-87  1.204837e-89  3.642286e-92  3.247991e-95  8.544697e-99 6.661764e-103 2.938827e-107 1.138471e-109 2.970833e-112 2.568807e-115 2.761517e-118 5.194096e-121 3.505115e-124 7.022713e-128 4.163583e-132 8.191475e-137 2.390696e-141 1.268813e-145 2.396558e-150 1.742888e-155 1.406666e-160 9.966454e-166 2.460898e-171 1.864318e-177
 3.197524e-85  5.120293e-78  2.447410e-71  3.466268e-65  1.455814e-59  1.815656e-54  6.736868e-50  7.456552e-46  2.515873e-42  1.928696e-38  1.877241e-33  6.269760e-29  6.323388e-25  1.949353e-21  1.873190e-18  5.774800e-16  5.936869e-14  2.136770e-12  2.886221e-11  1.670484e-10  5.047594e-10  8.281750e-10  6.370702e-10  2.367468e-10  6.321112e-11  2.212185e-11  1.419152e-11  9.951725e-12  4.365606e-12  1.164292e-12  2.549465e-13  5.185430e-14  1.458227e-14  6.139616e-15  2.732536e-15  9.614353e-16  2.675262e-16  5.973964e-17  6.701753e-18  3.140907e-19  9.316206e-21  3.241987e-22  1.139399e-23  2.326205e-25  1.838255e-27  6.030855e-30  1.366462e-32  2.206965e-34  1.012188e-35  3.050857e-37  4.135206e-39  2.554054e-41  8.553758e-44  1.797510e-46  1.964046e-49  8.017104e-53  1.037981e-56  4.081436e-61  5.110272e-66  3.405838e-70  1.934011e-70  1.134500e-70  1.597604e-70  9.499096e-70  6.368090e-69  1.491607e-68  1.157860e-68  3.494716e-69  7.548122e-70  3.304357e-70  1.575316e-70  5.352839e-71  3.937118e-71  2.275830e-71  4.295942e-72  2.656476e-73  2.157483e-74  4.275230e-75  3.511617e-76  2.962454e-77  7.516166e-78  3.992159e-78  3.714960e-78  2.632275e-78  1.935921e-78  1.201391e-78  3.655874e-79  4.350915e-80  2.963342e-81  1.871510e-82  6.064621e-84  2.128438e-85  1.688953e-86  5.917766e-88  1.092738e-89  9.470420e-91  9.676859e-92  3.316277e-93  3.394466e-95  1.026155e-97 9.150586e-101 2.406926e-104 1.870678e-108 5.205681e-113 6.959249e-116 1.802839e-118 1.480980e-121 1.065785e-124 1.749011e-127 1.174076e-130 2.351857e-134 1.391692e-138 2.549124e-143 3.906314e-148 1.678430e-152 3.102388e-157 1.966741e-162 1.009077e-167 6.145262e-173 1.491048e-178 1.113147e-184
 1.992553e-88  3.216102e-81  1.537358e-74  2.176919e-68  9.140460e-63  1.139575e-57  4.226427e-53  4.690367e-49  3.490933e-45  7.278109e-40  8.091176e-35  2.699344e-30  2.717739e-26  8.361367e-23  8.016058e-20  2.464928e-17  2.528213e-15  9.099499e-14  1.243881e-12  7.602503e-12  2.575356e-11  4.666280e-11  3.702516e-11  1.298754e-11  2.764963e-12  6.741214e-13  3.692454e-13  2.577246e-13  1.119432e-13  2.858259e-14  5.802304e-15  1.028335e-15  2.386404e-16  8.561006e-17  3.534196e-17  1.180578e-17  2.883603e-18  5.715536e-19  6.033322e-20  2.621165e-21  6.378913e-23  1.689151e-24  4.617751e-26  8.391864e-28  6.144488e-30  1.729254e-32  2.563020e-35  1.423421e-37  5.110667e-39  1.408424e-40  1.754868e-42  9.582191e-45  2.692621e-47  4.726647e-50  4.687166e-53  1.853858e-56  2.377215e-60  9.259629e-65  1.097333e-69  7.462453e-75  1.734783e-75  1.020000e-75  1.515773e-75  1.036565e-74  7.119372e-74  1.664567e-73  1.272466e-73  3.673965e-74  7.234362e-75  2.999474e-75  1.415597e-75  4.781842e-76  3.562112e-76  2.070235e-76  3.907474e-77  2.355976e-78  1.549727e-79  2.893224e-80  2.320151e-81  1.645192e-82  3.773192e-83  1.871469e-83  1.718215e-83  1.217462e-83  8.995047e-84  5.594784e-84  1.700594e-84  1.990090e-85  1.248251e-86  7.299963e-88  2.260314e-89  6.347075e-91  4.586128e-92  1.578480e-93  2.546372e-95  1.744322e-96  1.747297e-97  5.979915e-99 6.120108e-101 1.850100e-103 1.649791e-106 4.339248e-110 3.368530e-114 8.114040e-119 2.759100e-122 7.012245e-125 5.590228e-128 2.832278e-131 3.785572e-134 2.517244e-137 5.040918e-141 2.980654e-145 5.299755e-150 4.915731e-155 1.438226e-159 2.591808e-164 1.522858e-169 5.184810e-175 2.459464e-180 5.802087e-186 4.282718e-192
